# Supplementary material for: RNA-sequencing across three matched tissues reveals shared and tissue-specific gene expression and pathway signatures of COPD
Source: Respir Res. 2019 Apr 2;20:65. doi: 10.1186/s12931-019-1032-z (PMC6446359; doi:10.1186/s12931-019-1032-z)
Supplement: Supplementary file 3 — Supplemental Tables: Additional tables to support the findings of this study. Table S4. Differential gene expression results in bronchial epithelium. Table S5. Differential gene expression results in alveolar macrophages. Table S6. Differential gene expression results in peripheral blood. (ZIP 674 kb) [file 12931_2019_1032_MOESM3_ESM.zip]

Archive with 4 entries (4 files):
- supplemental_tables.pdf
- Table_S4.xls
- Table_S5.xls
- Table_S6.xls
