# Supplementary material for: RNA-sequencing across three matched tissues reveals shared and tissue-specific gene expression and pathway signatures of COPD
Source: Respir Res. 2019 Apr 2;20:65. doi: 10.1186/s12931-019-1032-z (PMC6446359; doi:10.1186/s12931-019-1032-z)
Supplement: Supplementary file 3 — Supplemental Tables: Additional tables to support the findings of this study. Table S4. Differential gene expression results in bronchial epithelium. Table S5. Differential gene expression results in alveolar macrophages. Table S6. Differential gene expression results in peripheral blood. (ZIP 674 kb) [file 12931_2019_1032_MOESM3_ESM.zip › Table_S4.xls]

## Sheet: COPD
	baseMean	log2FoldChange	lfcSE	stat	pvalue	padj	symbol
ENSG00000125813	9.94315	-3.52762	0.665968	-5.29698	1.17733e-07	0.00236384	PAX1
ENSG00000197410	53.2817	-2.63528	0.549342	-4.79716	1.60929e-06	0.0161557	DCHS2
ENSG00000124882	5.50113	2.85882	0.665037	4.29874	1.71773e-05	0.0476431	EREG
ENSG00000042062	14.429	-2.20917	0.514351	-4.29507	1.74641e-05	0.0476431	RIPOR3
ENSG00000171931	198.318	-1.25419	0.292964	-4.28104	1.86022e-05	0.0476431	FBXW10
ENSG00000008394	596.892	0.754066	0.176273	4.27783	1.88726e-05	0.0476431	MGST1
ENSG00000156218	201.759	-0.642154	0.150357	-4.27085	1.94729e-05	0.0476431	ADAMTSL3
ENSG00000237742	23.1715	-1.02352	0.241867	-4.23174	2.31889e-05	0.0476431	AL365259.1
ENSG00000010379	16.9129	-2.14306	0.506828	-4.22839	2.35373e-05	0.0476431	SLC6A13
ENSG00000126549	9.45008	3.41321	0.807563	4.22656	2.3729e-05	0.0476431	STATH
ENSG00000157510	85.1176	-1.05602	0.26125	-4.04216	5.29612e-05	0.0932256	AFAP1L1
ENSG00000171401	103.677	4.10433	1.02083	4.02057	5.80565e-05	0.0932256	KRT13
ENSG00000132274	959.355	-0.528804	0.131949	-4.00763	6.13306e-05	0.0932256	TRIM22
ENSG00000175426	6.53586	1.78491	0.446912	3.99387	6.50044e-05	0.0932256	PCSK1
ENSG00000129128	1371.32	0.616588	0.156718	3.93439	8.34078e-05	0.0994589	SPCS3
ENSG00000233306	2.65201	-4.33345	1.10326	-3.92786	8.57066e-05	0.0994589	TRGV2
ENSG00000178562	5.79774	-2.66564	0.681469	-3.9116	9.16857e-05	0.0994589	CD28
ENSG00000156535	291.914	1.36134	0.348363	3.90782	9.31328e-05	0.0994589	CD109
ENSG00000136810	2174.73	0.699005	0.17899	3.90527	9.41189e-05	0.0994589	TXN

## Sheet: FEV1pp
	baseMean	log2FoldChange	lfcSE	stat	pvalue	padj	symbol
ENSG00000163209	73.1617	-0.128964	0.0263554	-4.89329	9.91661e-07	0.00939593	SPRR3
ENSG00000205420	180.227	-0.110882	0.0228731	-4.84769	1.24904e-06	0.00939593	KRT6A
ENSG00000270629	85.4839	0.0201059	0.00423876	4.74334	2.10223e-06	0.0105427	NBPF14
ENSG00000189058	55.7275	-0.0477349	0.0102022	-4.67888	2.88444e-06	0.0108491	APOD
ENSG00000128510	11.9877	-0.104579	0.0232723	-4.49371	6.99924e-06	0.0210607	CPA4
ENSG00000039560	892.466	-0.00999785	0.00231162	-4.32504	1.52507e-05	0.034545	RAI14
ENSG00000155657	160.723	0.0446935	0.010435	4.28304	1.8436e-05	0.034545	TTN
ENSG00000267383	65.9543	0.049168	0.0115996	4.23876	2.2476e-05	0.034545	AC011447.3
ENSG00000171401	103.677	-0.109884	0.0260345	-4.22072	2.43519e-05	0.034545	KRT13
ENSG00000168016	652.946	0.0138572	0.00328524	4.21802	2.46461e-05	0.034545	TRANK1
ENSG00000118849	390.881	-0.042083	0.00999005	-4.21249	2.52572e-05	0.034545	RARRES1
ENSG00000187054	27.0176	-0.0583792	0.0141334	-4.13058	3.61856e-05	0.0453677	TMPRSS11A
ENSG00000185950	165.307	-0.0175664	0.00433388	-4.05327	5.05073e-05	0.0545541	IRS2
ENSG00000168038	3237.48	0.0224566	0.00554199	4.05208	5.07648e-05	0.0545541	ULK4
ENSG00000267270	66.8673	0.0208154	0.00523896	3.9732	7.09127e-05	0.0707873	PARD6G-AS1
ENSG00000187905	774.708	0.0212011	0.00536529	3.95152	7.7655e-05	0.0707873	LRRC74B
ENSG00000198520	501.006	0.0134841	0.00341852	3.94444	7.99856e-05	0.0707873	C1orf228
ENSG00000100360	872.217	0.0192545	0.00491162	3.9202	8.84772e-05	0.0739522	IFT27
ENSG00000163492	12.3057	0.0542201	0.0140111	3.8698	0.000108925	0.0862512	CCDC141
ENSG00000137440	194.123	-0.0520727	0.0136273	-3.82119	0.000132807	0.099398	FGFBP1
ENSG00000116903	336.124	-0.00882201	0.00231709	-3.80737	0.000140451	0.099398	EXOC8
ENSG00000277161	77.0788	-0.0174666	0.00459988	-3.79718	0.000146352	0.099398	PIGW
ENSG00000280079	39.3375	0.039826	0.0105141	3.78785	0.000151954	0.099398	AC011447.7

## Sheet: FEV1_FVC
	baseMean	log2FoldChange	lfcSE	stat	pvalue	padj	symbol
ENSG00000128510	11.9877	-19.2131	3.8867	-4.94329	7.68165e-07	0.0182969	CPA4
ENSG00000115112	374.466	-5.05521	1.11545	-4.532	5.84267e-06	0.0695833	TFCP2L1
ENSG00000189058	55.7275	-7.61584	1.73773	-4.38263	1.17256e-05	0.0930973	APOD

## Sheet: packyears
	baseMean	log2FoldChange	lfcSE	stat	pvalue	padj	symbol
ENSG00000204889	22.7358	0.0608936	0.010953	5.55954	2.70487e-08	0.000506569	KRT40
ENSG00000149201	923.314	-0.0198957	0.00363179	-5.47821	4.2966e-08	0.000506569	CCDC81
ENSG00000206538	117.046	-0.045262	0.0100426	-4.507	6.57495e-06	0.0499073	VGLL3
ENSG00000166126	26.6463	0.036664	0.00823347	4.45305	8.46604e-06	0.0499073	AMN
ENSG00000068796	987.759	-0.013593	0.00316556	-4.29402	1.7547e-05	0.0656707	KIF2A
ENSG00000171401	80.2902	0.121589	0.0283747	4.28511	1.8265e-05	0.0656707	KRT13
ENSG00000268566	46.0145	-0.0887363	0.0207784	-4.2706	1.94951e-05	0.0656707	AC100781.1
ENSG00000267128	40.6055	-0.0189005	0.0044872	-4.21209	2.53018e-05	0.0745771	RNF157-AS1
ENSG00000124664	59.1621	0.0597362	0.0144635	4.13014	3.6255e-05	0.0866116	SPDEF
ENSG00000107281	12.0305	0.0414665	0.0100473	4.12714	3.6731e-05	0.0866116	NPDC1
ENSG00000138061	2347.98	0.150542	0.0368139	4.08927	4.32736e-05	0.0869997	CYP1B1
ENSG00000260062	15.1272	0.055889	0.0136855	4.08381	4.43031e-05	0.0869997	GOLGA2P11
ENSG00000159164	4.66448	0.0475078	0.0116861	4.06533	4.79642e-05	0.0869997	SV2A
ENSG00000168453	8.84256	0.0457873	0.0114009	4.0161	5.91689e-05	0.090407	HR
ENSG00000140470	26.2019	0.0263539	0.00656846	4.01219	6.0159e-05	0.090407	ADAMTS17
ENSG00000134240	51.0073	0.0605198	0.0151013	4.00758	6.13448e-05	0.090407	HMGCS2
ENSG00000168785	82.3016	0.0252642	0.00637731	3.96157	7.44572e-05	0.0991662	TSPAN5
ENSG00000106178	8.04803	0.0719572	0.0181819	3.95762	7.56994e-05	0.0991662	CCL24

## Sheet: smoking
	baseMean	log2FoldChange	lfcSE	stat	pvalue	padj	symbol
ENSG00000140465	754.444	13.6399	1.09195	12.4913	8.33229e-36	1.62288e-31	CYP1A1
ENSG00000138061	2347.98	4.38603	0.624363	7.02481	2.14358e-12	2.08753e-08	CYP1B1
ENSG00000166415	61.7094	1.43031	0.235941	6.06215	1.34317e-09	8.72033e-06	WDR72
ENSG00000174130	118.198	0.854739	0.1421	6.01506	1.79822e-09	8.75599e-06	TLR6
ENSG00000134339	134.854	-2.81694	0.476542	-5.91121	3.39606e-09	1.15663e-05	SAA2
ENSG00000139116	5835.6	-0.444133	0.0752348	-5.9033	3.56308e-09	1.15663e-05	KIF21A
ENSG00000232973	33.6099	2.33697	0.4034	5.79319	6.90606e-09	1.92156e-05	CYP1B1-AS1
ENSG00000104368	21.1543	1.82159	0.323748	5.62657	1.83832e-08	3.74012e-05	PLAT
ENSG00000005108	63.3974	-1.22841	0.218609	-5.61921	1.9183e-08	3.74012e-05	THSD7A
ENSG00000091137	78.6286	-3.2507	0.578516	-5.61903	1.92028e-08	3.74012e-05	SLC26A4
ENSG00000154277	155.141	2.66811	0.479925	5.55943	2.70663e-08	4.79246e-05	UCHL1
ENSG00000234692	100.139	-0.682875	0.124982	-5.46379	4.66075e-08	7.56478e-05	AL355601.1
ENSG00000151012	286.351	1.51095	0.278594	5.42349	5.8447e-08	8.7567e-05	SLC7A11
ENSG00000100505	17.8748	1.33543	0.247879	5.38742	7.14754e-08	9.70788e-05	TRIM9
ENSG00000130595	74.6489	1.08924	0.202487	5.37933	7.47642e-08	9.70788e-05	TNNT3
ENSG00000100234	91.9531	1.34976	0.252105	5.35394	8.60613e-08	0.000104763	TIMP3
ENSG00000038295	49.0465	-1.37306	0.262037	-5.23996	1.60611e-07	0.000184013	TLL1
ENSG00000096006	16.5242	1.21299	0.240268	5.04849	4.4532e-07	0.000481861	CRISP3
ENSG00000242515	19.097	1.22017	0.245721	4.96568	6.84602e-07	0.000701789	UGT1A10
ENSG00000079335	699.804	-0.408646	0.0826571	-4.94387	7.65887e-07	0.000745859	CDC14A
ENSG00000270571	47.0982	-1.19021	0.243484	-4.88825	1.01738e-06	0.000943599	AC007681.1
ENSG00000167210	59.0382	1.85846	0.381789	4.86775	1.12873e-06	0.000999288	LOXHD1
ENSG00000198488	38.8558	2.02238	0.421464	4.79847	1.59883e-06	0.00128927	B3GNT6
ENSG00000242366	10.8069	1.44353	0.301476	4.7882	1.68283e-06	0.00128927	UGT1A8
ENSG00000149972	156.156	-0.56907	0.118885	-4.78673	1.69523e-06	0.00128927	CNTN5
ENSG00000167165	126.181	1.01649	0.212491	4.78369	1.72106e-06	0.00128927	UGT1A6
ENSG00000134769	218.912	0.900715	0.188744	4.77214	1.82277e-06	0.00131489	DTNA
ENSG00000238755	16.255	1.62438	0.342614	4.74113	2.12528e-06	0.00147836	LINC02006
ENSG00000267194	94.845	-0.70008	0.148644	-4.70978	2.47983e-06	0.00163983	AC002546.1
ENSG00000130600	35.9893	1.84899	0.392898	4.70604	2.5258e-06	0.00163983	H19
ENSG00000249335	9.16775	1.40482	0.300158	4.68029	2.86469e-06	0.00179986	AC093523.1
ENSG00000197410	56.3031	-1.54891	0.33185	-4.66749	3.04909e-06	0.00185585	DCHS2
ENSG00000168907	6.08733	1.27891	0.274686	4.6559	3.22574e-06	0.00190387	PLA2G4F
ENSG00000115041	4.28469	2.16435	0.470568	4.59944	4.23625e-06	0.00242675	KCNIP3
ENSG00000092068	52.5087	0.524704	0.11454	4.58098	4.62811e-06	0.00257548	SLC7A8
ENSG00000184845	57.1898	-0.944288	0.206675	-4.56894	4.90198e-06	0.00265211	DRD1
ENSG00000181458	276.196	-0.989517	0.216893	-4.56223	5.06139e-06	0.00266434	TMEM45A
ENSG00000172551	84.0585	1.0988	0.24177	4.54484	5.49759e-06	0.0028178	MUCL1
ENSG00000123700	458.434	-0.340635	0.0752032	-4.52952	5.91168e-06	0.00295235	KCNJ2
ENSG00000049323	69.6637	-0.610827	0.135055	-4.52281	6.1025e-06	0.00297146	LTBP1
ENSG00000168785	82.3016	0.643783	0.143001	4.50196	6.73311e-06	0.00319856	TSPAN5
ENSG00000196581	38.2786	1.71022	0.380429	4.49549	6.94089e-06	0.00321875	AJAP1
ENSG00000148965	6.94443	-2.58313	0.575388	-4.48936	7.14366e-06	0.00323575	SAA4
ENSG00000099290	564.208	-0.47675	0.106612	-4.47182	7.75559e-06	0.00343308	WASHC2A
ENSG00000176720	5.65385	1.52552	0.342712	4.45133	8.5342e-06	0.00369379	BOK
ENSG00000155066	72.7664	0.83669	0.188878	4.4298	9.43202e-06	0.00399364	PROM2
ENSG00000137642	2762.16	0.504296	0.114338	4.41059	1.03089e-05	0.00427206	SORL1
ENSG00000145147	396.004	-0.767117	0.174769	-4.38931	1.13709e-05	0.00461396	SLIT2
ENSG00000123643	56.9324	0.575804	0.131773	4.36966	1.24443e-05	0.00494647	SLC36A1
ENSG00000118785	120.797	1.90205	0.438311	4.33951	1.42802e-05	0.00556273	SPP1
ENSG00000149269	835.889	-0.185447	0.0429911	-4.31363	1.60597e-05	0.00613325	PAK1
ENSG00000131050	3.14529	2.59315	0.60362	4.29599	1.73913e-05	0.00651404	BPIFA2
ENSG00000007062	6730.05	-0.470287	0.109648	-4.28907	1.79421e-05	0.00659354	PROM1
ENSG00000063438	23.0704	2.50825	0.585462	4.28422	1.8338e-05	0.00661426	AHRR
ENSG00000204889	22.7358	1.289	0.302111	4.26664	1.98438e-05	0.00696043	KRT40
ENSG00000171401	80.2902	2.71589	0.636823	4.26475	2.00125e-05	0.00696043	KRT13
ENSG00000251173	3.32739	2.92483	0.688206	4.24993	2.13839e-05	0.00730691	UCHL1-AS1
ENSG00000166123	150.16	0.617718	0.146536	4.21547	2.49262e-05	0.00816017	GPT2
ENSG00000197063	70.2103	0.630775	0.149667	4.21452	2.50313e-05	0.00816017	MAFG
ENSG00000124664	59.1621	1.44487	0.343091	4.21132	2.53885e-05	0.00816017	SPDEF
ENSG00000232079	21.6932	1.54979	0.368702	4.20337	2.62973e-05	0.00816017	LINC01697
ENSG00000177707	87.9742	-0.565936	0.134689	-4.20179	2.64812e-05	0.00816017	NECTIN3
ENSG00000114251	197.948	0.619574	0.147458	4.20169	2.64929e-05	0.00816017	WNT5A
ENSG00000215182	12832.2	1.34559	0.320458	4.19897	2.68137e-05	0.00816017	MUC5AC
ENSG00000108448	159.268	0.796877	0.189952	4.19515	2.72695e-05	0.00817119	TRIM16L
ENSG00000141040	174.652	-0.326848	0.0781762	-4.18092	2.90335e-05	0.00848722	ZNF287
ENSG00000138944	6.42745	1.30133	0.311556	4.17687	2.95542e-05	0.00848722	KIAA1644
ENSG00000108984	191.161	-0.60499	0.144863	-4.17628	2.96314e-05	0.00848722	MAP2K6
ENSG00000154040	92.7688	1.13834	0.273165	4.16722	3.08342e-05	0.00855789	CABYR
ENSG00000149021	5702.8	-1.22472	0.294286	-4.16167	3.15928e-05	0.00855789	SCGB1A1
ENSG00000153823	69.3024	0.496023	0.119193	4.16149	3.16176e-05	0.00855789	PID1
ENSG00000146054	61.3643	0.659678	0.158525	4.16136	3.16357e-05	0.00855789	TRIM7
ENSG00000012223	89.3708	-1.21348	0.292487	-4.14884	3.34159e-05	0.00891564	LTF
ENSG00000140961	10.8429	1.07862	0.260752	4.13659	3.5251e-05	0.00911925	OSGIN1
ENSG00000204219	259.87	0.472363	0.114237	4.13494	3.55041e-05	0.00911925	TCEA3
ENSG00000176009	22.3353	0.893492	0.21611	4.13443	3.55837e-05	0.00911925	ASCL3
ENSG00000232517	6.13775	-2.00192	0.48593	-4.11978	3.79239e-05	0.00947808	AC112198.2
ENSG00000113231	598.438	0.370021	0.0898203	4.11958	3.79571e-05	0.00947808	PDE8B
ENSG00000280623	7.57041	-1.87045	0.455385	-4.10741	4.00116e-05	0.00986463	PCAT14
ENSG00000181444	4.27562	1.64198	0.400619	4.09862	4.15628e-05	0.010119	ZNF467
ENSG00000263639	16298	1.11361	0.272085	4.09287	4.26064e-05	0.0101392	MSMB
ENSG00000114638	837.906	0.879183	0.215056	4.08817	4.34797e-05	0.0101392	UPK1B
ENSG00000176563	197.229	-0.580932	0.142108	-4.08795	4.35205e-05	0.0101392	CNTD1
ENSG00000170558	75.7591	0.899437	0.220081	4.08684	4.37281e-05	0.0101392	CDH2
ENSG00000068796	987.759	-0.314089	0.0769826	-4.08	4.50348e-05	0.0102358	KIF2A
ENSG00000204104	1322.24	-0.266849	0.0654175	-4.07917	4.51959e-05	0.0102358	TRAF3IP1
ENSG00000157613	64.906	0.706375	0.173588	4.06926	4.71636e-05	0.0105587	CREB3L1
ENSG00000259070	7.85457	1.58295	0.389794	4.061	4.88639e-05	0.010815	LINC00639
ENSG00000134240	51.0073	1.54017	0.379637	4.05695	4.97167e-05	0.0108801	HMGCS2
ENSG00000134873	450.081	0.756737	0.186861	4.04974	5.12749e-05	0.0110965	CLDN10
ENSG00000253719	1606.6	-0.219947	0.0543762	-4.04491	5.23422e-05	0.011131	ATXN7L3B
ENSG00000163421	4.16442	-1.90558	0.471229	-4.04386	5.25776e-05	0.011131	PROK2
ENSG00000188175	229.843	0.720818	0.178382	4.04086	5.32545e-05	0.0111531	HEPACAM2
ENSG00000177181	58.4077	0.61838	0.153318	4.03332	5.49946e-05	0.011395	RIMKLA
ENSG00000180611	33.9945	0.885015	0.220393	4.01561	5.9291e-05	0.0121559	MB21D2
ENSG00000108602	1089.3	1.42564	0.355332	4.01214	6.01717e-05	0.012208	ALDH3A1
ENSG00000145423	7.37037	2.15787	0.538444	4.00761	6.13376e-05	0.0123162	SFRP2
ENSG00000135333	73.5369	1.27557	0.319235	3.9957	6.4503e-05	0.0128197	EPHA7
ENSG00000177675	26.375	1.12498	0.282353	3.9843	6.76795e-05	0.0133151	CD163L1
ENSG00000212939	6.99663	1.00117	0.25194	3.97387	7.07155e-05	0.0137733	Z97192.1
ENSG00000176153	161.865	1.05167	0.265311	3.96389	7.37368e-05	0.0142195	GPX2
ENSG00000082497	287.321	-0.313476	0.0793951	-3.94831	7.87065e-05	0.0149412	SERTAD4
ENSG00000253339	46.2419	1.20015	0.304038	3.94737	7.90134e-05	0.0149412	AC111149.2
ENSG00000146205	4.95779	1.43487	0.364159	3.94023	8.14052e-05	0.0152455	ANO7
ENSG00000134569	115.587	0.460311	0.117528	3.91661	8.98024e-05	0.0166579	LRP4
ENSG00000154822	377.473	-0.316495	0.0808854	-3.91288	9.12002e-05	0.0167576	PLCL2
ENSG00000139910	26.2125	1.06552	0.273534	3.89539	9.80419e-05	0.0178464	NOVA1
ENSG00000118507	101.193	-0.344164	0.0885105	-3.8884	0.000100907	0.0181979	AKAP7
ENSG00000105388	1257.67	1.11364	0.286606	3.88563	0.000102064	0.0182377	CEACAM5
ENSG00000018699	289.538	-0.270684	0.0698392	-3.87582	0.000106268	0.0188163	TTC27
ENSG00000118946	50.9903	-0.781559	0.202264	-3.86406	0.000111519	0.0194268	PCDH17
ENSG00000196344	3890.24	0.94191	0.243788	3.86364	0.000111711	0.0194268	ADH7
ENSG00000100503	2185.34	-0.248153	0.0643104	-3.85867	0.000114005	0.0196503	NIN
ENSG00000240224	20.2344	1.12394	0.292222	3.84619	0.000119967	0.0201598	UGT1A5
ENSG00000277749	31.7752	-0.62365	0.162191	-3.84516	0.000120473	0.0201598	AC023300.2
ENSG00000074410	174.16	0.931967	0.24239	3.84492	0.000120594	0.0201598	CA12
ENSG00000173432	79.0347	-2.24112	0.583311	-3.84207	0.000122	0.0201598	SAA1
ENSG00000110680	18.5675	0.883258	0.229927	3.84148	0.000122297	0.0201598	CALCA
ENSG00000171658	19.9237	1.50787	0.392703	3.83973	0.000123172	0.0201598	NMRAL2P
ENSG00000111725	218.684	0.366194	0.0956313	3.82923	0.000128546	0.0208641	PRKAB1
ENSG00000179869	27785.6	-0.618626	0.161924	-3.82048	0.000133193	0.0213604	ABCA13
ENSG00000253522	34.9115	-1.53582	0.402113	-3.81936	0.000133797	0.0213604	MIR3142HG
ENSG00000115009	12.661	-1.31434	0.345011	-3.80956	0.000139213	0.0220443	CCL20
ENSG00000133063	6.22692	2.06237	0.54257	3.80112	0.000144046	0.0226257	CHIT1
ENSG00000258175	124.437	-0.867501	0.228783	-3.7918	0.000149559	0.0233037	LINC02300
ENSG00000188517	10.5834	-0.886268	0.234806	-3.77447	0.000160348	0.0245919	COL25A1
ENSG00000246203	9.41259	1.27124	0.336801	3.77446	0.000160352	0.0245919	AL353807.3
ENSG00000254988	7.92845	0.868739	0.230724	3.76527	0.000166369	0.025196	AP002498.1
ENSG00000111837	646.211	-0.329945	0.0876462	-3.76451	0.000166878	0.025196	MAK
ENSG00000260062	15.1272	1.30704	0.347389	3.76246	0.000168249	0.0252075	GOLGA2P11
ENSG00000120694	7942.09	-0.355355	0.0946016	-3.75633	0.000172421	0.0256355	HSPH1
ENSG00000175040	11.0199	0.882837	0.23536	3.751	0.00017613	0.0259885	CHST2
ENSG00000008277	99.1607	-0.535433	0.142926	-3.74622	0.00017952	0.0262002	ADAM22
ENSG00000089250	4.08121	1.71573	0.458312	3.74359	0.000181409	0.0262002	NOS1
ENSG00000237238	24.1836	0.988759	0.264139	3.74333	0.000181601	0.0262002	BMS1P10
ENSG00000205835	95.3246	-0.691823	0.185442	-3.73067	0.00019097	0.027085	GMNC
ENSG00000198182	311.411	-0.280085	0.0751001	-3.72949	0.00019187	0.027085	ZNF607
ENSG00000065618	66.3107	0.758847	0.203475	3.72944	0.000191905	0.027085	COL17A1
ENSG00000135083	18.4641	1.25231	0.336095	3.72605	0.000194506	0.0272546	CCNJL
ENSG00000149798	12.6691	0.949258	0.255303	3.71817	0.000200673	0.0277565	CDC42EP2
ENSG00000081386	375.461	-0.235615	0.0633743	-3.71783	0.000200938	0.0277565	ZNF510
ENSG00000182253	103.212	-0.600164	0.161615	-3.71355	0.000204371	0.0280267	SYNM
ENSG00000168944	882.723	-0.249574	0.0672514	-3.71105	0.000206398	0.0280267	CEP120
ENSG00000188641	988.155	-0.302421	0.0815139	-3.71006	0.000207211	0.0280267	DPYD
ENSG00000163817	35.7966	-0.955942	0.25871	-3.69503	0.000219865	0.0295332	SLC6A20
ENSG00000179097	16.2361	-1.23875	0.336698	-3.67912	0.000234042	0.0312221	HTR1F
ENSG00000128052	144.928	-0.799057	0.217313	-3.67698	0.000236012	0.0312708	KDR
ENSG00000108352	161.063	0.466925	0.127372	3.66583	0.000246534	0.0322754	RAPGEFL1
ENSG00000128591	4.55122	1.42467	0.388887	3.66345	0.000248844	0.0322754	FLNC
ENSG00000104450	1651.76	-0.28334	0.0774006	-3.6607	0.000251524	0.0322754	SPAG1
ENSG00000228445	23.636	1.09683	0.299666	3.66019	0.000252026	0.0322754	UGT1A2P
ENSG00000109944	429.631	-0.277383	0.0757851	-3.66013	0.000252084	0.0322754	JHY
ENSG00000122966	83.8722	0.488083	0.133405	3.65866	0.000253537	0.0322754	CIT
ENSG00000157330	355.642	-0.256772	0.0702754	-3.65379	0.000258396	0.0326804	C1orf158
ENSG00000236740	35.1814	-0.57192	0.156619	-3.65167	0.000260545	0.0327396	AL033384.1
ENSG00000131389	1252.44	0.398719	0.109245	3.64977	0.000262476	0.0327708	SLC6A6
ENSG00000244474	21.142	1.10211	0.302339	3.64529	0.000267095	0.0331351	UGT1A4
ENSG00000224259	50.3405	0.451778	0.124545	3.62742	0.000286271	0.0348786	LINC01133
ENSG00000011347	11.2752	0.971805	0.267907	3.6274	0.000286291	0.0348786	SYT7
ENSG00000160862	117.103	1.04727	0.288784	3.62647	0.00028732	0.0348786	AZGP1
ENSG00000233705	5.08967	-2.26821	0.625614	-3.62558	0.000288312	0.0348786	SLC26A4-AS1
ENSG00000162496	502.047	0.597949	0.165004	3.62385	0.000290254	0.0348968	DHRS3
ENSG00000257337	74.4594	0.366017	0.101403	3.60952	0.000306769	0.0364542	AC068888.1
ENSG00000136279	401.543	0.428142	0.11862	3.60936	0.000306951	0.0364542	DBNL
ENSG00000182795	453.034	0.41119	0.114136	3.60264	0.000315007	0.0370512	C1orf116
ENSG00000240694	21.2879	-1.40646	0.390627	-3.6005	0.0003176	0.0370512	PNMA2
ENSG00000163931	349.56	0.751109	0.208621	3.60035	0.000317786	0.0370512	TKT
ENSG00000148019	730.824	-0.319344	0.0887342	-3.59888	0.000319587	0.0370512	CEP78
ENSG00000261188	300.665	-0.433665	0.12058	-3.59649	0.000322538	0.037172	Z95115.1
ENSG00000178695	2231.19	-0.399244	0.111108	-3.59329	0.000326529	0.0374106	KCTD12
ENSG00000117477	802.989	-0.385861	0.107743	-3.58132	0.000341866	0.0388963	CCDC181
ENSG00000207562	186.124	-0.565097	0.1579	-3.57883	0.000345131	0.0388963	MIR34C
ENSG00000275649	8.10718	1.29599	0.362153	3.57856	0.000345487	0.0388963	AL445584.2
ENSG00000233569	14.6583	-1.07029	0.299229	-3.57681	0.000347812	0.038933	AL161630.1
ENSG00000134748	364.963	-0.200566	0.056149	-3.57204	0.000354213	0.0394229	PRPF38A
ENSG00000138587	1303.99	-0.382413	0.107258	-3.56537	0.000363342	0.0402092	MNS1
ENSG00000140403	4062.35	-0.224714	0.0631694	-3.55732	0.000374656	0.041227	DNAJA4
ENSG00000023445	524.282	-0.637794	0.179537	-3.55244	0.000381674	0.0417633	BIRC3
ENSG00000134343	35.9035	-0.709549	0.200706	-3.53526	0.000407376	0.0443223	ANO3
ENSG00000185518	19.7351	0.868525	0.245776	3.53381	0.000409612	0.0443223	SV2B
ENSG00000176601	3139.31	-0.292852	0.0831525	-3.52187	0.000428513	0.0457132	MAP3K19
ENSG00000134198	254.464	-0.599614	0.17026	-3.52176	0.000428689	0.0457132	TSPAN2
ENSG00000115353	8.23502	-1.31323	0.372944	-3.52126	0.000429508	0.0457132	TACR1
ENSG00000091129	45.3612	0.930857	0.264467	3.51975	0.00043196	0.0457243	NRCAM
ENSG00000058056	145.047	-0.467327	0.13289	-3.51664	0.000437045	0.0458404	USP13
ENSG00000076864	63.6968	0.857138	0.243768	3.5162	0.000437763	0.0458404	RAP1GAP
ENSG00000110171	112.895	0.45595	0.129774	3.51342	0.000442383	0.0458652	TRIM3
ENSG00000280832	10.2447	1.13041	0.321763	3.51317	0.000442797	0.0458652	GSEC
ENSG00000168811	24.4138	-0.618072	0.175998	-3.51181	0.000445064	0.0458652	IL12A
ENSG00000138670	1120.21	-0.305312	0.0870331	-3.508	0.000451492	0.0462827	RASGEF1B
ENSG00000134830	10.9915	1.23708	0.352858	3.50588	0.000455099	0.0464082	C5AR2
ENSG00000168003	237.398	0.36247	0.103497	3.50223	0.000461382	0.0468038	SLC3A2
ENSG00000103534	5539.28	-0.289461	0.0827329	-3.49874	0.000467467	0.0471046	TMC5
ENSG00000105929	229.958	0.542297	0.155041	3.49776	0.000469183	0.0471046	ATP6V0A4
ENSG00000079156	1534.39	-0.466564	0.133541	-3.49378	0.000476237	0.0475675	OSBPL6
ENSG00000090020	28.3912	0.65487	0.188379	3.47634	0.000508312	0.0505122	SLC9A1
ENSG00000162373	116.133	0.331966	0.0955413	3.47458	0.00051166	0.0505868	BEND5
ENSG00000100604	15.1349	1.30296	0.375254	3.47222	0.000516175	0.0507755	CHGA
ENSG00000117407	3.89704	1.32086	0.381114	3.46578	0.000528687	0.0517449	ARTN
ENSG00000101347	2190.5	-0.35511	0.102567	-3.46222	0.000535746	0.0520229	SAMHD1
ENSG00000141401	120.176	0.513814	0.148451	3.46117	0.000537825	0.0520229	IMPA2
ENSG00000114670	2505.59	-0.271321	0.0784093	-3.46032	0.00053954	0.0520229	NEK11
ENSG00000124920	8.33704	1.57413	0.455278	3.45752	0.00054517	0.052143	MYRF
ENSG00000108846	86.9352	0.594296	0.171909	3.45704	0.00054614	0.052143	ABCC3
ENSG00000188385	14.3273	1.22661	0.354964	3.45561	0.000549056	0.0521657	JAKMIP3
ENSG00000114416	1609.2	-0.224585	0.0650391	-3.45307	0.000554244	0.052403	FXR1
ENSG00000101311	142.585	0.362023	0.104958	3.4492	0.000562243	0.0526832	FERMT1
ENSG00000140279	30.7375	1.02441	0.297056	3.44852	0.00056366	0.0526832	DUOX2
ENSG00000113368	127.313	-0.396013	0.114901	-3.44654	0.000567808	0.0526832	LMNB1
ENSG00000139055	24.0365	-0.902573	0.261886	-3.44644	0.000568028	0.0526832	ERP27
ENSG00000158234	359.787	-0.311746	0.09053	-3.44357	0.000574097	0.0528852	FAIM
ENSG00000137440	160.926	1.17331	0.340798	3.44284	0.000575637	0.0528852	FGFBP1
ENSG00000128881	1513.62	-0.201523	0.0586588	-3.43551	0.000591449	0.0540829	TTBK2
ENSG00000255325	11.0582	-0.915516	0.266638	-3.43355	0.000595733	0.05422	AC108136.1
ENSG00000129467	5.90839	1.2687	0.370428	3.42496	0.00061489	0.0557033	ADCY4
ENSG00000070729	5.45793	1.8233	0.532741	3.42248	0.00062052	0.0559531	CNGB1
ENSG00000248323	70.6611	0.983026	0.287897	3.4145	0.00063898	0.0573522	LUCAT1
ENSG00000197385	105.976	0.365553	0.1071	3.41319	0.000642071	0.0573653	ZNF860
ENSG00000198794	20.2723	0.532423	0.156101	3.41076	0.000647827	0.0576152	SCAMP5
ENSG00000242550	101.668	-1.12019	0.328691	-3.40804	0.000654308	0.0576739	SERPINB10
ENSG00000112096	1826.88	-0.403809	0.118489	-3.408	0.000654409	0.0576739	SOD2
ENSG00000128872	199.515	-0.253644	0.0746915	-3.39588	0.000684075	0.0600168	TMOD2
ENSG00000004799	558.499	-0.539458	0.158968	-3.3935	0.000690051	0.0602696	PDK4
ENSG00000178381	42.9358	0.416231	0.122801	3.38947	0.000700275	0.0608895	ZFAND2A
ENSG00000167996	3259.92	0.432997	0.128066	3.38104	0.000722127	0.0625105	FTH1
ENSG00000136044	1072.97	-0.376777	0.111498	-3.37923	0.000726888	0.0626442	APPL2
ENSG00000172671	485.884	-0.207057	0.0613461	-3.37522	0.000737563	0.0632842	ZFAND4
ENSG00000186019	18.1718	-0.581872	0.172608	-3.37106	0.000748806	0.0639671	AC021092.1
ENSG00000050344	124.22	-0.604735	0.179677	-3.36568	0.000763547	0.0649415	NFE2L3
ENSG00000115295	755.04	0.393172	0.116914	3.36292	0.00077122	0.0653089	CLIP4
ENSG00000113946	272.385	-0.278733	0.0829356	-3.36083	0.000777073	0.065369	CLDN16
ENSG00000137648	946.182	0.335834	0.0999647	3.35952	0.000780773	0.065369	TMPRSS4
ENSG00000196834	14.3099	-0.95456	0.284172	-3.35909	0.000781998	0.065369	POTEI
ENSG00000147852	396.709	-0.317311	0.0945657	-3.35546	0.00079234	0.0659505	VLDLR
ENSG00000167105	11.1517	0.814527	0.242883	3.35358	0.000797747	0.0661179	TMEM92
ENSG00000121057	264.269	0.24926	0.0744382	3.34854	0.000812382	0.0670456	AKAP1
ENSG00000156398	91.2035	0.378612	0.113481	3.33635	0.000848866	0.0694267	SFXN2
ENSG00000206073	217.751	-1.08624	0.325743	-3.33466	0.000854037	0.0694267	SERPINB4
ENSG00000106852	11.1498	1.20102	0.360196	3.33436	0.00085495	0.0694267	LHX6
ENSG00000168453	8.84256	1.02267	0.306722	3.33419	0.000855491	0.0694267	HR
ENSG00000144199	52.3242	0.554848	0.166643	3.32955	0.000869857	0.0702996	FAHD2B
ENSG00000130513	48.2756	0.724899	0.217939	3.32616	0.000880517	0.0708671	GDF15
ENSG00000107185	199.786	0.238907	0.0718751	3.32392	0.000887629	0.0711455	RGP1
ENSG00000102878	13.6124	0.901451	0.271497	3.3203	0.000899199	0.0716171	HSF4
ENSG00000140807	6.84161	0.799842	0.240995	3.31892	0.000903655	0.0716171	NKD1
ENSG00000179820	97.2727	0.454468	0.137036	3.31642	0.000911794	0.0716171	MYADM
ENSG00000205420	141.672	2.02846	0.611819	3.31546	0.000914938	0.0716171	KRT6A
ENSG00000171931	203.689	-0.64962	0.196008	-3.31425	0.000918888	0.0716171	FBXW10
ENSG00000136231	53.5221	-0.714743	0.215706	-3.3135	0.000921353	0.0716171	IGF2BP3
ENSG00000101144	42.8996	0.804388	0.24278	3.31324	0.000922217	0.0716171	BMP7
ENSG00000162144	225.285	0.436396	0.131721	3.31302	0.00092293	0.0716171	CYB561A3
ENSG00000131016	117.955	0.610181	0.184373	3.30948	0.00093468	0.0722411	AKAP12
ENSG00000140795	176.966	0.887565	0.268308	3.30801	0.000939619	0.0723358	MYLK3
ENSG00000163687	32.0425	0.637928	0.193186	3.30215	0.000959465	0.0735728	DNASE1L3
ENSG00000111684	162.141	0.333406	0.101135	3.29665	0.000978439	0.0747335	LPCAT3
ENSG00000198074	206.515	1.66129	0.504266	3.29446	0.000986111	0.0750253	AKR1B10
ENSG00000204789	843.005	-0.361834	0.109889	-3.29273	0.000992181	0.0751934	ZNF204P
ENSG00000078898	34.2657	1.93374	0.588899	3.28366	0.00102468	0.0773551	BPIFB2
ENSG00000140297	58.6682	0.658164	0.200604	3.2809	0.00103476	0.0774471	GCNT3
ENSG00000235436	17.7049	-0.721866	0.220092	-3.27984	0.00103865	0.0774471	DPY19L2P4
ENSG00000196859	7.14778	1.31807	0.401919	3.27946	0.00104007	0.0774471	KRT39
ENSG00000091181	1690.7	-0.277312	0.0845958	-3.27808	0.00104515	0.0774471	IL5RA
ENSG00000125730	1330.85	-1.17706	0.35909	-3.27791	0.00104578	0.0774471	C3
ENSG00000206531	10.5118	-1.5152	0.462495	-3.27613	0.00105239	0.0776253	CD200R1L
ENSG00000110080	66.1042	0.504405	0.154011	3.27512	0.00105615	0.0776253	ST3GAL4
ENSG00000231683	528.625	1.73717	0.530901	3.27212	0.00106743	0.0781594	AL033397.1
ENSG00000263317	15.3699	-0.837474	0.256062	-3.27059	0.00107322	0.0782884	LINC01982
ENSG00000274928	8.41931	0.904822	0.276923	3.26741	0.00108537	0.0788799	KRT89P
ENSG00000256417	15.6062	-1.142	0.350259	-3.26044	0.00111238	0.0802445	AC006206.2
ENSG00000139547	5.93369	0.866524	0.265769	3.26044	0.00111239	0.0802445	RDH16
ENSG00000166126	26.6463	0.758651	0.232975	3.25636	0.00112851	0.0811068	AMN
ENSG00000183844	156.09	0.684624	0.210582	3.25111	0.00114956	0.0819267	FAM3B
ENSG00000188452	1272.23	-0.314393	0.0967163	-3.25067	0.00115132	0.0819267	CERKL
ENSG00000073803	956.794	-0.174166	0.0536085	-3.24885	0.00115872	0.0819267	MAP3K13
ENSG00000179813	9882.61	-0.286632	0.0882348	-3.24851	0.0011601	0.0819267	FAM216B
ENSG00000242220	7.0461	-0.872309	0.268543	-3.24831	0.00116095	0.0819267	TCP10L
ENSG00000166923	13.023	-0.89047	0.274277	-3.24661	0.0011679	0.0821199	GREM1
ENSG00000084444	77.8955	-0.270005	0.083277	-3.24225	0.00118589	0.0828507	FAM234B
ENSG00000117228	799.014	-0.435986	0.134479	-3.24203	0.0011868	0.0828507	GBP1
ENSG00000149043	7.39672	1.41662	0.437658	3.23682	0.0012087	0.0835766	SYT8
ENSG00000107281	12.0305	0.873206	0.269808	3.2364	0.0012105	0.0835766	NPDC1
ENSG00000265735	12.5404	1.11255	0.343788	3.23615	0.00121155	0.0835766	RN7SL5P
ENSG00000165731	22.089	0.645681	0.199562	3.23548	0.00121436	0.0835766	RET
ENSG00000103540	2668.06	-0.269431	0.0833098	-3.23409	0.00122033	0.0836914	CCP110
ENSG00000212916	70.5351	-0.417431	0.129154	-3.23205	0.00122905	0.0839936	MAP10
ENSG00000182255	10.0574	0.775765	0.240324	3.228	0.00124661	0.0846399	KCNA4
ENSG00000170608	61.9448	0.729386	0.225966	3.22786	0.0012472	0.0846399	FOXA3
ENSG00000174514	313.913	0.372784	0.115525	3.22686	0.00125158	0.0846424	MFSD4A
ENSG00000166501	80.7847	-0.86993	0.269864	-3.22359	0.00126594	0.085317	PRKCB
ENSG00000179361	27.5168	0.485504	0.150902	3.21734	0.00129386	0.0866433	ARID3B
ENSG00000139629	1005.25	0.615672	0.191416	3.2164	0.0012981	0.0866433	GALNT6
ENSG00000221926	168.398	0.30917	0.0961286	3.21621	0.00129896	0.0866433	TRIM16
ENSG00000103222	293.638	0.423437	0.132083	3.20585	0.00134664	0.0894069	ABCC1
ENSG00000113657	491.472	0.547911	0.170964	3.20482	0.00135146	0.0894069	DPYSL3
ENSG00000171246	3.68117	1.81008	0.564941	3.20401	0.00135528	0.0894069	NPTX1
ENSG00000167291	157.28	0.517337	0.161503	3.20327	0.00135875	0.0894069	TBC1D16
ENSG00000176714	314.784	-0.294232	0.0920249	-3.19731	0.00138714	0.090758	CCDC121
ENSG00000256812	21.3563	0.607631	0.190062	3.19701	0.00138861	0.090758	CAPNS2
ENSG00000167840	181.125	-0.328189	0.102699	-3.19565	0.00139518	0.0908825	ZNF232
ENSG00000166104	11.3582	1.06822	0.334673	3.19182	0.00141377	0.0917868	AC126323.1
ENSG00000196466	141.497	-0.370084	0.116115	-3.18723	0.00143645	0.0929491	ZNF799
ENSG00000109854	284.492	0.346505	0.108788	3.18515	0.00144678	0.0933075	HTATIP2
ENSG00000282381	9.39098	0.935106	0.293844	3.18233	0.00146098	0.0936154	AC104073.4
ENSG00000117000	768.284	-0.175038	0.0550043	-3.18227	0.00146125	0.0936154	RLF
ENSG00000219928	3.61196	1.17918	0.370655	3.18134	0.00146597	0.0936154	AL161787.1
ENSG00000024048	1703.66	-0.17149	0.0539351	-3.17957	0.00147493	0.0938797	UBR2
ENSG00000151632	1361.42	0.951012	0.300002	3.17002	0.00152431	0.0963684	AKR1C2
ENSG00000171566	865.74	-0.202656	0.0639355	-3.1697	0.00152596	0.0963684	PLRG1
ENSG00000142623	9.38547	1.46865	0.46342	3.16915	0.00152887	0.0963684	PADI1
ENSG00000163939	2041.93	-0.192898	0.0608993	-3.1675	0.00153757	0.0966043	PBRM1
ENSG00000158445	71.9731	-0.541581	0.17109	-3.16547	0.00154834	0.0969678	KCNB1
ENSG00000107593	12.7295	0.921987	0.291514	3.16275	0.00156287	0.0975639	PKD2L1
ENSG00000134369	263.122	0.461752	0.146181	3.15878	0.00158431	0.0985864	NAV1
ENSG00000198925	58.9564	0.494922	0.156756	3.15727	0.00159253	0.0986414	ATG9A
ENSG00000155265	12.5508	0.932051	0.295256	3.15676	0.00159532	0.0986414	GOLGA7B
ENSG00000248705	34.5686	1.04805	0.332267	3.15423	0.00160923	0.0991865	AC114812.4
ENSG00000237036	61.5625	-0.332096	0.105354	-3.15219	0.00162049	0.0995658	ZEB1-AS1

## Sheet: pctEmph
	baseMean	log2FoldChange	lfcSE	stat	pvalue	padj	symbol
ENSG00000189058	54.6042	0.200027	0.0326598	6.12455	9.09396e-10	1.61254e-05	APOD
ENSG00000255974	138.489	0.441048	0.0969633	4.54861	5.40027e-06	0.0478788	CYP2A6
ENSG00000169413	28.378	0.11323	0.0258078	4.38744	1.14692e-05	0.0677905	RNASE6
ENSG00000118849	381.283	0.168483	0.0397177	4.24202	2.21513e-05	0.0747271	RARRES1
ENSG00000206120	695.009	-0.140235	0.0331913	-4.22507	2.38872e-05	0.0747271	EGFEM1P
ENSG00000087495	15.8336	0.139539	0.0332474	4.19699	2.70485e-05	0.0747271	PHACTR3
ENSG00000260266	40.9544	-0.230721	0.055422	-4.16298	3.14116e-05	0.0747271	PPIAP46
ENSG00000226383	265.144	-0.151731	0.0370352	-4.09694	4.18652e-05	0.0747271	LINC01876
ENSG00000119138	171.818	0.0996717	0.0243888	4.08679	4.37385e-05	0.0747271	KLF9
ENSG00000096060	223.997	0.133949	0.0327982	4.08403	4.42605e-05	0.0747271	FKBP5
ENSG00000240045	21.1367	-0.199028	0.048862	-4.07327	4.63567e-05	0.0747271	DWORF
ENSG00000248734	52.4136	-0.13102	0.0325288	-4.02781	5.62987e-05	0.077477	AC008906.1
ENSG00000267383	66.112	-0.186922	0.0464319	-4.02572	5.68013e-05	0.077477	AC011447.3
ENSG00000265535	28.8798	-0.13154	0.0332803	-3.95249	7.73411e-05	0.097958	RN7SL475P
ENSG00000085265	6.7834	0.222256	0.0565429	3.93074	8.46837e-05	0.0992141	FCN1
ENSG00000225154	12.6386	-0.236463	0.0603627	-3.91736	8.95232e-05	0.0992141	AL450996.1

## Sheet: perc15
	baseMean	log2FoldChange	lfcSE	stat	pvalue	padj	symbol

## Sheet: adj_density
	baseMean	log2FoldChange	lfcSE	stat	pvalue	padj	symbol
ENSG00000189058	54.6042	-0.058413	0.0119079	-4.90538	9.3248e-07	0.0221063	APOD
ENSG00000169413	28.378	-0.0387993	0.00854313	-4.54158	5.5833e-06	0.0661816	RNASE6
ENSG00000198221	12.0483	0.0428545	0.00982363	4.36239	1.2865e-05	0.0990267	AFDN-DT
ENSG00000169439	66.1759	-0.0330345	0.00773963	-4.26823	1.97031e-05	0.0990267	SDC2
ENSG00000100612	363.731	-0.0215742	0.00507007	-4.25521	2.08855e-05	0.0990267	DHRS7

## Sheet: Pi10
	baseMean	log2FoldChange	lfcSE	stat	pvalue	padj	symbol
ENSG00000122852	44.1711	-14.2305	2.41712	-5.88737	3.92384e-09	7.83395e-05	SFTPA1
ENSG00000121039	3062.05	1.32064	0.232592	5.67792	1.36341e-08	0.000136103	RDH10
ENSG00000134827	284.91	2.96118	0.54688	5.41468	6.13979e-08	0.000408603	TCN1
ENSG00000180730	129.531	1.91812	0.374339	5.12401	2.99098e-07	0.00127949	SHISA2
ENSG00000126549	9.70761	4.08193	0.798654	5.11101	3.20433e-07	0.00127949	STATH
ENSG00000136040	178.661	-0.984858	0.20121	-4.89469	9.84618e-07	0.00327632	PLXNC1
ENSG00000168484	14.8524	-12.2761	2.54784	-4.81824	1.44827e-06	0.00386213	SFTPC
ENSG00000134757	82.3002	2.12513	0.442276	4.80499	1.54756e-06	0.00386213	DSG3
ENSG00000152672	38.6329	-1.50881	0.320654	-4.70542	2.53342e-06	0.00561996	CLEC4F
ENSG00000184254	1368.81	1.52616	0.333577	4.57514	4.75906e-06	0.00950147	ALDH1A3
ENSG00000139289	90.7239	1.21504	0.268648	4.52279	6.10298e-06	0.0110769	PHLDA1
ENSG00000160183	167.445	-1.1233	0.250901	-4.47705	7.5681e-06	0.0125914	TMPRSS3
ENSG00000149021	5441.28	-2.04444	0.461935	-4.42581	9.60803e-06	0.0147557	SCGB1A1
ENSG00000137440	189.557	2.36228	0.538304	4.38837	1.14205e-05	0.0162865	FGFBP1
ENSG00000180694	162.945	1.23287	0.28219	4.36892	1.24864e-05	0.0166194	TMEM64
ENSG00000211751	12.7305	-2.3439	0.540979	-4.3327	1.47291e-05	0.0183792	TRBC1
ENSG00000205835	83.7995	-1.29056	0.304968	-4.23178	2.3185e-05	0.0272287	GMNC
ENSG00000151012	347.198	2.17025	0.514735	4.21625	2.484e-05	0.0275517	SLC7A11
ENSG00000164951	583.06	0.904496	0.215366	4.19981	2.67141e-05	0.0280709	PDP1
ENSG00000066405	3.10861	-13.556	3.26519	-4.15169	3.30031e-05	0.0329453	CLDN18
ENSG00000135048	612.017	0.603794	0.147536	4.09253	4.26697e-05	0.0405666	TMEM2
ENSG00000081377	797.489	0.698433	0.171194	4.07976	4.50815e-05	0.0409115	CDC14B
ENSG00000112541	91.8685	1.14914	0.282732	4.06442	4.81528e-05	0.0417987	PDE10A
ENSG00000166401	100.277	0.766271	0.190985	4.01221	6.01531e-05	0.0500399	SERPINB8
ENSG00000232077	75.4467	-1.00534	0.252726	-3.97799	6.95005e-05	0.0555031	LINC01031
ENSG00000224389	23.3842	-3.15254	0.795649	-3.96223	7.42542e-05	0.0570186	C4B
ENSG00000186832	2.88073	3.55333	0.899408	3.95074	7.79094e-05	0.057156	KRT16
ENSG00000075426	431.519	0.661352	0.167925	3.93839	8.20317e-05	0.057156	FOSL2
ENSG00000228242	130.65	-0.761055	0.193754	-3.92795	8.56743e-05	0.057156	AC093495.1
ENSG00000251493	4.83985	2.87357	0.73168	3.92736	8.58843e-05	0.057156	FOXD1
ENSG00000255823	19.2821	2.76894	0.710522	3.89706	9.73677e-05	0.062708	MTRNR2L8
ENSG00000232629	25.2506	-1.78648	0.463037	-3.85818	0.000114233	0.0712707	HLA-DQB2
ENSG00000163209	77.5035	3.81351	0.992734	3.84142	0.000122322	0.0728056	SPRR3
ENSG00000253417	6.48336	1.804	0.470472	3.83444	0.00012585	0.0728056	LINC02159
ENSG00000205420	185.221	3.67863	0.963907	3.81638	0.000135426	0.0728056	KRT6A
ENSG00000168811	23.7911	-1.32743	0.348022	-3.81422	0.000136616	0.0728056	IL12A
ENSG00000260401	63.465	1.13185	0.296933	3.81179	0.000137963	0.0728056	AP002761.4
ENSG00000168329	23.0887	-1.48438	0.390146	-3.80469	0.00014198	0.0728056	CX3CR1
ENSG00000138755	34.5602	-1.94694	0.511962	-3.8029	0.000143012	0.0728056	CXCL9
ENSG00000118322	114.278	1.22526	0.322606	3.798	0.000145866	0.0728056	ATP10B
ENSG00000134873	491.942	1.21378	0.321711	3.77288	0.000161371	0.0757223	CLDN10
ENSG00000134830	13.5932	1.95921	0.520015	3.76761	0.000164816	0.0757223	C5AR2
ENSG00000197872	82.373	-0.866351	0.230024	-3.76636	0.000165648	0.0757223	FAM49A
ENSG00000155850	1205.55	1.06826	0.283772	3.7645	0.000166881	0.0757223	SLC26A2
ENSG00000234692	87.7051	-0.915989	0.244585	-3.74508	0.000180339	0.0796308	AL355601.1
ENSG00000184608	15.2274	-1.69371	0.452772	-3.74075	0.000183472	0.0796308	FAM167A-AS1
ENSG00000165474	52.8923	1.051	0.282853	3.71572	0.000202627	0.0860733	GJB2
ENSG00000161298	191.203	-1.05132	0.28446	-3.69584	0.000219163	0.0890425	ZNF382
ENSG00000227036	294.245	0.748279	0.202623	3.69296	0.00022166	0.0890425	LINC00511
ENSG00000206075	473.038	1.12826	0.305642	3.69143	0.000222996	0.0890425	SERPINB5
ENSG00000016490	440.126	7.57555	2.06043	3.67669	0.000236278	0.0912071	CLCA1
ENSG00000154330	17.7561	-1.1839	0.322568	-3.67025	0.000242313	0.0912071	PGM5
ENSG00000135333	92.1636	1.86823	0.510011	3.66311	0.000249168	0.0912071	EPHA7
ENSG00000137807	84.837	0.866645	0.236829	3.65936	0.000252841	0.0912071	KIF23
ENSG00000109255	8.36145	1.85856	0.508114	3.65776	0.000254428	0.0912071	NMU
ENSG00000090339	39.929	-1.03074	0.281904	-3.65635	0.000255828	0.0912071	ICAM1
ENSG00000156804	250.459	0.599615	0.164759	3.63936	0.000273321	0.0953848	FBXO32
ENSG00000131016	121.097	1.11622	0.307006	3.63582	0.000277101	0.0953848	AKAP12
ENSG00000254087	624.244	0.538478	0.148853	3.61752	0.000297435	0.0993728	LYN
ENSG00000104368	25.462	1.968	0.544433	3.61476	0.000300626	0.0993728	PLAT
ENSG00000187054	27.2603	2.15296	0.596184	3.61123	0.000304744	0.0993728	TMPRSS11A
ENSG00000131389	1317.52	0.689626	0.191139	3.60798	0.000308596	0.0993728	SLC6A6

## Sheet: AWT
	baseMean	log2FoldChange	lfcSE	stat	pvalue	padj	symbol
ENSG00000128510	12.6053	11.364	1.74077	6.52816	6.6584e-11	1.29879e-06	CPA4
ENSG00000184254	1368.81	3.93417	0.616023	6.38641	1.69828e-10	1.65633e-06	ALDH1A3
ENSG00000137440	189.557	6.11107	0.992737	6.15579	7.47064e-10	4.85741e-06	FGFBP1
ENSG00000121039	3062.05	3.21902	0.540069	5.96038	2.51652e-09	1.22718e-05	RDH10
ENSG00000180611	37.6333	4.2983	0.807208	5.3249	1.01008e-07	0.000394051	MB21D2
ENSG00000131050	4.26197	9.9049	1.8854	5.25346	1.49269e-07	0.000485275	BPIFA2
ENSG00000104368	25.462	5.6517	1.09083	5.18108	2.206e-07	0.000539863	PLAT
ENSG00000266019	844.015	-3.68053	0.713171	-5.16079	2.45905e-07	0.000539863	MIR3609
ENSG00000270571	41.0052	-5.43041	1.05289	-5.15761	2.50124e-07	0.000539863	AC007681.1
ENSG00000198488	41.6042	7.84198	1.52609	5.13862	2.76768e-07	0.000539863	B3GNT6
ENSG00000096006	18.8544	3.75286	0.743702	5.04619	4.50714e-07	0.000799238	CRISP3
ENSG00000119514	537.05	1.90153	0.378908	5.01846	5.20886e-07	0.000846701	GALNT12
ENSG00000231106	153.925	-9.80967	1.98272	-4.94757	7.51442e-07	0.00112751	LINC01436
ENSG00000239039	311.582	-3.92608	0.804136	-4.88236	1.04823e-06	0.00146048	SNORD13
ENSG00000166974	214.09	1.57311	0.326614	4.81641	1.46162e-06	0.00185215	MAPRE2
ENSG00000138119	2504.44	1.63911	0.340864	4.80869	1.51924e-06	0.00185215	MYOF
ENSG00000134873	491.942	3.27663	0.686934	4.76994	1.84282e-06	0.00202036	CLDN10
ENSG00000135048	612.017	1.5499	0.325422	4.76275	1.90969e-06	0.00202036	TMEM2
ENSG00000136810	2042.74	2.11039	0.444186	4.75114	2.02271e-06	0.00202036	TXN
ENSG00000171401	106.792	10.3322	2.17688	4.74632	2.07153e-06	0.00202036	KRT13
ENSG00000136542	1165.56	2.94332	0.624471	4.71331	2.43728e-06	0.00221887	GALNT5
ENSG00000207562	170.167	-2.36928	0.503812	-4.70271	2.56735e-06	0.00221887	MIR34C
ENSG00000167460	987.15	1.90135	0.404642	4.69885	2.61632e-06	0.00221887	TPM4
ENSG00000091137	76.1489	-11.7251	2.54438	-4.60824	4.06101e-06	0.00330058	SLC26A4
ENSG00000255122	95.5254	-2.60131	0.566652	-4.59067	4.4182e-06	0.00341972	AC068587.4
ENSG00000105388	1462.64	4.8637	1.06098	4.58416	4.55823e-06	0.00341972	CEACAM5
ENSG00000078898	28.1625	7.90364	1.73199	4.56333	5.03483e-06	0.00362665	BPIFB2
ENSG00000121578	1097.71	1.83313	0.402327	4.55631	5.2059e-06	0.00362665	B4GALT4
ENSG00000176153	179.024	4.37624	0.973752	4.49421	6.983e-06	0.00460609	GPX2
ENSG00000253522	29.2283	-6.91483	1.54336	-4.48036	7.45163e-06	0.00460609	MIR3142HG
ENSG00000164715	491.293	1.17296	0.261965	4.47756	7.55013e-06	0.00460609	LMTK2
ENSG00000087494	12.1623	4.61099	1.02984	4.47738	7.55638e-06	0.00460609	PTHLH
ENSG00000145391	795.174	1.48709	0.333513	4.45885	8.24017e-06	0.00487069	SETD7
ENSG00000113657	523.504	2.85215	0.642269	4.44073	8.96529e-06	0.00514344	DPYSL3
ENSG00000023330	230.285	1.55064	0.351134	4.41609	1.00501e-05	0.0054487	ALAS1
ENSG00000099337	91.5648	2.73471	0.619645	4.41335	1.01781e-05	0.0054487	KCNK6
ENSG00000254087	624.244	1.38019	0.312965	4.41004	1.03354e-05	0.0054487	LYN
ENSG00000163374	385.323	-1.16331	0.265816	-4.37635	1.20682e-05	0.00619481	YY1AP1
ENSG00000253339	54.7631	5.43726	1.25944	4.31721	1.58013e-05	0.00731328	AC111149.2
ENSG00000111206	6.76141	4.7979	1.11197	4.31476	1.5978e-05	0.00731328	FOXM1
ENSG00000148965	5.21403	-11.1485	2.58403	-4.31437	1.6006e-05	0.00731328	SAA4
ENSG00000065911	208.972	2.51995	0.584429	4.31182	1.6192e-05	0.00731328	MTHFD2
ENSG00000224418	51.6147	-2.81056	0.652076	-4.31017	1.63129e-05	0.00731328	STK24-AS1
ENSG00000145423	9.64292	8.92273	2.07444	4.30127	1.69825e-05	0.00731328	SFRP2
ENSG00000163393	227.105	-2.16638	0.50399	-4.29845	1.71996e-05	0.00731328	SLC22A15
ENSG00000099204	2267.47	1.57091	0.365512	4.29785	1.72465e-05	0.00731328	ABLIM1
ENSG00000124664	66.7015	6.02155	1.41384	4.25901	2.05336e-05	0.00852189	SPDEF
ENSG00000171124	65.7639	2.66557	0.630424	4.22822	2.35548e-05	0.00945586	FUT3
ENSG00000208892	1175.16	-3.48101	0.823649	-4.22633	2.37536e-05	0.00945586	SNORA49
ENSG00000197747	329.398	1.94879	0.4645	4.19546	2.72323e-05	0.0106239	S100A10
ENSG00000145147	347.014	-3.04527	0.726758	-4.19021	2.78701e-05	0.0106595	SLIT2
ENSG00000204789	803.214	-1.5496	0.370264	-4.18512	2.85017e-05	0.0106914	ZNF204P
ENSG00000171931	183.757	-2.93776	0.708144	-4.14854	3.34602e-05	0.0123146	FBXW10
ENSG00000197971	749.795	1.06734	0.257715	4.14156	3.44949e-05	0.0124603	MBP
ENSG00000232862	109.557	-1.74162	0.422442	-4.12275	3.74384e-05	0.0132777	AL138787.1
ENSG00000249621	544.801	-2.53794	0.619625	-4.09592	4.20495e-05	0.0146467	AC113349.1
ENSG00000151012	347.198	5.30196	1.29899	4.08161	4.47246e-05	0.0153052	SLC7A11
ENSG00000229981	59.1467	-5.5915	1.38177	-4.04663	5.19603e-05	0.0174748	LINC01435
ENSG00000233705	4.9185	-12.1251	3.0131	-4.02413	5.71857e-05	0.0189062	SLC26A4-AS1
ENSG00000168811	23.7911	-3.1501	0.784157	-4.01718	5.88999e-05	0.0189299	IL12A
ENSG00000166401	100.277	1.80714	0.449986	4.01598	5.91985e-05	0.0189299	SERPINB8
ENSG00000065413	343.193	-1.89167	0.472228	-4.00584	6.17967e-05	0.0194421	ANKRD44
ENSG00000016490	440.126	-19.6331	4.9072	-4.00087	6.311e-05	0.0195401	CLCA1
ENSG00000005108	52.4583	-3.78785	0.947888	-3.99609	6.43968e-05	0.0196269	THSD7A
ENSG00000103111	240.822	1.42957	0.358139	3.99166	6.56121e-05	0.0196897	MON1B
ENSG00000280623	5.73725	-8.4745	2.12621	-3.98574	6.72699e-05	0.0198813	PCAT14
ENSG00000118322	114.278	2.88377	0.725271	3.97613	7.00462e-05	0.0201918	ATP10B
ENSG00000152779	11.435	-4.88333	1.22852	-3.97496	7.03907e-05	0.0201918	SLC16A12
ENSG00000163209	77.5035	8.5861	2.16799	3.96041	7.48223e-05	0.0210876	SPRR3
ENSG00000121552	245.842	3.83417	0.969706	3.95395	7.68704e-05	0.0210876	CSTA
ENSG00000232077	75.4467	-2.31331	0.585371	-3.95187	7.75426e-05	0.0210876	LINC01031
ENSG00000180730	129.531	4.13383	1.04628	3.95096	7.7838e-05	0.0210876	SHISA2
ENSG00000108602	1239.85	5.54705	1.40663	3.94349	8.03035e-05	0.0212501	ALDH3A1
ENSG00000246223	30.3931	-3.06662	0.778407	-3.93961	8.16136e-05	0.0212501	LINC01550
ENSG00000255440	22.9793	-2.71705	0.689723	-3.93934	8.17062e-05	0.0212501	AP001085.1
ENSG00000140297	64.6077	2.84961	0.726864	3.92041	8.83989e-05	0.0226883	GCNT3
ENSG00000057704	45.2086	3.65341	0.936622	3.90063	9.5944e-05	0.0238296	TMCC3
ENSG00000150961	655.293	1.81825	0.466212	3.90005	9.61727e-05	0.0238296	SEC24D
ENSG00000134531	264.084	3.21404	0.824281	3.8992	9.65106e-05	0.0238296	EMP1
ENSG00000145824	26.0051	4.88009	1.25261	3.89593	9.78218e-05	0.0238514	CXCL14
ENSG00000111261	273.098	1.6576	0.42592	3.8918	9.95029e-05	0.0239618	MANSC1
ENSG00000142623	11.1002	5.98426	1.54005	3.88575	0.000102016	0.024028	PADI1
ENSG00000188643	88.1925	3.00953	0.774612	3.88521	0.000102241	0.024028	S100A16
ENSG00000094963	1131.42	-1.97853	0.510212	-3.87786	0.000105381	0.0244711	FMO2
ENSG00000182795	483.358	1.78211	0.461841	3.85872	0.000113983	0.0261572	C1orf116
ENSG00000207274	5.74762	-5.78717	1.5011	-3.85528	0.000115596	0.0262187	SNORA70I
ENSG00000181690	299.539	-2.31763	0.603821	-3.83828	0.000123901	0.0277794	PLAG1
ENSG00000255545	51.6555	-5.46211	1.43198	-3.81436	0.000136534	0.0302641	AP004608.1
ENSG00000224714	8.44415	-4.82603	1.26641	-3.8108	0.000138516	0.0303584	AC024600.1
ENSG00000226711	57.1684	-2.05742	0.540707	-3.80506	0.000141768	0.0307258	FAM66C
ENSG00000214787	24.1754	-2.84217	0.748805	-3.79562	0.000147278	0.0314937	MS4A4E
ENSG00000189334	338.745	2.77674	0.731972	3.7935	0.00014854	0.0314937	S100A14
ENSG00000115665	29.2654	-2.44372	0.644757	-3.79014	0.000150563	0.0315793	SLC5A7
ENSG00000197217	829.557	1.16746	0.308373	3.78588	0.000153164	0.0317831	ENTPD4
ENSG00000172071	1036.1	1.53009	0.406046	3.76827	0.000164382	0.0337519	EIF2AK3
ENSG00000106258	92.9818	3.61659	0.96095	3.76356	0.000167513	0.0340365	CYP3A5
ENSG00000112305	305.588	1.27402	0.339956	3.7476	0.000178537	0.0359025	SMAP1
ENSG00000164099	2300.02	-1.33317	0.357729	-3.72676	0.000193955	0.0384115	PRSS12
ENSG00000280587	14.2089	-3.53032	0.947619	-3.72547	0.000194952	0.0384115	LINC01348
ENSG00000268416	193.585	-4.50096	1.20915	-3.72242	0.000197319	0.0384891	AC010329.1
ENSG00000165152	254.699	1.30347	0.350995	3.71366	0.000204287	0.0394537	TMEM246
ENSG00000133985	284.084	1.64153	0.442493	3.70973	0.000207481	0.0395376	TTC9
ENSG00000106178	10.3883	6.99648	1.88678	3.70815	0.000208775	0.0395376	CCL24
ENSG00000137642	3014.89	1.96199	0.531026	3.69472	0.00022013	0.0407495	SORL1
ENSG00000187908	38.1572	-8.33206	2.25673	-3.69209	0.000222418	0.0407495	DMBT1
ENSG00000178732	18.1396	-2.94167	0.79681	-3.6918	0.00022267	0.0407495	GP5
ENSG00000171815	141.205	-2.04321	0.553592	-3.69082	0.000223531	0.0407495	PCDHB1
ENSG00000124571	262.547	0.987697	0.269035	3.67126	0.000241359	0.0430686	XPO5
ENSG00000132256	127.066	1.30068	0.35432	3.67092	0.000241675	0.0430686	TRIM5
ENSG00000175874	3.18375	8.68529	2.36745	3.66864	0.000243848	0.0430686	CREG2
ENSG00000261188	280.994	-1.69066	0.461003	-3.66734	0.000245084	0.0430686	Z95115.1
ENSG00000256234	4.76346	8.25104	2.25138	3.66489	0.000247449	0.043096	AC022509.2
ENSG00000080031	61.3935	3.67823	1.0047	3.66102	0.000251213	0.0433643	PTPRH
ENSG00000104213	13.5532	3.75072	1.02539	3.65786	0.000254334	0.0435178	PDGFRL
ENSG00000136689	33.7563	4.65485	1.277	3.64514	0.000267248	0.0453299	IL1RN
ENSG00000228242	130.65	-1.73164	0.476055	-3.63749	0.000275312	0.0462506	AC093495.1
ENSG00000227308	95.4609	-1.93328	0.531846	-3.63504	0.000277942	0.0462506	AC009502.1
ENSG00000205420	185.221	7.98146	2.19937	3.62897	0.000284556	0.0462506	KRT6A
ENSG00000126549	9.70761	7.84587	2.16304	3.62725	0.000286458	0.0462506	STATH
ENSG00000179869	25144.9	-2.1299	0.587214	-3.62713	0.000286593	0.0462506	ABCA13
ENSG00000134109	433.453	1.25867	0.347173	3.62549	0.000288411	0.0462506	EDEM1
ENSG00000162598	1667.62	-1.14669	0.316533	-3.62267	0.000291575	0.0462506	C1orf87
ENSG00000151715	982.914	1.4195	0.392323	3.61819	0.000296666	0.0462506	TMEM45B
ENSG00000176871	257.784	1.41045	0.390026	3.6163	0.000298844	0.0462506	WSB2
ENSG00000106541	13405.1	2.35609	0.651554	3.61611	0.000299066	0.0462506	AGR2
ENSG00000176720	6.3557	4.39823	1.21709	3.61374	0.000301817	0.0462506	BOK
ENSG00000171649	71.2386	-1.9824	0.548751	-3.61256	0.000303187	0.0462506	ZIK1
ENSG00000134339	106.047	-8.06252	2.23357	-3.6097	0.000306547	0.0462506	SAA2
ENSG00000106823	32.1465	-2.77034	0.767728	-3.60849	0.00030799	0.0462506	ECM2
ENSG00000205268	610.586	-1.58082	0.438109	-3.60827	0.000308243	0.0462506	PDE7A
ENSG00000236816	10.1392	8.88836	2.46535	3.60532	0.000311773	0.0464233	ANKRD20A7P
ENSG00000228695	91.8099	-4.95723	1.37627	-3.60194	0.000315852	0.0466743	CES1P1
ENSG00000170165	3.4778	9.08062	2.53603	3.58064	0.000342753	0.0502687	CR848007.1
ENSG00000081189	66.4474	-2.37978	0.665245	-3.5773	0.000347157	0.0505347	MEF2C
ENSG00000152137	8.18396	5.33375	1.49703	3.56288	0.000366802	0.0526809	HSPB8
ENSG00000137648	969.705	1.53601	0.431228	3.56195	0.000368105	0.0526809	TMPRSS4
ENSG00000196542	68.1568	3.01317	0.846555	3.55933	0.000371808	0.0526809	SPTSSB
ENSG00000105514	253.076	2.08913	0.587337	3.55695	0.000375179	0.0526809	RAB3D
ENSG00000113615	457.625	1.62601	0.457155	3.5568	0.000375404	0.0526809	SEC24A
ENSG00000163754	188.354	1.2524	0.352838	3.5495	0.000385967	0.0537333	GYG1
ENSG00000154188	35.6259	-5.22612	1.47332	-3.54716	0.000389401	0.0537333	ANGPT1
ENSG00000162782	19.3667	-5.84814	1.64923	-3.54597	0.000391168	0.0537333	TDRD5
ENSG00000104341	307.329	2.00065	0.565487	3.53793	0.000403279	0.0550096	LAPTM4B
ENSG00000214814	881.694	2.27164	0.642856	3.53368	0.000409824	0.0555141	FER1L6
ENSG00000258623	25.7247	-3.26951	0.926408	-3.52923	0.000416769	0.0560655	AL121820.1
ENSG00000197062	140.11	-1.11074	0.315055	-3.52556	0.000422591	0.0564593	ZSCAN26
ENSG00000080546	628.873	-1.30756	0.37147	-3.51996	0.000431616	0.0572728	SESN1
ENSG00000240694	21.3139	-6.10286	1.73769	-3.51206	0.000444654	0.0585843	PNMA2
ENSG00000197712	702.887	1.79152	0.51086	3.50686	0.000453421	0.0585843	FAM114A1
ENSG00000125775	47.899	3.17511	0.905741	3.50554	0.000455679	0.0585843	SDCBP2
ENSG00000173432	79.9108	-10.421	2.97293	-3.5053	0.00045609	0.0585843	SAA1
ENSG00000114638	914.068	3.05033	0.870295	3.50493	0.000456721	0.0585843	UPK1B
ENSG00000109472	134.375	2.92284	0.834308	3.50331	0.00045952	0.0585843	CPE
ENSG00000258819	13.3427	-4.25472	1.21797	-3.4933	0.000477094	0.0604298	LINC02289
ENSG00000140743	138.471	1.27185	0.365284	3.48183	0.000498007	0.0626718	CDR2
ENSG00000118946	44.3441	-3.11257	0.89509	-3.47738	0.000506345	0.0632755	PCDH17
ENSG00000273148	58.6322	-2.51357	0.723458	-3.47438	0.00051203	0.0632755	AL035563.1
ENSG00000182253	95.0843	-2.23412	0.643076	-3.47412	0.000512536	0.0632755	SYNM
ENSG00000118922	429.128	-1.57686	0.45417	-3.47197	0.000516658	0.0633832	KLF12
ENSG00000164932	5.68569	5.81828	1.6775	3.46843	0.000523517	0.0638233	CTHRC1
ENSG00000131016	121.097	2.64242	0.762534	3.46532	0.000529606	0.0641646	AKAP12
ENSG00000214553	12.8101	-3.55796	1.03216	-3.44708	0.000566679	0.0680869	LRRC37A11P
ENSG00000104687	1163.42	1.67274	0.485417	3.44599	0.000568962	0.0680869	GSR
ENSG00000136155	112.453	4.74082	1.37812	3.44006	0.000581594	0.0691743	SCEL
ENSG00000157193	330.423	-1.60837	0.467944	-3.4371	0.00058798	0.06951	LRP8
ENSG00000011007	407.446	1.01165	0.294718	3.43261	0.000597793	0.0702443	ELOA
ENSG00000124466	5.33484	6.17119	1.80217	3.4243	0.000616378	0.0719543	LYPD3
ENSG00000105810	789.56	1.5816	0.462075	3.42283	0.000619723	0.0719543	CDK6
ENSG00000168916	537.217	-1.24145	0.36293	-3.42064	0.000624743	0.0721079	ZNF608
ENSG00000168615	1274.64	1.46236	0.427817	3.41819	0.000630386	0.0723313	ADAM9
ENSG00000115353	7.43134	-6.57	1.92514	-3.41274	0.000643128	0.0729241	TACR1
ENSG00000215182	15461.1	4.79914	1.40681	3.41135	0.00064641	0.0729241	MUC5AC
ENSG00000123700	433.805	-1.24949	0.366295	-3.41115	0.000646891	0.0729241	KCNJ2
ENSG00000183856	12.8382	3.60676	1.05781	3.40963	0.000650507	0.0729241	IQGAP3
ENSG00000131389	1317.52	1.66048	0.487294	3.40755	0.000655493	0.0730631	SLC6A6
ENSG00000134240	64.4128	5.25171	1.54315	3.40325	0.000665895	0.0738009	HMGCS2
ENSG00000180694	162.945	2.51881	0.7412	3.39829	0.000678095	0.0744697	TMEM64
ENSG00000164300	698.5	1.22717	0.361284	3.39669	0.000682068	0.0744697	SERINC5
ENSG00000149021	5441.28	-3.99683	1.17708	-3.39554	0.00068494	0.0744697	SCGB1A1
ENSG00000118420	408.137	-1.35252	0.398428	-3.39464	0.000687202	0.0744697	UBE3D
ENSG00000167553	261.328	2.38134	0.703711	3.38398	0.00071443	0.0769926	TUBA1C
ENSG00000128591	5.76107	3.99535	1.18151	3.38156	0.000720761	0.0770262	FLNC
ENSG00000255270	19.7866	-5.54925	1.64138	-3.38084	0.000722639	0.0770262	NAV2-IT1
ENSG00000169908	459.088	2.96085	0.87617	3.37931	0.00072668	0.077036	TM4SF1
ENSG00000113494	8.12123	-4.18301	1.24031	-3.37254	0.000744778	0.0785277	PRLR
ENSG00000042813	12.6753	-2.8445	0.844391	-3.3687	0.000755237	0.0792024	ZPBP
ENSG00000280032	63.5147	-1.76927	0.525513	-3.36675	0.000760585	0.0793368	AP002800.1
ENSG00000258175	110.032	-2.72482	0.81016	-3.36331	0.000770125	0.0795283	LINC02300
ENSG00000107186	2414.9	-1.37274	0.408329	-3.36184	0.00077425	0.0795283	MPDZ
ENSG00000160180	1664.32	4.24265	1.26267	3.36007	0.000779222	0.0795283	TFF3
ENSG00000236384	37.9844	-2.96423	0.882193	-3.36006	0.000779245	0.0795283	LINC00479
ENSG00000253816	10.1448	-3.85182	1.14678	-3.3588	0.000782807	0.0795283	AC138866.1
ENSG00000272482	6.72433	3.68451	1.09754	3.35707	0.000787724	0.0796131	AC254633.1
ENSG00000269483	5.65402	-5.21321	1.55648	-3.34936	0.000809971	0.0810955	AC006272.2
ENSG00000059728	181.079	1.56562	0.467474	3.34911	0.000810705	0.0810955	MXD1
ENSG00000065833	246.607	3.41057	1.01982	3.3443	0.000824914	0.0820958	ME1
ENSG00000213561	11.7557	-3.86366	1.15807	-3.33629	0.000849033	0.0835647	AC103591.2
ENSG00000186377	600.898	-2.14114	0.641895	-3.33565	0.000850991	0.0835647	CYP4X1
ENSG00000169247	16.5983	-4.73469	1.41963	-3.33515	0.000852526	0.0835647	SH3TC2
ENSG00000197063	75.865	2.21844	0.666244	3.32977	0.000869179	0.0845799	MAFG
ENSG00000143341	269.182	-2.43808	0.732375	-3.32901	0.000871556	0.0845799	HMCN1
ENSG00000137098	1316.01	-1.87416	0.563502	-3.32592	0.000881278	0.0851	SPAG8
ENSG00000252481	4726.11	-2.23173	0.67139	-3.32405	0.000887211	0.085154	SCARNA13
ENSG00000115806	196.462	1.34356	0.404331	3.32291	0.00089085	0.085154	GORASP2
ENSG00000237515	12.1135	-4.25544	1.28113	-3.32163	0.000894934	0.085154	SHISA9
ENSG00000143367	159.401	1.80919	0.544902	3.32022	0.000899474	0.0851705	TUFT1
ENSG00000238755	20.5026	4.72529	1.4247	3.31668	0.000910943	0.0858398	LINC02006
ENSG00000114670	2423.79	-0.963212	0.290673	-3.31374	0.000920583	0.0859412	NEK11
ENSG00000100522	408.595	1.69374	0.511137	3.31366	0.00092083	0.0859412	GNPNAT1
ENSG00000172818	9.84053	3.20297	0.968402	3.30748	0.00094141	0.087056	OVOL1
ENSG00000256742	3.71959	-5.34432	1.6159	-3.30733	0.000941892	0.087056	AC145422.1
ENSG00000157150	87.7366	2.60989	0.789538	3.30559	0.000947755	0.087056	TIMP4
ENSG00000146386	90.1295	1.72543	0.522162	3.3044	0.000951784	0.087056	ABRACL
ENSG00000116711	217.504	1.45995	0.442023	3.30289	0.000956933	0.087056	PLA2G4A
ENSG00000140526	6630.35	1.56394	0.473615	3.30213	0.000959553	0.087056	ABHD2
ENSG00000072422	436.714	-1.38674	0.42038	-3.29879	0.000971024	0.0874911	RHOBTB1
ENSG00000134830	13.5932	4.35461	1.32033	3.29813	0.000973319	0.0874911	C5AR2
ENSG00000164796	11.7235	-8.70082	2.64217	-3.29306	0.000991049	0.0883324	CSMD3
ENSG00000247092	111.822	-2.02683	0.615522	-3.29286	0.000991736	0.0883324	SNHG10
ENSG00000177112	50.3153	-2.7683	0.842042	-3.2876	0.00101044	0.0893938	MRVI1-AS1
ENSG00000249087	36.8866	-2.60733	0.793238	-3.28694	0.00101282	0.0893938	ZNF436-AS1
ENSG00000233325	42.7121	-1.63439	0.497606	-3.28451	0.0010216	0.089434	MIPEPP3
ENSG00000151474	57.4875	-2.04882	0.623825	-3.28428	0.00102244	0.089434	FRMD4A
ENSG00000267365	39.9685	-2.19656	0.669841	-3.27923	0.00104091	0.0902444	KCNJ2-AS1
ENSG00000185900	110.118	1.14346	0.348778	3.27848	0.00104368	0.0902444	POMK
ENSG00000008083	150.535	1.24888	0.380991	3.27796	0.00104559	0.0902444	JARID2
ENSG00000155066	83.3708	2.37739	0.725991	3.27468	0.00105781	0.090605	PROM2
ENSG00000184608	15.2274	-3.57643	1.09226	-3.27435	0.00105906	0.090605	FAM167A-AS1
ENSG00000142867	197.45	1.48902	0.455937	3.26584	0.00109141	0.0916179	BCL10
ENSG00000159063	271.796	0.924764	0.283304	3.26421	0.00109771	0.0916179	ALG8
ENSG00000198074	226.223	7.08119	2.16999	3.26323	0.00110148	0.0916179	AKR1B10
ENSG00000085415	158.062	1.02106	0.312981	3.26237	0.00110486	0.0916179	SEH1L
ENSG00000196344	4416.45	3.49645	1.07184	3.26212	0.00110584	0.0916179	ADH7
ENSG00000128595	1107.79	1.52967	0.468972	3.26175	0.00110727	0.0916179	CALU
ENSG00000158292	3.89169	4.88152	1.49717	3.26049	0.00111219	0.0916179	GPR153
ENSG00000088325	43.5028	2.34741	0.719999	3.2603	0.00111296	0.0916179	TPX2
ENSG00000231322	9.66102	-3.88731	1.19238	-3.26014	0.00111358	0.0916179	RPL13AP17
ENSG00000189057	49.1347	3.54737	1.08847	3.25905	0.00111786	0.0916179	FAM111B
ENSG00000188517	10.4538	-3.56824	1.09894	-3.24697	0.00116639	0.0951951	COL25A1
ENSG00000267640	49.5156	-1.77288	0.546896	-3.24172	0.00118811	0.0959052	AC016582.3
ENSG00000164743	8.92358	-4.06918	1.25555	-3.24095	0.00119132	0.0959052	C8orf48
ENSG00000182952	211.989	1.31042	0.404392	3.24047	0.00119333	0.0959052	HMGN4
ENSG00000260886	46.7587	-2.35818	0.727804	-3.24013	0.00119476	0.0959052	TAT-AS1
ENSG00000108671	322.096	0.852776	0.26344	3.23709	0.00120757	0.0965364	PSMD11
ENSG00000263317	15.045	-3.75935	1.16256	-3.23369	0.00122201	0.0972916	LINC01982
ENSG00000106105	388.022	1.18963	0.368389	3.22929	0.00124097	0.0984	GARS
ENSG00000135953	91.9123	1.27147	0.393895	3.22795	0.0012468	0.0984621	MFSD9
ENSG00000149292	1263.6	-1.34757	0.417707	-3.22611	0.00125484	0.0985721	TTC12
ENSG00000134324	289.384	-1.2102	0.375409	-3.2237	0.00126547	0.0985721	LPIN1
ENSG00000260156	51.5671	-2.13329	0.661814	-3.2234	0.00126679	0.0985721	AC020763.1
ENSG00000169116	252.441	1.72307	0.534612	3.22303	0.00126841	0.0985721	PARM1
ENSG00000145757	2.98178	-7.08184	2.19918	-3.22022	0.00128093	0.0987274	SPATA9
ENSG00000135298	10.8458	-3.01981	0.938122	-3.219	0.00128638	0.0987274	ADGRB3
ENSG00000186529	79.5106	2.24931	0.698922	3.21825	0.00128976	0.0987274	CYP4F3
ENSG00000136026	367.204	1.87757	0.583451	3.21805	0.00129065	0.0987274	CKAP4
ENSG00000135763	111.259	1.22312	0.380277	3.21641	0.00129807	0.0989071	URB2
ENSG00000175175	113.013	-1.64066	0.510731	-3.21237	0.00131645	0.0999166	PPM1E

[truncated: 1 more sheets: WallArea]
