# Supplementary material for: RNA-sequencing across three matched tissues reveals shared and tissue-specific gene expression and pathway signatures of COPD
Source: Respir Res. 2019 Apr 2;20:65. doi: 10.1186/s12931-019-1032-z (PMC6446359; doi:10.1186/s12931-019-1032-z)
Supplement: Supplementary file 3 — Supplemental Tables: Additional tables to support the findings of this study. Table S4. Differential gene expression results in bronchial epithelium. Table S5. Differential gene expression results in alveolar macrophages. Table S6. Differential gene expression results in peripheral blood. (ZIP 674 kb) [file 12931_2019_1032_MOESM3_ESM.zip › Table_S5.xls]

## Sheet: COPD
	baseMean	log2FoldChange	lfcSE	stat	pvalue	padj	symbol
ENSG00000035720	62.5082	-3.45473	0.636895	-5.42433	5.81727e-08	0.000582549	STAP1
ENSG00000070882	446.18	-0.90341	0.168591	-5.35858	8.38803e-08	0.000582549	OSBPL3
ENSG00000160145	44.5835	-1.81899	0.346658	-5.2472	1.54428e-07	0.000715	KALRN
ENSG00000274012	498.967	2.35467	0.456873	5.15388	2.55147e-07	0.000885998	RN7SL2
ENSG00000163374	318.937	0.429647	0.0930829	4.61575	3.91683e-06	0.010881	YY1AP1
ENSG00000229261	7.21853	-4.20848	0.933964	-4.50604	6.60497e-06	0.0150166	AL596223.1
ENSG00000200354	51.3395	1.90106	0.424622	4.47706	7.56774e-06	0.0150166	SNORA71D
ENSG00000117226	1929.07	-1.27469	0.293075	-4.34936	1.36533e-05	0.0205753	GBP3
ENSG00000154269	150.658	-2.13146	0.491359	-4.33788	1.43863e-05	0.0205753	ENPP3
ENSG00000186468	6126.32	0.663218	0.153763	4.31325	1.60871e-05	0.0205753	RPS23
ENSG00000181126	32.1431	-3.94366	0.914912	-4.31042	1.62944e-05	0.0205753	HLA-V
ENSG00000172296	20.899	-3.00285	0.702051	-4.27725	1.89217e-05	0.0219018	SPTLC3
ENSG00000151718	290.413	-0.494064	0.117108	-4.21889	2.45508e-05	0.0262316	WWC2
ENSG00000198829	787.788	-1.02862	0.248213	-4.14411	3.41141e-05	0.0324239	SUCNR1
ENSG00000162627	217.527	-0.9923	0.239794	-4.13813	3.5015e-05	0.0324239	SNX7
ENSG00000156110	351.558	0.848371	0.206877	4.10084	4.1165e-05	0.0357364	ADK
ENSG00000169432	43.9661	-1.64007	0.401761	-4.08219	4.46127e-05	0.0364512	SCN9A
ENSG00000138326	8394.93	0.608353	0.149914	4.05801	4.94923e-05	0.0381916	RPS24
ENSG00000166441	3730.37	0.643854	0.159651	4.03288	5.50974e-05	0.0394461	RPL27A
ENSG00000170954	14.6102	-2.52222	0.627286	-4.02085	5.79892e-05	0.0394461	ZNF415
ENSG00000200394	23.2898	2.0666	0.514818	4.01424	5.96378e-05	0.0394461	SNORA38B
ENSG00000164047	160.719	-1.88046	0.472774	-3.97751	6.96407e-05	0.0439686	CAMP
ENSG00000087128	14.0085	-3.08267	0.778344	-3.96055	7.47783e-05	0.0446381	TMPRSS11E
ENSG00000206633	41.5844	1.54365	0.390486	3.95315	7.71285e-05	0.0446381	SNORA80B
ENSG00000179639	74.7325	2.26011	0.574936	3.93106	8.45719e-05	0.0457706	FCER1A
ENSG00000163106	488.778	-1.28803	0.327916	-3.92794	8.56757e-05	0.0457706	HPGDS
ENSG00000171863	2701.41	0.552564	0.141689	3.89984	9.62576e-05	0.0495192	RPS7
ENSG00000164048	698.182	-0.650742	0.167333	-3.8889	0.000100699	0.0497706	ZNF589
ENSG00000116701	8796.01	0.354328	0.0915931	3.8685	0.000109506	0.0497706	NCF2
ENSG00000132704	48.9222	-1.00877	0.260788	-3.86818	0.000109652	0.0497706	FCRL2
ENSG00000114391	2916.68	0.647292	0.167474	3.86502	0.000111079	0.0497706	RPL24
ENSG00000182899	3522.74	0.633771	0.164589	3.85062	0.000117819	0.0511408	RPL35A
ENSG00000175061	2286.83	0.731694	0.1904	3.84294	0.000121571	0.0511705	LRRC75A-AS1
ENSG00000134419	1687.09	0.718287	0.187346	3.83402	0.000126067	0.0515021	RPS15A
ENSG00000038210	484.822	-0.522958	0.137242	-3.81049	0.000138694	0.0538926	PI4K2B
ENSG00000197614	36.4107	-2.63626	0.692161	-3.80874	0.000139678	0.0538926	MFAP5
ENSG00000083457	896.091	1.17286	0.308541	3.80131	0.000143935	0.0540338	ITGAE
ENSG00000164402	196.086	-0.472294	0.124906	-3.7812	0.000156074	0.0565754	SEPT8
ENSG00000182774	3180.22	0.683904	0.18108	3.77681	0.000158851	0.0565754	RPS17
ENSG00000069869	141.145	-0.652673	0.174191	-3.74688	0.00017905	0.0608004	NEDD4
ENSG00000121933	12.4466	1.75842	0.469667	3.74396	0.000181139	0.0608004	TMIGD3
ENSG00000198242	2862.75	0.57331	0.153282	3.74024	0.000183846	0.0608004	RPL23A
ENSG00000224877	67.6079	0.720614	0.194523	3.70451	0.000211799	0.0636118	NDUFAF8
ENSG00000175471	1056.27	-0.594412	0.160598	-3.70124	0.000214546	0.0636118	MCTP1
ENSG00000164695	37.8649	-1.17065	0.316322	-3.70081	0.000214914	0.0636118	CHMP4C
ENSG00000175390	923.131	0.487671	0.132153	3.6902	0.000224081	0.0636118	EIF3F
ENSG00000203710	470.107	0.816	0.221179	3.68932	0.000224856	0.0636118	CR1
ENSG00000134508	184.797	-0.514829	0.139579	-3.68843	0.000225638	0.0636118	CABLES1
ENSG00000177600	824.528	0.635313	0.172288	3.6875	0.000226469	0.0636118	RPLP2
ENSG00000166743	28.4802	-1.91253	0.519334	-3.68267	0.000230808	0.0636118	ACSM1
ENSG00000182534	85.7356	-2.34857	0.63862	-3.67757	0.000235468	0.0636118	MXRA7
ENSG00000253982	102.144	0.76947	0.209522	3.6725	0.00024019	0.0636118	AC100810.1
ENSG00000109475	4380.53	0.600076	0.163598	3.66798	0.00024447	0.0636118	RPL34
ENSG00000213741	2860.83	0.722114	0.197028	3.66504	0.000247303	0.0636118	RPS29
ENSG00000158477	38.1	2.42723	0.668207	3.63245	0.000280741	0.0708999	CD1A
ENSG00000226084	19.5887	1.081	0.29851	3.62131	0.000293117	0.0727034	AC113935.1
ENSG00000004809	37.4838	-2.67091	0.740688	-3.60598	0.000310979	0.0750606	SLC22A16
ENSG00000073754	279.101	-0.851738	0.236335	-3.60394	0.000313428	0.0750606	CD5L
ENSG00000171490	2216.69	0.395699	0.110106	3.5938	0.00032589	0.0767223	RSL1D1
ENSG00000197006	843.205	1.11586	0.311139	3.58637	0.000335308	0.0776239	METTL9
ENSG00000141627	483.665	0.372246	0.103937	3.58144	0.000341704	0.0777096	DYM
ENSG00000196502	169	-0.945417	0.264266	-3.57752	0.000346868	0.0777096	SULT1A1
ENSG00000145358	68.5016	1.75088	0.490772	3.56762	0.000360243	0.0783688	DDIT4L
ENSG00000121236	28.7039	-1.49538	0.419921	-3.56111	0.00036929	0.0783688	TRIM6
ENSG00000145425	7022.22	0.616908	0.173387	3.55798	0.000373722	0.0783688	RPS3A
ENSG00000213512	24.9199	-2.08183	0.585714	-3.55435	0.000378919	0.0783688	GBP7
ENSG00000141293	19.0021	-2.13724	0.601553	-3.55287	0.000381054	0.0783688	SKAP1
ENSG00000108298	5035.25	0.534844	0.150615	3.55107	0.000383663	0.0783688	RPL19
ENSG00000142937	4230.72	0.609414	0.171952	3.5441	0.000393953	0.0791598	RPS8
ENSG00000171843	94.2779	-1.03199	0.291458	-3.54079	0.000398934	0.0791598	MLLT3
ENSG00000072694	191.573	1.32601	0.375525	3.53108	0.000413872	0.0809673	FCGR2B
ENSG00000258227	899.039	1.23426	0.350012	3.52633	0.000421356	0.0812865	CLEC5A
ENSG00000118181	4207.28	0.531881	0.151067	3.52082	0.000430212	0.0818581	RPS25
ENSG00000145592	3998.5	0.553605	0.157409	3.51698	0.000436484	0.0819292	RPL37
ENSG00000144713	3854.56	0.624899	0.178422	3.50237	0.000461146	0.0845465	RPL32
ENSG00000110700	5442.05	0.610297	0.174295	3.50153	0.000462601	0.0845465	RPS13
ENSG00000147604	7394.05	0.536278	0.153614	3.49107	0.000481084	0.0860315	RPL7
ENSG00000183666	63.2956	1.12174	0.322105	3.48253	0.000496705	0.0860315	GUSBP1
ENSG00000177954	7617.88	0.609475	0.175318	3.47639	0.000508216	0.0860315	RPS27
ENSG00000156482	6996.33	0.560965	0.161408	3.47545	0.000509997	0.0860315	RPL30
ENSG00000198755	3166.2	0.625364	0.179994	3.47436	0.000512068	0.0860315	RPL10A
ENSG00000233954	81.8583	0.72548	0.208873	3.47331	0.000514089	0.0860315	UQCRHL
ENSG00000184307	68.6408	-0.982087	0.282912	-3.47135	0.000517855	0.0860315	ZDHHC23
ENSG00000162645	3028.45	-0.782624	0.225534	-3.47009	0.000520277	0.0860315	GBP2
ENSG00000167524	28.6606	-1.20925	0.349494	-3.46	0.000540172	0.0882705	SGK494
ENSG00000181852	598.328	0.405581	0.117478	3.45239	0.000555638	0.0889276	RNF41
ENSG00000251301	15.5165	-1.62628	0.471149	-3.45173	0.000556998	0.0889276	LINC02384
ENSG00000276085	605.141	-2.81729	0.818227	-3.44317	0.000574946	0.09075	CCL3L3
ENSG00000237152	9.3474	1.39246	0.405348	3.43522	0.000592079	0.0917727	DLEU7-AS1
ENSG00000125691	7387.72	0.509361	0.148327	3.43405	0.000594639	0.0917727	RPL23
ENSG00000255874	286.064	-1.56783	0.458317	-3.42083	0.000624295	0.0952907	LINC00346
ENSG00000138772	58.792	-1.85354	0.543616	-3.40965	0.000650469	0.0977717	ANXA3
ENSG00000248334	45.4833	-1.19214	0.350235	-3.40382	0.000664504	0.0977717	WHAMMP2
ENSG00000136193	189.682	-0.687642	0.202174	-3.40124	0.000670809	0.0977717	SCRN1
ENSG00000089009	5370.22	0.518696	0.152511	3.40105	0.000671274	0.0977717	RPL6
ENSG00000205726	297.227	-1.43536	0.42226	-3.39924	0.000675744	0.0977717	ITSN1
ENSG00000100342	601.885	-0.825403	0.243276	-3.39286	0.000691666	0.0990438	APOL1
ENSG00000124587	74.514	0.866093	0.255661	3.38766	0.000704915	0.0994078	PEX6
ENSG00000134256	1424.56	1.09853	0.324408	3.38626	0.000708522	0.0994078	CD101

## Sheet: FEV1pp
	baseMean	log2FoldChange	lfcSE	stat	pvalue	padj	symbol

## Sheet: FEV1_FVC
	baseMean	log2FoldChange	lfcSE	stat	pvalue	padj	symbol
ENSG00000142794	75.4202	9.03911	1.84845	4.89011	1.00779e-06	0.0134263	NBPF3
ENSG00000253978	58.9829	21.0876	4.3664	4.82952	1.36864e-06	0.0134263	CTB-178M22.2
ENSG00000229261	7.21853	18.4916	3.89641	4.7458	2.07689e-06	0.0135828	AL596223.1
ENSG00000137807	149.147	3.55613	0.814104	4.36816	1.25299e-05	0.0612493	KIF23
ENSG00000237945	17.1826	6.72909	1.57494	4.27261	1.93195e-05	0.0612493	LINC00649
ENSG00000104938	4.63299	30	7.06569	4.24587	2.17746e-05	0.0612493	CLEC4M
ENSG00000105855	2350.73	5.26093	1.2393	4.24507	2.18524e-05	0.0612493	ITGB8

## Sheet: packyears
	baseMean	log2FoldChange	lfcSE	stat	pvalue	padj	symbol
ENSG00000134061	199.38	0.028945	0.00558102	5.18633	2.1448e-07	0.00421367	CD180
ENSG00000071967	123.236	0.0440741	0.00893471	4.93291	8.10154e-07	0.00795814	CYBRD1
ENSG00000257194	17.4539	-0.0671127	0.0153212	-4.38038	1.1847e-05	0.0717866	AC126178.1
ENSG00000146070	338.694	0.0633555	0.0146169	4.3344	1.4616e-05	0.0717866	PLA2G7

## Sheet: smoking
	baseMean	log2FoldChange	lfcSE	stat	pvalue	padj	symbol
ENSG00000237596	255.814	-1.72847	0.238982	-7.23265	4.73652e-13	8.9885e-09	AL138828.1
ENSG00000206538	529.754	-2.34401	0.34973	-6.70232	2.05132e-11	1.94309e-07	VGLL3
ENSG00000138061	1697.5	2.91097	0.438195	6.64309	3.07175e-11	1.94309e-07	CYP1B1
ENSG00000070193	77.5712	-2.147	0.325931	-6.58726	4.48011e-11	2.12548e-07	FGF10
ENSG00000123243	921.6	-1.97189	0.303191	-6.50378	7.83259e-11	2.97278e-07	ITIH5
ENSG00000150764	473.784	-0.540297	0.0848612	-6.36684	1.92965e-10	5.97729e-07	DIXDC1
ENSG00000248464	21.3643	-2.39618	0.377568	-6.34635	2.20483e-10	5.97729e-07	FGF10-AS1
ENSG00000081803	208.71	-1.53187	0.242544	-6.31584	2.687e-10	6.3739e-07	CADPS2
ENSG00000164532	6.66513	-2.06844	0.345613	-5.98485	2.16595e-09	4.56703e-06	TBX20
ENSG00000111058	36.3626	-2.0363	0.343814	-5.92268	3.16741e-09	5.58648e-06	ACSS3
ENSG00000179869	382.536	-3.81209	0.644038	-5.91904	3.2382e-09	5.58648e-06	ABCA13
ENSG00000109158	35.6786	-1.7549	0.298246	-5.88408	4.00275e-09	6.33001e-06	GABRA4
ENSG00000057149	241.813	-3.75784	0.647989	-5.79922	6.66224e-09	9.72534e-06	SERPINB3
ENSG00000102452	114.561	-2.12161	0.367097	-5.77944	7.49509e-09	1.01596e-05	NALCN
ENSG00000170962	877.432	-2.48516	0.433666	-5.73058	1.0009e-08	1.20699e-05	PDGFD
ENSG00000082556	16.8861	-2.10316	0.367188	-5.72776	1.01765e-08	1.20699e-05	OPRK1
ENSG00000154262	55.8901	-1.24073	0.224323	-5.53099	3.18434e-08	3.36503e-05	ABCA6
ENSG00000091136	339.426	-2.50462	0.452978	-5.52922	3.21655e-08	3.36503e-05	LAMB1
ENSG00000171517	135.673	-1.92024	0.347842	-5.52042	3.38198e-08	3.36503e-05	LPAR3
ENSG00000178965	126.434	-3.56633	0.647782	-5.50545	3.68225e-08	3.36503e-05	ERICH3
ENSG00000105877	189.872	-3.22639	0.586246	-5.50348	3.72375e-08	3.36503e-05	DNAH11
ENSG00000158486	102.219	-3.01788	0.552042	-5.46676	4.58335e-08	3.95356e-05	DNAH3
ENSG00000079308	174.428	1.45532	0.267661	5.43718	5.41302e-08	4.32995e-05	TNS1
ENSG00000144290	42.8481	-2.96251	0.545497	-5.43084	5.60906e-08	4.32995e-05	SLC4A10
ENSG00000211694	7.746	-3.23196	0.595632	-5.4261	5.75987e-08	4.32995e-05	TRGV10
ENSG00000104783	53.1798	1.40666	0.259787	5.41466	6.14068e-08	4.32995e-05	KCNN4
ENSG00000187474	2279.72	0.966078	0.178611	5.40885	6.34318e-08	4.32995e-05	FPR3
ENSG00000219986	6.5454	2.10993	0.390182	5.40757	6.38872e-08	4.32995e-05	BTF3P7
ENSG00000021852	1413.37	-1.34719	0.249971	-5.38941	7.06881e-08	4.62568e-05	C8B
ENSG00000230943	77.5391	-1.89463	0.352492	-5.37494	7.66076e-08	4.7573e-05	LINC02541
ENSG00000110777	16.1796	-4.43692	0.826701	-5.36702	8.0047e-08	4.7573e-05	POU2AF1
ENSG00000070159	38.8169	-2.1321	0.397288	-5.36663	8.022e-08	4.7573e-05	PTPN3
ENSG00000138738	45.1139	-1.56188	0.291664	-5.35505	8.5534e-08	4.91872e-05	PRDM5
ENSG00000174776	657.819	-0.909201	0.170284	-5.33934	9.32879e-08	5.15958e-05	WDR49
ENSG00000232618	13.1374	-1.58181	0.296456	-5.33573	9.51601e-08	5.15958e-05	AL355304.1
ENSG00000039139	260.222	-3.06628	0.575754	-5.32567	1.00581e-07	5.30202e-05	DNAH5
ENSG00000169126	43.9024	-3.36022	0.634464	-5.29615	1.1827e-07	6.06597e-05	ARMC4
ENSG00000077327	81.6639	-3.27392	0.621973	-5.26378	1.41125e-07	7.04772e-05	SPAG6
ENSG00000236700	155.23	1.6928	0.322691	5.24589	1.55531e-07	7.56796e-05	LINC01010
ENSG00000155761	95.0886	-3.11825	0.595901	-5.23283	1.66932e-07	7.91967e-05	SPAG17
ENSG00000165084	9.14232	-4.00662	0.766527	-5.22698	1.723e-07	7.97498e-05	C8orf34
ENSG00000100196	44.2927	-0.82203	0.158036	-5.20155	1.97634e-07	8.92975e-05	KDELR3
ENSG00000233009	44.4303	-1.63636	0.315288	-5.19006	2.10232e-07	9.27807e-05	NALCN-AS1
ENSG00000169851	13.8786	-3.36682	0.653465	-5.15225	2.57378e-07	0.000108789	PCDH7
ENSG00000148848	32.2305	1.00751	0.195564	5.15182	2.57971e-07	0.000108789	ADAM12
ENSG00000197653	85.8818	-3.6187	0.705552	-5.1289	2.91447e-07	0.000117965	DNAH10
ENSG00000104237	38.7865	-3.54558	0.691705	-5.12586	2.96185e-07	0.000117965	RP1
ENSG00000115423	129.993	-2.90533	0.566953	-5.12447	2.98378e-07	0.000117965	DNAH6
ENSG00000136026	193.141	0.681458	0.133091	5.12024	3.05141e-07	0.000118177	CKAP4
ENSG00000234362	44.6266	-1.75787	0.343859	-5.11219	3.18452e-07	0.000120865	LINC01914
ENSG00000182326	50.4592	-1.37834	0.270829	-5.08932	3.59353e-07	0.000133715	C1S
ENSG00000176171	39.9074	-1.49323	0.293934	-5.08016	3.77118e-07	0.000137626	BNIP3
ENSG00000152128	10.3034	1.99061	0.392538	5.07113	3.9547e-07	0.000141601	TMEM163
ENSG00000112183	20.6139	-1.85126	0.365899	-5.05949	4.20387e-07	0.000144749	RBM24
ENSG00000107186	35.7621	-2.34506	0.463675	-5.05755	4.24676e-07	0.000144749	MPDZ
ENSG00000188596	132.776	-3.02445	0.598397	-5.05425	4.32093e-07	0.000144749	CFAP54
ENSG00000169248	90.3223	-2.08079	0.411787	-5.05307	4.34773e-07	0.000144749	CXCL11
ENSG00000169896	1047.61	0.891707	0.17681	5.04331	4.57551e-07	0.000148163	ITGAM
ENSG00000007062	123.537	-3.15461	0.625665	-5.04202	4.60642e-07	0.000148163	PROM1
ENSG00000049192	87.4517	-1.07192	0.213328	-5.02476	5.04052e-07	0.000158677	ADAMTS6
ENSG00000169064	122.737	-3.18121	0.633721	-5.01989	5.17014e-07	0.000158677	ZBBX
ENSG00000123689	327.885	-1.85151	0.368874	-5.01937	5.18415e-07	0.000158677	G0S2
ENSG00000131471	357.056	-1.24495	0.248287	-5.01418	5.32603e-07	0.000160432	AOC3
ENSG00000174844	252.802	-3.02796	0.604305	-5.01065	5.42478e-07	0.000160853	DNAH12
ENSG00000174705	90.7358	1.04827	0.209746	4.99781	5.79855e-07	0.00016881	SH3PXD2B
ENSG00000205726	338.64	-1.17816	0.235849	-4.99541	5.87102e-07	0.00016881	ITSN1
ENSG00000123977	28.2576	-2.95367	0.591949	-4.98973	6.04644e-07	0.000171259	DAW1
ENSG00000169410	410.638	0.291806	0.0588951	4.95468	7.24498e-07	0.000199313	PTPN9
ENSG00000165181	26.8296	-1.7467	0.352539	-4.95463	7.24698e-07	0.000199313	C9orf84
ENSG00000159212	26.2663	-2.97708	0.601731	-4.94752	7.51641e-07	0.00020377	CLIC6
ENSG00000197057	93.4974	-2.78059	0.564414	-4.9265	8.37168e-07	0.00022376	DTHD1
ENSG00000102466	25.0961	-3.08246	0.626353	-4.92128	8.59793e-07	0.000226615	FGF14
ENSG00000176601	51.3088	-3.06616	0.626103	-4.89722	9.72035e-07	0.000252689	MAP3K19
ENSG00000179163	2694.18	0.596277	0.121849	4.89355	9.90333e-07	0.000253967	FUCA1
ENSG00000153563	32.6369	-2.33019	0.476787	-4.88727	1.02241e-06	0.000258698	CD8A
ENSG00000245694	37.7916	-1.30083	0.266463	-4.88184	1.051e-06	0.000262431	CRNDE
ENSG00000181322	7.37668	-3.76475	0.771858	-4.87751	1.07433e-06	0.000264773	NME9
ENSG00000106686	15.4695	-2.75323	0.565945	-4.86483	1.14553e-06	0.000278702	SPATA6L
ENSG00000099204	47.9159	-2.08245	0.42864	-4.85827	1.18413e-06	0.000281682	ABLIM1
ENSG00000133640	95.3142	-3.18596	0.655855	-4.85772	1.18747e-06	0.000281682	LRRIQ1
ENSG00000171962	29.3262	-3.1134	0.641491	-4.85338	1.21373e-06	0.000284358	DRC3
ENSG00000171310	924.983	0.443807	0.0915604	4.84715	1.25249e-06	0.000289859	CHST11
ENSG00000003989	89.2499	-2.89643	0.602371	-4.80839	1.5215e-06	0.000340082	SLC7A2
ENSG00000154099	59.8129	-2.63393	0.548186	-4.80481	1.54898e-06	0.000340082	DNAAF1
ENSG00000185880	1345.56	-0.760645	0.158337	-4.80397	1.55553e-06	0.000340082	TRIM69
ENSG00000126838	18.9318	-3.71655	0.773697	-4.80363	1.55817e-06	0.000340082	PZP
ENSG00000243836	11.3673	-2.88389	0.600371	-4.80351	1.5591e-06	0.000340082	WDR86-AS1
ENSG00000241280	19.2915	-1.95901	0.408795	-4.79216	1.64997e-06	0.000355813	AC106712.1
ENSG00000197748	186.673	-2.8264	0.591193	-4.78084	1.74562e-06	0.00037221	CFAP43
ENSG00000167680	72.6879	1.76765	0.369973	4.77779	1.77236e-06	0.000373713	SEMA6B
ENSG00000007174	116.32	-3.173	0.665308	-4.76921	1.84946e-06	0.000385684	DNAH9
ENSG00000128536	129.141	-2.96135	0.62128	-4.76654	1.87419e-06	0.000386592	CDHR3
ENSG00000114805	25.6069	-3.93455	0.826173	-4.76238	1.91324e-06	0.000390404	PLCH1
ENSG00000179813	178.44	-3.119	0.65541	-4.75885	1.94699e-06	0.000390801	FAM216B
ENSG00000169245	642.591	-1.72336	0.362212	-4.75788	1.95637e-06	0.000390801	CXCL10
ENSG00000187510	30.2655	-3.26188	0.687423	-4.74508	2.08422e-06	0.000412003	PLEKHG7
ENSG00000110723	46.9729	-2.58692	0.546153	-4.73662	2.17312e-06	0.000425146	EXPH5
ENSG00000213512	27.763	-1.50793	0.31882	-4.72973	2.24822e-06	0.000433531	GBP7
ENSG00000181143	184.729	-3.24345	0.685934	-4.72852	2.26166e-06	0.000433531	MUC16
ENSG00000152463	13.8544	-1.67317	0.354017	-4.72624	2.28719e-06	0.00043404	OLAH
ENSG00000112530	16.914	-3.2716	0.693671	-4.71636	2.40103e-06	0.000451132	PACRG
ENSG00000251136	204.393	-0.649641	0.137886	-4.71143	2.45981e-06	0.000457645	AF117829.1
ENSG00000132849	68.8907	-2.44097	0.518792	-4.7051	2.53739e-06	0.000466168	PATJ
ENSG00000175267	26.0296	-3.1424	0.668068	-4.70371	2.55475e-06	0.000466168	VWA3A
ENSG00000005187	336.82	-0.799663	0.170241	-4.69725	2.63686e-06	0.000470782	ACSM3
ENSG00000139116	133.066	-2.28945	0.487536	-4.69597	2.65351e-06	0.000470782	KIF21A
ENSG00000121039	1403.25	-0.821147	0.174865	-4.69589	2.65446e-06	0.000470782	RDH10
ENSG00000257550	15.0681	-1.64082	0.349732	-4.69164	2.71021e-06	0.000476219	AC023509.2
ENSG00000146070	338.694	1.53766	0.327932	4.68895	2.74611e-06	0.000478099	PLA2G7
ENSG00000198478	28.138	-2.44121	0.521547	-4.68071	2.85885e-06	0.000488966	SH3BGRL2
ENSG00000149256	33.3729	-1.52504	0.32582	-4.68062	2.86005e-06	0.000488966	TENM4
ENSG00000069493	187.145	-1.64211	0.352153	-4.66304	3.11568e-06	0.000527913	CLEC2D
ENSG00000138400	35.4659	-2.3162	0.498027	-4.65074	3.30738e-06	0.000548142	MDH1B
ENSG00000164181	343.486	-1.59935	0.343915	-4.65043	3.3124e-06	0.000548142	ELOVL7
ENSG00000122547	50.3815	0.958717	0.206182	4.64985	3.32173e-06	0.000548142	EEPD1
ENSG00000165923	31.0484	-2.12609	0.457855	-4.64359	3.42402e-06	0.000556356	AGBL2
ENSG00000184949	24.5654	-2.99878	0.645915	-4.64269	3.43901e-06	0.000556356	FAM227A
ENSG00000143179	25.6451	0.92205	0.198655	4.64147	3.45945e-06	0.000556356	UCK2
ENSG00000063438	12.0056	2.22311	0.479375	4.63751	3.5263e-06	0.000557745	AHRR
ENSG00000164099	35.1935	-2.72894	0.588454	-4.63748	3.52687e-06	0.000557745	PRSS12
ENSG00000187955	55.0047	-3.6875	0.796648	-4.62877	3.6784e-06	0.000568277	COL14A1
ENSG00000128833	33.92	-1.86954	0.40408	-4.62665	3.71621e-06	0.000568277	MYO5C
ENSG00000137501	151.217	-1.53668	0.332214	-4.62557	3.73561e-06	0.000568277	SYTL2
ENSG00000151338	12.5442	-1.75421	0.379348	-4.62426	3.7593e-06	0.000568277	MIPOL1
ENSG00000106799	2747.93	0.369268	0.0798668	4.62355	3.77228e-06	0.000568277	TGFBR1
ENSG00000115425	241.189	-0.621145	0.134345	-4.6235	3.77314e-06	0.000568277	PECR
ENSG00000114204	88.3059	-1.26542	0.274161	-4.61559	3.91974e-06	0.000583706	SERPINI2
ENSG00000114529	21.1192	-2.53208	0.548702	-4.61468	3.9371e-06	0.000583706	C3orf52
ENSG00000213085	26.5654	-1.92389	0.417829	-4.60448	4.13494e-06	0.000608285	CFAP45
ENSG00000144749	54.4019	-1.29996	0.283071	-4.59235	4.38286e-06	0.000633897	LRIG1
ENSG00000071242	58.2316	0.84711	0.184488	4.59168	4.39696e-06	0.000633897	RPS6KA2
ENSG00000118513	420.349	-0.94113	0.20499	-4.5911	4.40925e-06	0.000633897	MYB
ENSG00000197635	49.8954	-1.96623	0.428634	-4.58719	4.49262e-06	0.000640489	DPP4
ENSG00000083857	23.4566	-2.05639	0.448525	-4.58478	4.54475e-06	0.000640489	FAT1
ENSG00000112319	10.9509	-2.66179	0.580945	-4.58183	4.60928e-06	0.000640489	EYA4
ENSG00000142949	18.1039	-2.21897	0.484328	-4.58155	4.61549e-06	0.000640489	PTPRF
ENSG00000166596	34.126	-2.70435	0.590318	-4.58117	4.62386e-06	0.000640489	CFAP52
ENSG00000109339	23.8327	-2.47842	0.541468	-4.57722	4.71195e-06	0.000647961	MAPK10
ENSG00000079156	28.7304	-2.65439	0.580506	-4.57254	4.81851e-06	0.000657849	OSBPL6
ENSG00000213066	115.485	-0.512089	0.112159	-4.56572	4.97782e-06	0.000674744	FGFR1OP
ENSG00000162598	23.6249	-3.14843	0.690239	-4.56137	5.0821e-06	0.000683993	C1orf87
ENSG00000154479	22.0819	-2.45341	0.538085	-4.55952	5.12718e-06	0.0006852	CCDC173
ENSG00000145075	42.5219	-2.86413	0.628634	-4.55611	5.21093e-06	0.000691523	CCDC39
ENSG00000087128	19.6611	-2.15673	0.473828	-4.55171	5.32125e-06	0.000701062	TMPRSS11E
ENSG00000236699	14.1589	-3.981	0.875049	-4.54946	5.3785e-06	0.000701062	ARHGEF38
ENSG00000038427	2389.6	1.02541	0.22542	4.54886	5.39364e-06	0.000701062	VCAN
ENSG00000105825	6.02956	-3.06226	0.673922	-4.54393	5.5214e-06	0.000712786	TFPI2
ENSG00000139865	10.2952	-3.30341	0.72747	-4.54095	5.60014e-06	0.000718066	TTC6
ENSG00000164199	42.6963	-2.61408	0.575919	-4.53898	5.65275e-06	0.000719949	ADGRV1
ENSG00000183844	170.869	-0.983088	0.217228	-4.52561	6.02224e-06	0.000761535	FAM3B
ENSG00000162645	3610.91	-0.702394	0.155279	-4.52343	6.08465e-06	0.000761535	GBP2
ENSG00000122729	2267.66	-0.392672	0.0868443	-4.52156	6.1385e-06	0.000761535	ACO1
ENSG00000139263	18.1125	-3.09345	0.684163	-4.52152	6.13979e-06	0.000761535	LRIG3
ENSG00000187957	16.3399	-2.01463	0.44608	-4.51629	6.29313e-06	0.000775485	DNER
ENSG00000112796	181.662	-1.2857	0.284957	-4.51193	6.42417e-06	0.000786526	ENPP5
ENSG00000160401	22.1767	-3.19337	0.708739	-4.50571	6.6151e-06	0.000804709	CFAP157
ENSG00000119698	7.68555	-2.23945	0.497285	-4.50336	6.6887e-06	0.000808481	PPP4R4
ENSG00000165309	81.1545	-3.01612	0.670411	-4.49891	6.8304e-06	0.000819566	ARMC3
ENSG00000173281	211.03	-0.593839	0.132029	-4.49778	6.86679e-06	0.000819566	PPP1R3B
ENSG00000108798	57.3203	1.22934	0.274585	4.47708	7.56716e-06	0.000897512	ABI3
ENSG00000188039	47.9573	-2.96036	0.661707	-4.47383	7.68322e-06	0.00090178	NWD1
ENSG00000147862	12.3068	-2.52454	0.564344	-4.47341	7.69818e-06	0.00090178	NFIB
ENSG00000081026	66.3898	-0.616239	0.137924	-4.46797	7.89637e-06	0.000911414	MAGI3
ENSG00000101333	21.3954	-2.39925	0.537292	-4.46545	7.98999e-06	0.000911414	PLCB4
ENSG00000163491	101.213	-2.74355	0.614419	-4.46527	7.99661e-06	0.000911414	NEK10
ENSG00000230453	7.16321	-3.24098	0.725838	-4.46516	8.00102e-06	0.000911414	ANKRD18B
ENSG00000204186	99.4015	-1.06727	0.23905	-4.46463	8.02056e-06	0.000911414	ZDBF2
ENSG00000277893	19.6035	-3.10963	0.698736	-4.45036	8.57256e-06	0.000968342	SRD5A2
ENSG00000246100	15.7807	0.878208	0.197679	4.44261	8.88749e-06	0.000997976	LINC00900
ENSG00000169550	45.9586	-3.35437	0.756096	-4.43644	9.1458e-06	0.00101987	MUC15
ENSG00000115109	195.652	-0.597761	0.13477	-4.4354	9.18997e-06	0.00101987	EPB41L5
ENSG00000231738	68.6425	-3.10756	0.70255	-4.42326	9.72233e-06	0.00107268	TSPAN19
ENSG00000180071	7.98663	-2.67683	0.605707	-4.41935	9.89982e-06	0.00108595	ANKRD18A
ENSG00000206199	39.0673	-3.15819	0.715204	-4.41579	1.0064e-05	0.00109169	ANKUB1
ENSG00000234883	1283.24	-1.29953	0.294329	-4.41522	1.00909e-05	0.00109169	MIR155HG
ENSG00000093134	42.3284	-2.02744	0.459336	-4.41386	1.01544e-05	0.00109169	VNN3
ENSG00000160188	44.4218	-2.6573	0.602117	-4.41327	1.01823e-05	0.00109169	RSPH1
ENSG00000101162	7.83477	-2.17489	0.494465	-4.39848	1.09013e-05	0.00115583	TUBB1
ENSG00000151276	10.8842	-1.95374	0.444187	-4.39846	1.09023e-05	0.00115583	MAGI1
ENSG00000116717	556.781	-0.895014	0.203793	-4.39177	1.12431e-05	0.00118533	GADD45A
ENSG00000162981	11.4592	-2.44176	0.557499	-4.37984	1.18767e-05	0.00124522	FAM84A
ENSG00000154080	132.456	-2.77301	0.633311	-4.37859	1.19449e-05	0.00124548	CHST9
ENSG00000148498	19.8376	-2.48853	0.569154	-4.37234	1.22923e-05	0.00127471	PARD3
ENSG00000117707	8.97117	-1.49375	0.341895	-4.36903	1.24801e-05	0.00128066	PROX1
ENSG00000113448	119.392	-1.42803	0.32686	-4.36895	1.24847e-05	0.00128066	PDE4D
ENSG00000085276	25.6638	-2.91142	0.666744	-4.36663	1.2618e-05	0.00128737	MECOM
ENSG00000196569	95.3669	-0.953799	0.219003	-4.35519	1.32952e-05	0.00134922	LAMA2
ENSG00000132554	44.4482	-2.72474	0.626106	-4.35189	1.34972e-05	0.00135532	RGS22
ENSG00000233554	33.1465	-1.21111	0.278296	-4.35187	1.34982e-05	0.00135532	B4GALT1-AS1
ENSG00000177640	18.8739	-1.86306	0.42836	-4.34929	1.36578e-05	0.00136413	CASC2
ENSG00000170989	10.3061	-1.45858	0.335604	-4.34614	1.38556e-05	0.00137663	S1PR1
ENSG00000254281	177.843	-1.95523	0.450083	-4.34416	1.3981e-05	0.00138186	AP003354.2
ENSG00000162430	93.1338	0.993937	0.228986	4.3406	1.42092e-05	0.00139099	SELENON
ENSG00000165805	3.4265	-2.55859	0.589589	-4.33961	1.42735e-05	0.00139099	C12orf50
ENSG00000177707	19.1735	-1.23271	0.28408	-4.33931	1.42933e-05	0.00139099	NECTIN3
ENSG00000197168	43.8468	-2.57934	0.595497	-4.33141	1.48158e-05	0.00142909	NEK5
ENSG00000164171	62.587	-2.37763	0.548965	-4.33112	1.48353e-05	0.00142909	ITGA2
ENSG00000188452	24.7632	-2.28366	0.527537	-4.3289	1.49854e-05	0.00143625	CERKL
ENSG00000034239	28.7855	-2.82681	0.654306	-4.32033	1.55798e-05	0.00148572	EFCAB1
ENSG00000276107	39.3474	-1.52501	0.353097	-4.31895	1.56773e-05	0.00148754	AC037198.2
ENSG00000152611	43.5653	-2.79592	0.647722	-4.31655	1.58488e-05	0.00149428	CAPSL
ENSG00000111424	163.31	0.656275	0.152098	4.31482	1.5973e-05	0.00149428	VDR
ENSG00000165105	38.8348	-2.49363	0.578034	-4.31398	1.60343e-05	0.00149428	RASEF
ENSG00000122735	27.0363	-3.10997	0.720973	-4.31358	1.60633e-05	0.00149428	DNAI1
ENSG00000119865	65.3047	0.617639	0.143251	4.31158	1.62089e-05	0.00150047	CNRIP1
ENSG00000069667	734.825	-0.620001	0.143981	-4.30613	1.66133e-05	0.00152546	RORA
ENSG00000134709	38.5153	-2.11496	0.49119	-4.30578	1.66397e-05	0.00152546	HOOK1
ENSG00000171812	417.656	0.643022	0.149431	4.30313	1.68404e-05	0.00153644	COL8A2
ENSG00000091181	28.009	-2.55062	0.593103	-4.30046	1.7044e-05	0.00154196	IL5RA
ENSG00000101294	170.982	0.485753	0.11296	4.30021	1.70633e-05	0.00154196	HM13
ENSG00000173947	107.774	-2.64489	0.615603	-4.29642	1.73577e-05	0.00155399	PIFO
ENSG00000120756	47.8366	-1.80701	0.420722	-4.29502	1.74677e-05	0.00155399	PLS1
ENSG00000118997	180.551	-2.00767	0.467472	-4.29473	1.74908e-05	0.00155399	DNAH7
ENSG00000137672	1217.82	-0.698046	0.162551	-4.29431	1.7524e-05	0.00155399	TRPC6
ENSG00000112539	19.7323	-2.88246	0.671447	-4.29291	1.76348e-05	0.00155654	C6orf118
ENSG00000166147	200.961	-1.84897	0.430929	-4.29067	1.78138e-05	0.00156067	FBN1
ENSG00000157856	33.8855	-2.78787	0.649814	-4.29026	1.78461e-05	0.00156067	DRC1
ENSG00000131797	5.41904	-1.92043	0.447907	-4.28757	1.80641e-05	0.00157249	CLUHP3
ENSG00000157423	61.9031	-2.72627	0.636305	-4.28453	1.83126e-05	0.00157789	HYDIN
ENSG00000099260	10.2584	-2.14546	0.500821	-4.28389	1.83655e-05	0.00157789	PALMD
ENSG00000176029	8.13118	-3.00716	0.70199	-4.28377	1.83756e-05	0.00157789	C11orf16
ENSG00000118492	30.1915	-3.08294	0.720091	-4.28131	1.85793e-05	0.0015882	ADGB
ENSG00000180914	26.4686	-2.6701	0.624511	-4.2755	1.90708e-05	0.0016229	OXTR
ENSG00000163576	49.0794	-2.54799	0.596343	-4.27269	1.93125e-05	0.00163613	EFHB
ENSG00000148346	17.1704	-3.17223	0.742883	-4.27016	1.95332e-05	0.00164292	LCN2
ENSG00000189350	13.1258	-2.0509	0.480328	-4.26979	1.95658e-05	0.00164292	TOGARAM2
ENSG00000178075	26.1021	-2.20062	0.515761	-4.26675	1.98344e-05	0.00164821	GRAMD1C
ENSG00000169908	59.2245	-1.90114	0.445704	-4.26548	1.99471e-05	0.00164821	TM4SF1
ENSG00000167306	18.3606	-2.13536	0.500709	-4.26468	2.0019e-05	0.00164821	MYO5B
ENSG00000119922	4388.57	-0.900985	0.21128	-4.2644	2.00436e-05	0.00164821	IFIT2
ENSG00000196090	19.0746	-2.92804	0.686664	-4.26416	2.00656e-05	0.00164821	PTPRT
ENSG00000229474	77.8282	-1.0663	0.250116	-4.26322	2.01499e-05	0.00164821	PATL2
ENSG00000183196	18.8154	-2.47738	0.58267	-4.25177	2.12086e-05	0.00172736	CHST6
ENSG00000196277	8.38121	-3.13618	0.737856	-4.25039	2.13396e-05	0.00173051	GRM7
ENSG00000017427	368.286	-1.77366	0.417483	-4.24846	2.15246e-05	0.00173051	IGF1
ENSG00000080493	16.3381	-2.43612	0.573701	-4.24633	2.17304e-05	0.00173051	SLC4A4
ENSG00000177990	7.69764	-2.7748	0.653542	-4.24579	2.17822e-05	0.00173051	DPY19L2
ENSG00000255874	522.994	-1.44867	0.341218	-4.24558	2.18025e-05	0.00173051	LINC00346
ENSG00000127863	35.9849	-2.76545	0.651425	-4.24523	2.18365e-05	0.00173051	TNFRSF19
ENSG00000268658	9.78196	-2.61665	0.616448	-4.24472	2.18864e-05	0.00173051	LINC00664
ENSG00000116141	5.42377	-2.91209	0.6862	-4.2438	2.19767e-05	0.00173051	MARK1
ENSG00000170959	50.4749	-2.38554	0.562341	-4.24216	2.21375e-05	0.00173596	DCDC1
ENSG00000135338	48.4652	-1.81178	0.427331	-4.23977	2.2375e-05	0.00174534	LCA5
ENSG00000090382	111536	-0.75227	0.17746	-4.23911	2.2441e-05	0.00174534	LYZ
ENSG00000163823	1119.44	0.42608	0.100625	4.23434	2.29229e-05	0.00177554	CCR1
ENSG00000136153	52.4731	-1.55841	0.368739	-4.22632	2.37544e-05	0.00183247	LMO7
ENSG00000072694	168.293	1.05028	0.248658	4.22381	2.40207e-05	0.00184084	FCGR2B
ENSG00000106278	12.9179	-2.39918	0.568058	-4.22347	2.4057e-05	0.00184084	PTPRZ1
ENSG00000156042	93.4979	-1.98073	0.469909	-4.21514	2.49627e-05	0.00190248	CFAP70
ENSG00000184307	73.3195	-0.676459	0.160665	-4.21037	2.54956e-05	0.00193532	ZDHHC23
ENSG00000115155	2.13078	-2.3746	0.564688	-4.20516	2.60901e-05	0.00197006	OTOF
ENSG00000162337	3.99352	2.43373	0.578833	4.20454	2.61608e-05	0.00197006	LRP5
ENSG00000153904	9.73207	-3.03567	0.72244	-4.20198	2.64594e-05	0.00198467	DDAH1
ENSG00000236013	17.1228	-1.81092	0.431112	-4.20057	2.66243e-05	0.00198917	AL138737.1
ENSG00000162383	28.0991	1.46496	0.348963	4.19804	2.69237e-05	0.00199707	SLC1A7
ENSG00000174946	41.5235	-2.31173	0.550686	-4.1979	2.69405e-05	0.00199707	GPR171
ENSG00000111834	80.0899	-2.20684	0.525887	-4.19641	2.71181e-05	0.00200241	RSPH4A
ENSG00000204789	25.8707	-1.68649	0.40221	-4.19306	2.75223e-05	0.00202438	ZNF204P
ENSG00000084674	9.0306	-1.13052	0.269697	-4.19182	2.76722e-05	0.00202755	APOB
ENSG00000177663	476.695	0.616862	0.147213	4.19028	2.78613e-05	0.00203355	IL17RA
ENSG00000120318	5.57121	1.91109	0.456353	4.18773	2.81755e-05	0.00204393	ARAP3
ENSG00000281344	23.2443	-1.31891	0.315063	-4.18619	2.83675e-05	0.00204393	HELLPAR
ENSG00000182107	15.2382	-2.53717	0.606102	-4.18604	2.83864e-05	0.00204393	TMEM30B
ENSG00000167083	102.514	0.801472	0.191481	4.18566	2.84343e-05	0.00204393	GNGT2
ENSG00000196074	35.354	-0.813003	0.194305	-4.18417	2.86208e-05	0.00204957	SYCP2
ENSG00000183644	41.3566	-2.53772	0.606684	-4.18293	2.87777e-05	0.00205306	C11orf88
ENSG00000137033	26.4055	-2.80596	0.671175	-4.18067	2.90652e-05	0.00206581	IL33
ENSG00000183914	37.4233	-2.87991	0.689033	-4.17963	2.91978e-05	0.00206749	DNAH2
ENSG00000196814	40.7053	-1.23953	0.296701	-4.17771	2.94459e-05	0.00207006	MVB12B
ENSG00000272398	303.958	-2.51428	0.601838	-4.17766	2.94523e-05	0.00207006	CD24
ENSG00000151150	78.7572	-1.48746	0.356198	-4.17594	2.96757e-05	0.00207806	ANK3
ENSG00000158023	55.4974	-2.07407	0.497321	-4.17049	3.0394e-05	0.00211503	WDR66
ENSG00000164675	44.737	-2.86672	0.687422	-4.17025	3.04265e-05	0.00211503	IQUB
ENSG00000215515	6.00238	-1.3136	0.31507	-4.16924	3.05621e-05	0.00211671	IFIT1P1
ENSG00000121858	602.393	-0.792211	0.190142	-4.16641	3.0943e-05	0.0021315	TNFSF10
ENSG00000134121	48.2075	-3.00416	0.721217	-4.1654	3.10807e-05	0.0021315	CHL1
ENSG00000237499	98.0656	-1.20308	0.288842	-4.16517	3.11127e-05	0.0021315	AL357060.2
ENSG00000148735	26.0787	-2.55237	0.613099	-4.16306	3.14014e-05	0.00214063	PLEKHS1
ENSG00000169435	9.03804	-2.92899	0.703679	-4.16239	3.14935e-05	0.00214063	RASSF6
ENSG00000203985	17.903	-2.5015	0.601071	-4.16173	3.15844e-05	0.00214063	LDLRAD1
ENSG00000245248	4.35331	-1.66444	0.400114	-4.1599	3.1838e-05	0.00215014	USP2-AS1
ENSG00000170390	16.0222	1.31858	0.317184	4.15713	3.22269e-05	0.00216869	DCLK2
ENSG00000124749	17.9362	-3.5718	0.860988	-4.14849	3.3467e-05	0.00224313	COL21A1
ENSG00000067141	60.1546	-1.25682	0.30301	-4.14779	3.35695e-05	0.00224313	NEO1
ENSG00000127252	13.9567	-1.03294	0.249183	-4.14531	3.3936e-05	0.00225966	HRASLS
ENSG00000162753	9.44939	-2.81045	0.679203	-4.13786	3.50553e-05	0.00232571	SLC9C2
ENSG00000112378	129.073	-2.20916	0.533988	-4.1371	3.5173e-05	0.00232571	PERP
ENSG00000091986	14.6792	-2.34476	0.567263	-4.13346	3.57341e-05	0.0023546	CCDC80
ENSG00000143995	9.425	-2.27472	0.551729	-4.1229	3.74125e-05	0.00244846	MEIS1
ENSG00000164749	6.47178	-2.6883	0.652044	-4.12288	3.74165e-05	0.00244846	HNF4G
ENSG00000124102	38.5029	-2.85907	0.695448	-4.11112	3.93748e-05	0.00256453	PI3
ENSG00000163075	32.6724	-2.60364	0.633393	-4.11062	3.94606e-05	0.00256453	CFAP221
ENSG00000016602	3.87599	-2.95692	0.720193	-4.10574	4.03028e-05	0.00261033	CLCA4
ENSG00000141527	1.81905	2.32951	0.567559	4.10444	4.05297e-05	0.00261234	CARD14
ENSG00000163449	17.7845	-1.02359	0.249413	-4.10399	4.06092e-05	0.00261234	TMEM169
ENSG00000124107	158.079	-2.39931	0.584836	-4.10254	4.08647e-05	0.00261989	SLPI
ENSG00000128487	208.777	0.760927	0.185691	4.09782	4.17062e-05	0.00266484	SPECC1
ENSG00000138378	77.6773	-1.49275	0.364541	-4.09488	4.22389e-05	0.00268012	STAT4
ENSG00000152582	107.052	-1.28468	0.313781	-4.0942	4.23633e-05	0.00268012	SPEF2
ENSG00000154380	28.1871	-1.90635	0.465625	-4.09417	4.2369e-05	0.00268012	ENAH
ENSG00000154639	92.3452	-0.949801	0.232215	-4.09018	4.31041e-05	0.00271701	CXADR
ENSG00000267416	55.6199	0.725067	0.177302	4.08946	4.32386e-05	0.00271701	AC025048.4
ENSG00000057704	155.906	0.801656	0.196092	4.08817	4.34797e-05	0.00272315	TMCC3
ENSG00000177570	28.6855	-1.01945	0.249771	-4.08151	4.47435e-05	0.00278501	SAMD12
ENSG00000104450	159.179	-0.789013	0.193318	-4.08142	4.4761e-05	0.00278501	SPAG1
ENSG00000108175	356.918	0.612335	0.150168	4.07768	4.54878e-05	0.00282042	ZMIZ1
ENSG00000165929	136.526	-1.97048	0.483338	-4.07683	4.56547e-05	0.00282042	TC2N
ENSG00000113946	6.21705	-3.18826	0.782163	-4.07621	4.57759e-05	0.00282042	CLDN16
ENSG00000224251	8.16681	-1.32713	0.325808	-4.07336	4.63399e-05	0.00284593	AL391427.1
ENSG00000183833	48.8632	-2.23877	0.549777	-4.07214	4.65839e-05	0.00285169	MAATS1
ENSG00000113594	17.2174	-2.32897	0.57209	-4.07099	4.6813e-05	0.00285524	LIFR
ENSG00000128594	15.2071	-2.3526	0.577986	-4.07035	4.69428e-05	0.00285524	LRRC4
ENSG00000172915	151.211	-0.945622	0.232545	-4.06641	4.77426e-05	0.00289461	NBEA
ENSG00000171533	16.3762	-2.4897	0.61328	-4.05964	4.9149e-05	0.00297038	MAP6
ENSG00000140678	1097.97	0.762904	0.188043	4.05706	4.96936e-05	0.0029916	ITGAX
ENSG00000134874	11.8924	-2.39156	0.589567	-4.05646	4.98221e-05	0.0029916	DZIP1
ENSG00000243710	22.7658	-2.96608	0.731326	-4.05575	4.99731e-05	0.0029916	CFAP57
ENSG00000142973	77.3483	-2.52013	0.621637	-4.05402	5.0345e-05	0.00300439	CYP4B1
ENSG00000182329	17.059	-2.82309	0.696504	-4.05323	5.05163e-05	0.00300517	KIAA2012
ENSG00000224479	7.13568	-2.40626	0.594119	-4.05013	5.11901e-05	0.00303573	AC104162.1
ENSG00000203734	82.3682	-2.50819	0.619907	-4.04608	5.20823e-05	0.00307902	ECT2L
ENSG00000147676	45.3901	-2.34339	0.579704	-4.04239	5.29101e-05	0.00311694	MAL2
ENSG00000100625	31.8105	-2.5569	0.632679	-4.04138	5.31371e-05	0.00311694	SIX4
ENSG00000106258	59.2559	-2.08848	0.516831	-4.04093	5.32398e-05	0.00311694	CYP3A5
ENSG00000126778	11.5549	-2.24952	0.55677	-4.04031	5.33806e-05	0.00311694	SIX1
ENSG00000119321	2933.54	0.238404	0.0590575	4.03681	5.41818e-05	0.00314882	FKBP15
ENSG00000120549	6.13675	-2.41389	0.598181	-4.03539	5.45128e-05	0.00314882	KIAA1217
ENSG00000141293	26.5341	-1.4622	0.362385	-4.03492	5.46213e-05	0.00314882	SKAP1
ENSG00000100997	251.183	0.41644	0.103228	4.03419	5.47903e-05	0.00314882	ABHD12
ENSG00000185697	70.7201	-1.0308	0.255528	-4.034	5.48362e-05	0.00314882	MYBL1
ENSG00000234478	8.97064	-2.88486	0.715201	-4.03363	5.49222e-05	0.00314882	ACBD3-AS1
ENSG00000163885	15.9739	-3.14037	0.779367	-4.02938	5.59236e-05	0.00319657	CFAP100
ENSG00000140057	43.3759	-2.43085	0.603422	-4.02844	5.61481e-05	0.00319976	AK7
ENSG00000102471	171.593	-0.747172	0.185726	-4.02298	5.74665e-05	0.0032651	NDFIP2
ENSG00000151320	23.1976	-1.90521	0.473682	-4.02213	5.76733e-05	0.00326706	AKAP6
ENSG00000198183	36.2695	-3.14295	0.782195	-4.01812	5.8664e-05	0.0033133	BPIFA1
ENSG00000169684	42.9012	-0.523095	0.13035	-4.013	5.99526e-05	0.00336607	CHRNA5
ENSG00000235576	3.73146	-2.67275	0.666024	-4.01299	5.99532e-05	0.00336607	LINC01871
ENSG00000155463	609.86	0.305714	0.0762004	4.01198	6.02116e-05	0.00337061	OXA1L
ENSG00000138771	265.18	-1.86802	0.46635	-4.00563	6.18528e-05	0.00345229	SHROOM3
ENSG00000136830	245.614	0.81378	0.203235	4.00412	6.22476e-05	0.00346414	FAM129B
ENSG00000103021	55.5384	-1.46438	0.366335	-3.99737	6.40511e-05	0.00355409	CCDC113
ENSG00000104723	38.6806	-2.64166	0.661309	-3.99459	6.48059e-05	0.00356864	TUSC3
ENSG00000255308	4.65092	-3.35585	0.840119	-3.9945	6.48313e-05	0.00356864	AC009652.2
ENSG00000163430	20.6391	-2.06417	0.51684	-3.99384	6.50131e-05	0.00356864	FSTL1
ENSG00000172116	5.64298	-2.48969	0.623413	-3.99364	6.50656e-05	0.00356864	CD8B
ENSG00000154274	5.73277	-2.66911	0.668658	-3.99174	6.55893e-05	0.003587	C4orf19
ENSG00000204435	55.1561	0.538556	0.135063	3.98744	6.67889e-05	0.00364211	CSNK2B
ENSG00000228623	44.3374	-0.793541	0.19922	-3.98324	6.79825e-05	0.00369657	ZNF883
ENSG00000264522	37.0454	-0.856868	0.215238	-3.98103	6.86173e-05	0.00372043	OTUD7B
ENSG00000060982	1210.01	0.677872	0.170584	3.97383	7.07254e-05	0.00381668	BCAT1
ENSG00000065621	14.0811	-1.19151	0.299857	-3.9736	7.07948e-05	0.00381668	GSTO2
ENSG00000188817	120.986	-2.43783	0.613616	-3.97288	7.10075e-05	0.00381731	SNTN
ENSG00000228723	32.8533	-2.74318	0.691245	-3.96846	7.23389e-05	0.0038779	SRGAP3-AS2
ENSG00000140284	48.5444	-2.22466	0.560683	-3.96776	7.25506e-05	0.00387829	SLC27A2
ENSG00000181378	7.90599	-2.61703	0.660232	-3.96381	7.37633e-05	0.00393204	CFAP65
ENSG00000107611	34.517	-0.844334	0.213049	-3.9631	7.39825e-05	0.00393268	CUBN
ENSG00000164930	40.1072	-1.878	0.473969	-3.96229	7.42339e-05	0.00393502	FZD6
ENSG00000184012	10.6016	-2.25474	0.569147	-3.96162	7.44431e-05	0.00393512	TMPRSS2
ENSG00000182463	5.13693	-2.37524	0.599862	-3.95965	7.50604e-05	0.00394557	TSHZ2
ENSG00000153347	45.2443	-2.07741	0.524726	-3.95904	7.52522e-05	0.00394557	FAM81B
ENSG00000117525	829.37	-1.24976	0.315676	-3.959	7.52646e-05	0.00394557	F3
ENSG00000111052	325.114	-0.829254	0.209817	-3.95228	7.74095e-05	0.00404683	LIN7A
ENSG00000150051	2.45006	-2.5666	0.650492	-3.94563	7.9592e-05	0.00413247	MKX
ENSG00000251323	76.3653	-0.986949	0.250214	-3.94442	7.99922e-05	0.00413247	AP003086.1
ENSG00000187889	18.0078	-2.6356	0.668205	-3.9443	8.00341e-05	0.00413247	FYB2
ENSG00000162643	44.3649	-1.84771	0.468454	-3.94427	8.0043e-05	0.00413247	WDR63
ENSG00000139971	11.041	-1.75209	0.444242	-3.94399	8.01364e-05	0.00413247	C14orf37
ENSG00000159713	17.4918	-2.35716	0.597962	-3.94198	8.08102e-05	0.00415592	TPPP3
ENSG00000158528	12.8859	-2.39036	0.606675	-3.94009	8.14511e-05	0.00416977	PPP1R9A
ENSG00000145491	19.9444	-2.72911	0.692687	-3.93989	8.1519e-05	0.00416977	ROPN1L
ENSG00000135373	145.186	-1.49942	0.380835	-3.9372	8.24395e-05	0.00420552	EHF
ENSG00000168497	16.3164	-1.50342	0.381937	-3.9363	8.27459e-05	0.00420984	CAVIN2
ENSG00000173467	61.0289	-2.66187	0.676602	-3.93417	8.34847e-05	0.00423607	AGR3
ENSG00000149021	53.5971	-2.53227	0.644132	-3.93128	8.44938e-05	0.00426382	SCGB1A1
ENSG00000162543	181.586	-1.16116	0.29538	-3.93109	8.45617e-05	0.00426382	UBXN10
ENSG00000171595	8.65051	-2.7477	0.69913	-3.93017	8.48857e-05	0.00426382	DNAI2
ENSG00000257723	7.96975	-1.91738	0.487877	-3.93004	8.49304e-05	0.00426382	CHCHD3P2
ENSG00000183831	10.1877	-2.58167	0.657259	-3.92793	8.56786e-05	0.00429003	ANKRD45
ENSG00000104067	92.3952	-1.06414	0.271212	-3.92364	8.72225e-05	0.00434627	TJP1
ENSG00000174808	9.39398	-2.81354	0.717093	-3.92353	8.72599e-05	0.00434627	BTC
ENSG00000165449	12.9365	-2.97088	0.757583	-3.92153	8.79898e-05	0.00437116	SLC16A9
ENSG00000168672	55.9824	-0.791429	0.201878	-3.92033	8.8428e-05	0.00438146	FAM84B
ENSG00000154114	305.428	-0.241701	0.0617664	-3.91315	9.10998e-05	0.00450208	TBCEL
ENSG00000137691	30.2333	-2.55208	0.652379	-3.91196	9.15496e-05	0.00451257	C11orf70
ENSG00000177706	45.4077	0.841777	0.215376	3.90841	9.29073e-05	0.00455896	FAM20C
ENSG00000140481	5.16064	-3.01794	0.772199	-3.90824	9.29713e-05	0.00455896	CCDC33
ENSG00000183273	9.6423	-2.77782	0.711633	-3.90344	9.48354e-05	0.00463838	CCDC60
ENSG00000154556	9.56449	-2.80836	0.719996	-3.90051	9.59886e-05	0.00468272	SORBS2
ENSG00000151023	41.8678	-2.46001	0.630842	-3.89956	9.63665e-05	0.00468909	ENKUR
ENSG00000156049	9.67618	-1.29623	0.332732	-3.89572	9.79086e-05	0.00475195	GNA14
ENSG00000107798	16829.9	0.726484	0.186655	3.89213	9.93676e-05	0.00481046	LIPA
ENSG00000071967	123.236	0.946831	0.243608	3.8867	0.000101615	0.00490418	CYBRD1
ENSG00000104290	15.8788	-1.93356	0.497543	-3.88621	0.00010182	0.00490418	FZD3
ENSG00000166959	58.0046	-2.47673	0.637787	-3.88332	0.000103038	0.00495028	MS4A8
ENSG00000065361	8.39303	-1.71011	0.440573	-3.88155	0.000103792	0.00497387	ERBB3
ENSG00000096092	213.485	-0.566881	0.146184	-3.87785	0.000105384	0.00503748	TMEM14A
ENSG00000039068	55.9996	-1.95457	0.504192	-3.87664	0.00010591	0.00504987	CDH1
ENSG00000162896	361.283	-2.26369	0.58418	-3.87498	0.000106633	0.00507164	PIGR
ENSG00000131941	13.4417	-2.99824	0.774171	-3.87284	0.000107573	0.00510353	RHPN2
ENSG00000185565	932.769	-0.62693	0.162005	-3.86983	0.000108912	0.0051521	LSAMP
ENSG00000268240	15.4516	-2.77839	0.718056	-3.86932	0.00010914	0.0051521	AC123912.2
ENSG00000163435	32.9975	-1.87529	0.485072	-3.86599	0.000110637	0.00520984	ELF3
ENSG00000107201	1345.58	-0.582006	0.150574	-3.86526	0.000110973	0.00521271	DDX58
ENSG00000124237	26.2579	-2.7227	0.705567	-3.85888	0.000113908	0.00532752	C20orf85
ENSG00000039537	9.15387	-2.88565	0.747823	-3.85873	0.000113979	0.00532752	C6
ENSG00000189143	39.057	-2.75535	0.714553	-3.85605	0.000115234	0.00535669	CLDN4
ENSG00000203780	40.479	-1.46734	0.380568	-3.85565	0.000115424	0.00535669	FANK1
ENSG00000162614	156.441	-0.725598	0.188194	-3.85559	0.00011545	0.00535669	NEXN
ENSG00000197520	5.34472	-1.01509	0.263345	-3.85458	0.000115927	0.00535971	FAM177B
ENSG00000153789	12.5708	-2.36253	0.612966	-3.85426	0.00011608	0.00535971	FAM92B
ENSG00000064270	16.3637	-2.369	0.614824	-3.85313	0.000116616	0.00536437	ATP2C2
ENSG00000117519	22.9492	-1.92703	0.500156	-3.85286	0.000116746	0.00536437	CNN3
ENSG00000178568	13.3803	-2.89136	0.75195	-3.84515	0.000120476	0.00552242	ERBB4
ENSG00000168658	32.7674	-2.75299	0.716371	-3.84297	0.000121553	0.00555836	VWA3B
ENSG00000215187	11.6023	-2.083	0.54221	-3.84168	0.000122196	0.00557432	FAM166B
ENSG00000250777	12.0031	-1.08937	0.283793	-3.8386	0.000123739	0.00562262	AC131956.2
ENSG00000238005	16.2297	-0.766477	0.199697	-3.83819	0.000123943	0.00562262	AL391832.2
ENSG00000152763	133.622	-1.83394	0.477863	-3.8378	0.000124144	0.00562262	WDR78
ENSG00000149201	22.7139	-1.86113	0.485498	-3.83344	0.000126364	0.00569603	CCDC81
ENSG00000211772	32.9757	-1.64	0.427846	-3.83315	0.00012651	0.00569603	TRBC2
ENSG00000061676	48.3832	-2.14658	0.560102	-3.83249	0.000126854	0.00569603	NCKAP1
ENSG00000188266	2.99667	-1.48195	0.386704	-3.83227	0.000126965	0.00569603	HYKK
ENSG00000111266	203.61	-0.691621	0.180509	-3.83151	0.00012736	0.00570025	DUSP16
ENSG00000104413	9.29379	-2.59993	0.67883	-3.83002	0.000128134	0.00572142	ESRP1
ENSG00000236790	7.37299	-1.6305	0.425822	-3.82907	0.000128627	0.00572995	LINC00299
ENSG00000133665	18.378	-2.63795	0.690266	-3.82164	0.000132566	0.00589157	DYDC2
ENSG00000135900	317.294	0.250607	0.065599	3.82028	0.000133299	0.00590437	MRPL44
ENSG00000186973	18.5236	-2.15071	0.56302	-3.81996	0.000133476	0.00590437	FAM183A
ENSG00000226690	13.4939	-3.11131	0.814879	-3.81813	0.000134467	0.00592964	AC013470.2
ENSG00000136449	7.37094	-2.2052	0.577618	-3.81775	0.000134672	0.00592964	MYCBPAP
ENSG00000134061	199.38	0.605108	0.158613	3.81499	0.000136188	0.00596285	CD180
ENSG00000179071	4.83924	-2.24667	0.588922	-3.81489	0.000136244	0.00596285	CCDC89
ENSG00000187905	11.0105	-2.59661	0.680693	-3.81466	0.000136369	0.00596285	LRRC74B
ENSG00000184564	10.8738	-3.26911	0.857561	-3.8121	0.000137792	0.00601122	SLITRK6
ENSG00000121005	10.8537	-1.90947	0.501331	-3.8088	0.000139642	0.00607795	CRISPLD1
ENSG00000154655	86.2328	-0.500634	0.131616	-3.80375	0.000142521	0.00618907	L3MBTL4
ENSG00000154734	139.472	-1.73675	0.456808	-3.80194	0.00014357	0.00622038	ADAMTS1
ENSG00000163464	14.5626	-3.13686	0.825369	-3.80055	0.000144375	0.00624102	CXCR1
ENSG00000040633	174.169	0.407195	0.107236	3.79717	0.000146357	0.00631233	PHF23
ENSG00000166741	13.443	-2.02727	0.534039	-3.79611	0.000146982	0.00632491	NNMT
ENSG00000103534	101.407	-2.30202	0.606956	-3.79273	0.000149002	0.0063973	TMC5
ENSG00000176907	3.52425	-2.88885	0.761806	-3.79211	0.000149371	0.00639869	TCIM
ENSG00000035403	365.695	0.450521	0.118938	3.78786	0.000151951	0.00648122	VCL
ENSG00000152894	16.6361	-2.10158	0.554826	-3.78781	0.000151981	0.00648122	PTPRK
ENSG00000243955	118.594	-2.3352	0.616819	-3.78587	0.000153173	0.00648511	GSTA1
ENSG00000138193	7.20583	-1.89377	0.500226	-3.78582	0.000153202	0.00648511	PLCE1
ENSG00000114455	20.3838	-2.14069	0.565531	-3.78528	0.000153536	0.00648511	HHLA2
ENSG00000058085	42.3285	-2.05731	0.543555	-3.78491	0.000153763	0.00648511	LAMC2
ENSG00000103599	25.1847	-1.6343	0.431797	-3.78488	0.000153781	0.00648511	IQCH
ENSG00000005249	476.98	-0.610357	0.161334	-3.7832	0.000154824	0.0065146	PRKAR2B
ENSG00000237943	11.0294	-1.77878	0.470488	-3.7807	0.000156388	0.00656587	PRKCQ-AS1
ENSG00000246250	106.195	-1.71622	0.454023	-3.78004	0.000156803	0.00656876	AC087521.2
ENSG00000112039	78.3872	1.08759	0.287788	3.77914	0.000157374	0.00657815	FANCE
ENSG00000274286	27.5724	-1.53658	0.407198	-3.77355	0.00016094	0.00671244	ADRA2B
ENSG00000105792	43.3395	-1.55841	0.413178	-3.77176	0.000162099	0.00674595	CFAP69
ENSG00000164047	164.884	-1.08721	0.288448	-3.76916	0.000163795	0.00680029	CAMP
ENSG00000225492	37.0526	-1.73502	0.46038	-3.76867	0.000164121	0.00680029	GBP1P1
ENSG00000206120	6.21035	-2.57674	0.683899	-3.76772	0.000164745	0.00681125	EGFEM1P
ENSG00000134539	25.9984	-1.73922	0.461808	-3.76611	0.000165811	0.00684042	KLRD1
ENSG00000186231	6.98888	-2.062	0.548946	-3.75629	0.000172449	0.00709885	KLHL32
ENSG00000262406	184.896	1.77878	0.473892	3.75355	0.000174347	0.0071564	MMP12
ENSG00000173208	13.6037	-1.84609	0.491876	-3.75316	0.000174617	0.0071564	ABCD2
ENSG00000153823	20.2634	1.50567	0.401257	3.75239	0.00017516	0.0071564	PID1
ENSG00000122870	7.94878	-2.20593	0.587919	-3.75211	0.000175356	0.0071564	BICC1
ENSG00000167646	5.71763	-1.41464	0.377486	-3.74753	0.000178583	0.00724411	DNAAF3
ENSG00000137767	1148.23	0.413976	0.110469	3.74744	0.000178647	0.00724411	SQOR
ENSG00000256870	12.8589	-3.2031	0.854832	-3.74705	0.000178923	0.00724411	SLC5A8
ENSG00000132704	56.256	-0.651842	0.173968	-3.7469	0.000179032	0.00724411	FCRL2
ENSG00000112981	33.9686	-2.5728	0.687061	-3.74464	0.000180655	0.00729423	NME5
ENSG00000159915	28.3437	-0.755852	0.201879	-3.74408	0.000181053	0.00729479	ZNF233
ENSG00000137473	24.5244	-2.55335	0.682172	-3.74298	0.000181854	0.00731153	TTC29
ENSG00000173714	10.6209	1.8287	0.488948	3.74006	0.000183975	0.00737564	WFIKKN2
ENSG00000112379	30.8298	-2.55109	0.68216	-3.73972	0.000184226	0.00737564	ARFGEF3
ENSG00000169902	10.6589	-2.0314	0.543741	-3.73598	0.000186987	0.00747043	TPST1
ENSG00000196081	91.7745	-0.472691	0.126591	-3.734	0.000188461	0.00751351	ZNF724
ENSG00000054654	361.626	-1.81265	0.485635	-3.73254	0.000189556	0.00753724	SYNE2
ENSG00000183347	11.2871	-2.08306	0.558139	-3.73215	0.000189851	0.00753724	GBP6
ENSG00000072657	1626.96	-0.772442	0.207031	-3.73104	0.00019069	0.00755475	TRHDE
ENSG00000187713	104.305	0.308967	0.0828461	3.7294	0.000191933	0.00758814	TMEM203
ENSG00000235246	8.48991	-1.57415	0.422157	-3.72882	0.00019238	0.00759001	AL020993.1
ENSG00000158825	3.03831	2.14918	0.576495	3.728	0.000193003	0.00759879	CDA
ENSG00000184254	27.3665	-2.28652	0.613932	-3.72438	0.000195793	0.00769269	ALDH1A3
ENSG00000205129	18.8847	-1.4696	0.394654	-3.72376	0.000196276	0.00769572	C4orf47
ENSG00000136158	35.2118	1.18967	0.319596	3.72242	0.000197325	0.00772089	SPRY2
ENSG00000162814	36.771	-1.49846	0.402686	-3.72115	0.00019832	0.00774386	SPATA17
ENSG00000153885	8.7923	1.43963	0.386995	3.72003	0.000199202	0.00776235	KCTD15
ENSG00000163512	1958.08	-0.392231	0.105505	-3.71765	0.000201087	0.00781971	AZI2
ENSG00000137857	6.1433	-2.62624	0.707305	-3.71302	0.0002048	0.00794782	DUOX1
ENSG00000174123	18.2196	-1.04169	0.280672	-3.71142	0.000206097	0.00798183	TLR10
ENSG00000128573	12.2985	-2.18003	0.587511	-3.71062	0.00020675	0.00798673	FOXP2
ENSG00000100342	636.164	-0.544453	0.146744	-3.71024	0.000207065	0.00798673	APOL1
ENSG00000140563	31.9276	-1.45351	0.392032	-3.70763	0.000209212	0.00805316	MCTP2
ENSG00000183346	24.141	-2.32129	0.626556	-3.70484	0.000211521	0.00812035	CABCOCO1
ENSG00000164627	10.8183	-2.10939	0.569413	-3.70449	0.000211813	0.00812035	KIF6
ENSG00000204650	17.0664	-0.986878	0.267125	-3.69444	0.000220372	0.0083957	LINC02210
ENSG00000111879	25.1881	-1.46501	0.396556	-3.69434	0.000220462	0.0083957	FAM184A
ENSG00000147614	298.547	1.15445	0.312508	3.69414	0.000220631	0.0083957	ATP6V0D2
ENSG00000164953	193.659	-0.701337	0.189859	-3.69399	0.000220765	0.0083957	TMEM67
ENSG00000122035	90.5393	-0.585157	0.158504	-3.69176	0.00022271	0.00845275	RASL11A
ENSG00000187492	7.43451	-2.31931	0.628615	-3.68955	0.000224649	0.00850929	CDHR4
ENSG00000275678	8.33174	-3.41622	0.926082	-3.6889	0.000225228	0.00851425	AL133320.1
ENSG00000101448	8.07477	-2.66586	0.72298	-3.68732	0.000226627	0.0085501	EPPIN
ENSG00000179133	4.82395	-2.44715	0.66376	-3.68679	0.000227099	0.00855089	C10orf67
ENSG00000279137	2.35266	-2.25992	0.613663	-3.68267	0.000230802	0.00866675	AL356309.3
ENSG00000152078	151.021	-0.846904	0.22999	-3.68236	0.000231089	0.00866675	TMEM56
ENSG00000161249	7.85725	-2.40368	0.653098	-3.68044	0.000232836	0.00871504	DMKN
ENSG00000119408	843.233	0.35465	0.0963963	3.67908	0.000234073	0.00874412	NEK6
ENSG00000170629	12.5932	-1.98017	0.538314	-3.67847	0.000234637	0.00874796	DPY19L2P2
ENSG00000204385	21.4972	-2.57048	0.699342	-3.67556	0.000237326	0.00882484	SLC44A4
ENSG00000261115	4.40564	-2.78018	0.756477	-3.67517	0.000237689	0.00882484	TMEM178B
ENSG00000083307	12.2111	-2.45587	0.668339	-3.67458	0.000238238	0.00882484	GRHL2
ENSG00000233834	303.878	-0.895001	0.243588	-3.67424	0.000238559	0.00882484	AC005083.1
ENSG00000128604	333.407	0.39719	0.108131	3.67322	0.000239516	0.00884297	IRF5
ENSG00000105976	26.9418	-2.19165	0.59703	-3.67091	0.000241685	0.00890572	MET
ENSG00000104714	284.683	-0.507427	0.138256	-3.6702	0.000242365	0.00891349	ERICH1
ENSG00000145113	24.2581	-1.99069	0.542609	-3.66874	0.000243745	0.00891532	MUC4
ENSG00000175318	8.99618	-2.15465	0.587302	-3.66873	0.000243755	0.00891532	GRAMD2A
ENSG00000259374	67.1902	-1.43128	0.390137	-3.66866	0.000243824	0.00891532	NDUFB4P11
ENSG00000152936	11.5736	-3.17188	0.865607	-3.66434	0.000247976	0.00902614	LMNTD1
ENSG00000170786	11.3768	-2.36258	0.6448	-3.66406	0.000248252	0.00902614	SDR16C5
ENSG00000152926	470.38	-0.942316	0.257181	-3.66403	0.000248282	0.00902614	ZNF117
ENSG00000168589	19.6739	-1.77666	0.48568	-3.65809	0.000254104	0.00921435	DYNLRB2
ENSG00000006453	12.4499	-2.24632	0.614124	-3.65776	0.00025443	0.00921435	BAIAP2L1
ENSG00000130413	46.5625	-2.38479	0.652171	-3.65669	0.000255493	0.00923522	STK33
ENSG00000115607	34.3037	-2.22507	0.608768	-3.65503	0.000257151	0.00926849	IL18RAP
ENSG00000277639	33.8628	-1.65268	0.452196	-3.65479	0.00025739	0.00926849	AC007906.2
ENSG00000121933	10.9376	1.18842	0.325215	3.65425	0.000257931	0.00927036	TMIGD3
ENSG00000138271	3.95079	-3.25601	0.891499	-3.65228	0.000259919	0.00932398	GPR87
ENSG00000136244	1022.12	-1.51998	0.416226	-3.6518	0.000260405	0.00932398	IL6
ENSG00000230062	17.4032	-1.56166	0.427789	-3.65054	0.000261692	0.0093524	ANKRD66
ENSG00000177791	37.4921	0.955682	0.261991	3.64776	0.000264534	0.00943621	MYOZ1
ENSG00000165730	24.3821	-2.31301	0.634418	-3.64587	0.000266487	0.00948805	STOX1
ENSG00000062282	87.4352	-0.808299	0.222297	-3.63613	0.000276766	0.00983554	DGAT2
ENSG00000115380	16.4722	-2.55642	0.703399	-3.63439	0.000278641	0.00988369	EFEMP1
ENSG00000152939	17.4762	-1.38074	0.380083	-3.63272	0.000280444	0.00992909	MARVELD2
ENSG00000177425	18.1667	-2.53219	0.697175	-3.63208	0.000281147	0.00993543	PAWR
ENSG00000141294	6.63057	-2.19602	0.604781	-3.63111	0.000282208	0.00993964	LRRC46
ENSG00000258860	12.1934	-1.81307	0.49933	-3.63101	0.000282314	0.00993964	AL133163.2
ENSG00000166669	583.715	-0.461335	0.127127	-3.62892	0.000284609	0.0100019	ATF7IP2
ENSG00000228412	4.34567	-2.66667	0.734995	-3.62815	0.000285455	0.0100131	AL022068.1
ENSG00000167858	43.9557	-2.48876	0.68614	-3.62718	0.000286529	0.0100269	TEKT1
ENSG00000137573	3.61874	-2.52193	0.695351	-3.62684	0.000286907	0.0100269	SULF1
ENSG00000280046	119.029	-1.15232	0.317761	-3.62636	0.000287442	0.0100272	AC104581.4
ENSG00000206075	41.7844	-2.50646	0.691271	-3.62588	0.000287984	0.0100277	SERPINB5
ENSG00000023445	1674.59	-0.923585	0.254959	-3.62248	0.000291794	0.0101417	BIRC3
ENSG00000233818	16.4009	0.93063	0.25702	3.62084	0.000293648	0.0101624	AP000695.2
ENSG00000124939	4.71848	-2.87944	0.795288	-3.62062	0.000293898	0.0101624	SCGB2A1
ENSG00000095203	31.9596	-2.22631	0.614965	-3.62023	0.000294342	0.0101624	EPB41L4B
ENSG00000236383	10.2846	-1.81065	0.500172	-3.62006	0.000294531	0.0101624	LINC00854
ENSG00000272699	9.962	-1.6431	0.45395	-3.61955	0.000295113	0.010164	AC007620.3
ENSG00000205045	51.7875	-1.10422	0.305346	-3.61627	0.000298879	0.010275	SLFN12L
ENSG00000163421	45.5174	-2.07928	0.575363	-3.61386	0.000301677	0.0103382	PROK2
ENSG00000164604	304.139	-0.621262	0.171916	-3.61374	0.000301806	0.0103382	GPR85
ENSG00000165325	3.46919	-2.38339	0.659652	-3.6131	0.000302556	0.0103452	DEUP1
ENSG00000185860	25.7034	-2.39907	0.664724	-3.60911	0.000307244	0.0104866	CCDC190
ENSG00000064309	9.94799	-1.34278	0.372227	-3.60742	0.000309252	0.0105362	CDON
ENSG00000041353	16.0227	-1.93254	0.53595	-3.60582	0.000311169	0.0105825	RAB27B
ENSG00000065675	29.3673	-1.26	0.349667	-3.60342	0.000314059	0.0106617	PRKCQ
ENSG00000170324	21.9215	-2.48207	0.689028	-3.60227	0.000315446	0.0106856	FRMPD2
ENSG00000257194	17.4539	-1.37776	0.382507	-3.60191	0.000315889	0.0106856	AC126178.1
ENSG00000104490	12.7589	-1.99989	0.555417	-3.60069	0.000317369	0.0107132	NCALD
ENSG00000111796	26.1929	-1.74994	0.486052	-3.60031	0.000317835	0.0107132	KLRB1
ENSG00000131711	13.9448	-2.63553	0.732343	-3.59876	0.000319737	0.0107482	MAP1B
ENSG00000188404	69.1187	-1.27406	0.354048	-3.59854	0.000320004	0.0107482	SELL
ENSG00000243181	15.2707	-1.39979	0.3892	-3.59658	0.000322428	0.0108	AC087343.1
ENSG00000255750	78.6387	1.05555	0.293565	3.59563	0.000323611	0.0108	AC022509.1
ENSG00000171476	19.8839	-1.57956	0.439418	-3.59467	0.000324804	0.0108	HOPX
ENSG00000198553	3.75998	-1.95008	0.542533	-3.59441	0.000325129	0.0108	KCNRG
ENSG00000064201	35.7012	0.891986	0.248188	3.59399	0.000325648	0.0108	TSPAN32
ENSG00000126861	67.1081	-1.78203	0.495862	-3.59381	0.00032588	0.0108	OMG
ENSG00000171033	458.008	-0.539237	0.150052	-3.59366	0.000326063	0.0108	PKIA
ENSG00000176928	27.0606	-1.29899	0.361469	-3.59363	0.000326099	0.0108	GCNT4
ENSG00000119147	2.93011	-2.72319	0.759079	-3.58749	0.000333872	0.0110381	C2orf40
ENSG00000197826	11.087	-2.37835	0.663606	-3.58399	0.000338389	0.011168	C4orf22
ENSG00000172201	8.42471	-2.65221	0.740623	-3.58106	0.000342209	0.0112671	ID4
ENSG00000127831	11.3148	-1.77789	0.496572	-3.58033	0.000343163	0.0112671	VIL1
ENSG00000241155	35.1944	-1.4685	0.410159	-3.58032	0.000343172	0.0112671	ARHGAP31-AS1
ENSG00000162877	4.23184	-1.74953	0.488754	-3.57956	0.000344167	0.0112802	PM20D1
ENSG00000129514	11.2361	-2.94902	0.823968	-3.57905	0.000344851	0.0112832	FOXA1
ENSG00000095739	121.464	-0.947867	0.264927	-3.57784	0.000346439	0.0113133	BAMBI
ENSG00000135917	1607.59	-0.826282	0.23097	-3.57745	0.000346965	0.0113133	SLC19A3
ENSG00000261488	2.61023	-2.61404	0.731164	-3.57517	0.000349999	0.0113927	AC128688.2
ENSG00000272986	8.79046	-1.09795	0.307154	-3.57458	0.000350792	0.0113989	AC009570.1
ENSG00000138755	203.006	-1.67859	0.469828	-3.57278	0.000353216	0.0114581	CXCL9
ENSG00000138162	7.42809	-2.62148	0.733908	-3.57195	0.000354336	0.0114748	TACC2
ENSG00000163898	17.0156	-1.84354	0.516251	-3.57102	0.000355595	0.011496	LIPH
ENSG00000150556	7.60409	-2.35185	0.658859	-3.56959	0.000357546	0.0115394	LYPD6B
ENSG00000279312	38.9757	-0.794908	0.222799	-3.56782	0.000359965	0.011596	AL136164.4
ENSG00000089101	11.7901	-1.76327	0.49427	-3.56741	0.000360523	0.011596	CFAP61
ENSG00000196167	5.46282	-2.34228	0.656737	-3.56655	0.000361716	0.0116147	COLCA1
ENSG00000127249	15.8415	-0.938227	0.263153	-3.56533	0.000363404	0.0116492	ATP13A4
ENSG00000174255	3.10139	-2.91903	0.819544	-3.56177	0.000368357	0.0117553	ZNF80
ENSG00000154451	1179.75	-1.1008	0.30906	-3.56176	0.00036838	0.0117553	GBP5
ENSG00000122420	12.4349	-2.12342	0.596195	-3.56162	0.000368573	0.0117553	PTGFR
ENSG00000233237	113.435	-0.659477	0.185314	-3.55871	0.000372684	0.0118602	LINC00472
ENSG00000172986	7.02731	-1.96503	0.552222	-3.55841	0.000373111	0.0118602	GXYLT2
ENSG00000237356	60.8221	-0.36246	0.101977	-3.55434	0.000378933	0.0120251	AL365295.1
ENSG00000162105	5.16994	-2.33428	0.657883	-3.54817	0.000387916	0.0122803	SHANK2
ENSG00000090924	51.3088	-1.25993	0.355137	-3.54772	0.000388578	0.0122803	PLEKHG2
ENSG00000137941	19.1972	-1.16866	0.329465	-3.54716	0.000389411	0.0122803	TTLL7
ENSG00000173627	15.0996	-2.20939	0.622881	-3.54705	0.000389564	0.0122803	APOBEC4
ENSG00000072163	12.9418	1.50726	0.425284	3.54413	0.000393905	0.0123851	LIMS2
ENSG00000164291	105.354	-0.424746	0.119851	-3.54394	0.000394192	0.0123851	ARSK
ENSG00000224383	7.48155	-1.98064	0.559207	-3.54188	0.000397286	0.0124395	PRR29
ENSG00000169403	1152.14	0.354022	0.0999626	3.54154	0.000397793	0.0124395	PTAFR
ENSG00000117501	13.2195	-1.75222	0.494771	-3.54148	0.000397892	0.0124395	MROH9
ENSG00000184613	29.2518	-1.79456	0.507151	-3.53851	0.000402392	0.0125595	NELL2
ENSG00000139211	3033.75	-0.503271	0.142387	-3.53454	0.000408485	0.0127288	AMIGO2
ENSG00000225678	2.24356	-2.40147	0.679549	-3.53392	0.000409452	0.0127329	AP000619.1
ENSG00000007933	9.11021	-3.56728	1.00953	-3.53359	0.00040996	0.0127329	FMO3
ENSG00000104432	84.4164	-0.661027	0.187103	-3.53296	0.000410932	0.0127372	IL7
ENSG00000157765	6.99357	-2.45749	0.695654	-3.53263	0.00041144	0.0127372	SLC34A2
ENSG00000170788	4.16519	-2.60257	0.736951	-3.53154	0.000413154	0.0127694	DYDC1
ENSG00000183578	51.2994	1.4411	0.408262	3.52984	0.000415814	0.0128143	TNFAIP8L3
ENSG00000205464	213.268	-0.723484	0.204968	-3.52975	0.000415957	0.0128143	ATP6AP1L
ENSG00000050767	1.8009	2.61202	0.740148	3.52905	0.000417051	0.0128272	COL23A1
ENSG00000158966	12.2762	-1.9859	0.562914	-3.52788	0.000418897	0.0128631	CACHD1
ENSG00000187079	27.9114	-1.22607	0.347615	-3.5271	0.000420142	0.0128805	TEAD1
ENSG00000186976	38.7319	-1.05648	0.299701	-3.52513	0.000423283	0.0129559	EFCAB6
ENSG00000086619	748.996	-0.937389	0.266024	-3.5237	0.000425566	0.0130048	ERO1B
ENSG00000162551	4.92849	-2.44572	0.695077	-3.51863	0.000433781	0.0132345	ALPL
ENSG00000118407	20.4725	-2.26096	0.642685	-3.518	0.00043482	0.0132449	FILIP1
ENSG00000246130	3.25382	-2.22128	0.631526	-3.51732	0.000435935	0.0132576	AC107959.2
ENSG00000173597	67.5146	-0.842418	0.23954	-3.51682	0.000436756	0.0132613	SULT1B1
ENSG00000243649	7.39435	-1.10014	0.312898	-3.51598	0.000438131	0.0132818	CFB
ENSG00000111371	196.06	-1.22597	0.348738	-3.51544	0.000439025	0.0132877	SLC38A1
ENSG00000137269	37.5506	-0.624104	0.177598	-3.51414	0.000441179	0.0133316	LRRC1
ENSG00000075213	14.6106	-1.9459	0.553941	-3.51284	0.00044335	0.0133759	SEMA3A
ENSG00000136237	3.60971	-1.80493	0.514013	-3.51146	0.000445658	0.0134242	RAPGEF5
ENSG00000115461	11.2967	-2.35345	0.670466	-3.51017	0.000447814	0.0134678	IGFBP5
ENSG00000261618	71.0237	-1.69205	0.482277	-3.50846	0.000450706	0.0135241	AC083837.1
ENSG00000172955	3.45442	-2.50136	0.712998	-3.50822	0.000451111	0.0135241	ADH6
ENSG00000232517	2.52133	-1.92591	0.549252	-3.50642	0.000454175	0.0135944	AC112198.2
ENSG00000117477	26.4809	-1.62429	0.463376	-3.50534	0.000456032	0.0136285	CCDC181
ENSG00000134198	18.0136	-1.588	0.453145	-3.50441	0.000457623	0.0136351	TSPAN2
ENSG00000138172	79.0415	0.651788	0.185993	3.50437	0.000457687	0.0136351	CALHM2
ENSG00000106714	6.8949	-1.82199	0.520072	-3.50333	0.000459475	0.0136669	CNTNAP3
ENSG00000128641	47.9562	-1.97177	0.562924	-3.50272	0.000460528	0.0136767	MYO1B
ENSG00000229425	9.60899	-2.14332	0.61221	-3.50096	0.000463588	0.0137461	AJ009632.2
ENSG00000070087	40.8142	-2.10683	0.601967	-3.49991	0.000465421	0.0137772	PFN2
ENSG00000196715	711.639	0.325126	0.0929059	3.49952	0.000466089	0.0137772	VKORC1L1
ENSG00000196781	85.3067	-0.532477	0.152281	-3.49667	0.000471112	0.013904	TLE1
ENSG00000117472	192.283	-2.04713	0.585596	-3.49581	0.000472622	0.0139269	TSPAN1
ENSG00000078114	54.4345	-1.87426	0.53622	-3.49532	0.000473491	0.0139309	NEBL
ENSG00000008226	27.6262	-1.30557	0.373832	-3.49239	0.000478713	0.0140627	DLEC1
ENSG00000122224	9.73992	-1.45984	0.418299	-3.48995	0.000483112	0.01417	LY9
ENSG00000183813	17.8	-1.8224	0.522383	-3.48862	0.000485512	0.0142185	CCR4
ENSG00000230873	14.3849	-2.49551	0.715774	-3.48645	0.000489478	0.0143125	STMND1
ENSG00000245164	3.16817	-2.10002	0.602482	-3.48561	0.000491025	0.0143165	LINC00861
ENSG00000067369	944.024	-0.323714	0.092873	-3.48555	0.000491121	0.0143165	TP53BP1
ENSG00000168398	3.29349	-2.05111	0.588664	-3.48435	0.000493341	0.01434	BDKRB2
ENSG00000181085	4.44341	-1.89763	0.544666	-3.48401	0.000493954	0.01434	MAPK15
ENSG00000113083	2.14078	-2.44545	0.701944	-3.48382	0.000494308	0.01434	LOX
ENSG00000096093	219.287	-0.877417	0.251908	-3.48308	0.00049568	0.01434	EFHC1
ENSG00000225345	4.19685	-2.77878	0.797801	-3.48305	0.000495734	0.01434	SNX18P3
ENSG00000178562	24.0474	-1.35694	0.389629	-3.48266	0.000496462	0.01434	CD28
ENSG00000255299	32.8694	-1.04297	0.299894	-3.47781	0.000505523	0.0145795	AP003557.1
ENSG00000105939	2112.39	-0.42473	0.122178	-3.47632	0.000508338	0.0146384	ZC3HAV1
ENSG00000146285	7.63234	-1.75001	0.50376	-3.4739	0.000512953	0.0147264	SCML4
ENSG00000118523	51.805	-2.21188	0.636766	-3.47362	0.000513492	0.0147264	CTGF
ENSG00000126262	79.8501	-1.36369	0.3926	-3.4735	0.00051372	0.0147264	FFAR2
ENSG00000204711	21.0224	-2.8636	0.824611	-3.47266	0.000515319	0.0147499	C9orf135
ENSG00000189184	11.8646	-1.47846	0.425843	-3.47186	0.000516875	0.0147722	PCDH18
ENSG00000104687	1212.99	0.395407	0.113951	3.46999	0.000520481	0.0148529	GSR
ENSG00000120832	99.6866	-0.416176	0.119953	-3.4695	0.000521422	0.0148574	MTERF2
ENSG00000259429	9.0895	-1.05172	0.303341	-3.46712	0.000526062	0.0149671	UBE2Q2P2
ENSG00000245685	7.30311	-0.908091	0.261954	-3.4666	0.000527079	0.0149736	FRG1-DT
ENSG00000104313	10.0552	-1.90918	0.550808	-3.46615	0.000527971	0.0149766	EYA1
ENSG00000175445	10437.5	-0.572557	0.165233	-3.46515	0.000529934	0.0150098	LPL
ENSG00000109654	79.0367	-1.48176	0.428181	-3.4606	0.000538972	0.0152185	TRIM2
ENSG00000171729	79.9416	0.451686	0.130538	3.4602	0.000539782	0.0152185	TMEM51
ENSG00000133818	26.9132	-1.02763	0.297035	-3.45962	0.000540938	0.0152185	RRAS2
ENSG00000131044	13.843	-1.41047	0.407711	-3.45948	0.000541221	0.0152185	TTLL9
ENSG00000113645	5.6433	-1.8673	0.53977	-3.45943	0.000541313	0.0152185	WWC1
ENSG00000120279	4.24181	-2.70317	0.781668	-3.45821	0.000543774	0.0152651	MYCT1
ENSG00000005156	233.762	0.226449	0.0654942	3.45753	0.000545143	0.015269	LIG3
ENSG00000146674	8.82733	-1.86586	0.53972	-3.4571	0.000546026	0.015269	IGFBP3
ENSG00000057294	103.779	-0.720909	0.208539	-3.45695	0.000546328	0.015269	PKP2
ENSG00000198300	57.9188	-1.09091	0.315706	-3.45547	0.000549341	0.0153307	PEG3
ENSG00000236213	7.22035	-1.84784	0.53482	-3.45507	0.000550158	0.0153309	AC006369.1
ENSG00000227051	3.40695	-3.0412	0.880726	-3.45306	0.000554265	0.0154227	C14orf132
ENSG00000109452	65.4137	-1.78764	0.518018	-3.45093	0.000558668	0.0154962	INPP4B
ENSG00000271555	3.55914	-1.81058	0.524686	-3.45079	0.000558952	0.0154962	AC113139.1
ENSG00000117226	2238.13	-0.717455	0.207933	-3.45041	0.000559727	0.0154962	GBP3
ENSG00000175664	9.31406	-3.05931	0.886705	-3.4502	0.000560174	0.0154962	TEX26
ENSG00000130787	4.68009	-1.75703	0.509409	-3.44915	0.000562358	0.015534	HIP1R
ENSG00000204815	22.6396	-1.33493	0.387177	-3.44785	0.000565074	0.0155864	TTC25
ENSG00000141101	77.1975	0.29415	0.0854069	3.4441	0.000572964	0.0157447	NOB1
ENSG00000118985	1356.35	-0.392514	0.113984	-3.4436	0.000574025	0.0157447	ELL2
ENSG00000164050	7.16608	-2.47909	0.719921	-3.44355	0.000574125	0.0157447	PLXNB1
ENSG00000165113	76.2142	-0.403922	0.117304	-3.44338	0.000574484	0.0157447	GKAP1
ENSG00000131969	10.8208	-1.35346	0.393087	-3.44316	0.000574963	0.0157447	ABHD12B
ENSG00000105289	3.38306	-2.49908	0.7259	-3.44273	0.000575881	0.0157471	TJP3
ENSG00000166405	17.9937	-0.868724	0.252567	-3.43958	0.000582612	0.0159082	RIC3
ENSG00000163132	6.33283	-2.15259	0.625975	-3.43878	0.000584351	0.0159328	MSX1
ENSG00000047457	137.922	-1.84897	0.537911	-3.43732	0.000587501	0.0159957	CP
ENSG00000161905	26.5883	-2.40296	0.699278	-3.43635	0.00058962	0.0160304	ALOX15
ENSG00000122643	948.207	-0.438189	0.127574	-3.43479	0.000593014	0.0160996	NT5C3A
ENSG00000004838	15.495	-1.3694	0.39892	-3.43277	0.000597459	0.0161971	ZMYND10
ENSG00000235631	2.29262	-1.86086	0.54223	-3.43186	0.000599452	0.0162103	RNF148
ENSG00000104219	1417.13	-0.479175	0.13964	-3.4315	0.000600245	0.0162103	ZDHHC2
ENSG00000160870	3.17225	-1.37012	0.39929	-3.43138	0.00060051	0.0162103	CYP3A7
ENSG00000259330	242.142	0.365374	0.106562	3.42873	0.000606418	0.0163466	INAFM2
ENSG00000181449	25.5292	-2.80964	0.819633	-3.42792	0.000608218	0.0163568	SOX2
ENSG00000180730	6.93583	-1.75572	0.512207	-3.42777	0.000608571	0.0163568	SHISA2
ENSG00000182253	27.2584	-1.13479	0.331094	-3.4274	0.000609384	0.0163568	SYNM
ENSG00000171931	4.40079	-2.35666	0.687744	-3.42665	0.000611079	0.0163792	FBXW10
ENSG00000215018	9.9768	-2.2089	0.645044	-3.42442	0.000616124	0.0164635	COL28A1
ENSG00000141934	8.47708	-1.96431	0.573677	-3.42407	0.000616917	0.0164635	PLPP2
ENSG00000116711	569.566	-0.339721	0.0992188	-3.42396	0.000617168	0.0164635	PLA2G4A
ENSG00000081985	7.82516	-1.75524	0.512722	-3.42338	0.000618471	0.0164635	IL12RB2
ENSG00000262251	17.8293	-0.872533	0.254878	-3.42334	0.000618564	0.0164635	AC087388.1
ENSG00000152767	251.053	-0.342661	0.100129	-3.42219	0.000621194	0.0165044	FARP1
ENSG00000134532	4.38451	-2.3336	0.681986	-3.42176	0.000622168	0.0165044	SOX5
ENSG00000144476	292.129	-0.827982	0.241996	-3.42147	0.000622827	0.0165044	ACKR3
ENSG00000110665	128.837	0.702728	0.205409	3.42112	0.000623642	0.0165044	C11orf21
ENSG00000118898	10.0988	-2.10584	0.615606	-3.42077	0.000624447	0.0165044	PPL
ENSG00000134716	8.78732	-1.92567	0.563031	-3.4202	0.000625762	0.0165161	CYP2J2
ENSG00000145777	27.3358	-1.26309	0.369672	-3.41677	0.000633681	0.0166972	TSLP
ENSG00000213411	2.34621	-1.53791	0.450146	-3.41647	0.000634382	0.0166972	RBM22P2
ENSG00000111537	45.4109	-2.13782	0.626215	-3.41387	0.000640466	0.0168179	IFNG
ENSG00000136111	2566.63	-0.472917	0.138533	-3.41376	0.000640739	0.0168179	TBC1D4
ENSG00000172901	1.78915	-1.94475	0.569808	-3.413	0.000642526	0.0168415	LVRN
ENSG00000185630	7.83344	-2.18304	0.63973	-3.41244	0.000643853	0.016853	PBX1
ENSG00000139618	798.66	-0.43954	0.128901	-3.40989	0.000649885	0.0169791	BRCA2
ENSG00000100055	336.489	0.422031	0.123779	3.40955	0.000650702	0.0169791	CYTH4
ENSG00000137821	38.2924	-0.972599	0.285302	-3.40902	0.000651976	0.0169791	LRRC49
ENSG00000173702	6.69045	-2.09838	0.615559	-3.4089	0.000652252	0.0169791	MUC13
ENSG00000261616	5.8118	-1.90083	0.557949	-3.40682	0.000657244	0.0170856	AC036108.3
ENSG00000267554	4.50828	-1.77491	0.521088	-3.40616	0.000658833	0.0171035	AC015911.8
ENSG00000141198	52.6307	-0.495726	0.145599	-3.40473	0.000662305	0.0171702	TOM1L1
ENSG00000226210	11.4391	0.909788	0.267296	3.40368	0.000664853	0.0172127	AC215219.1
ENSG00000160791	366.089	0.808234	0.237592	3.40177	0.000669507	0.0173096	CCR5
ENSG00000178796	3.3368	-3.03575	0.892664	-3.40078	0.000671947	0.0173443	RIIAD1
ENSG00000189157	12.8831	-1.21925	0.358553	-3.40048	0.000672677	0.0173443	FAM47E
ENSG00000118307	42.2914	-2.38153	0.700558	-3.39947	0.000675165	0.017384	CASC1
ENSG00000137693	25.1582	-2.35563	0.693035	-3.399	0.00067632	0.017384	YAP1
ENSG00000153237	13.5877	-2.00976	0.591326	-3.39874	0.000676967	0.017384	CCDC148
ENSG00000165140	3749.95	0.479508	0.141135	3.39752	0.000680008	0.0174385	FBP1
ENSG00000261553	3.6294	-2.21625	0.652452	-3.3968	0.000681799	0.0174609	AL137782.1
ENSG00000187950	825.748	-0.902372	0.265981	-3.39262	0.000692286	0.0177055	OVCH1
ENSG00000115221	7.64269	-1.40644	0.414724	-3.39127	0.000695695	0.0177688	ITGB6
ENSG00000172264	9.44166	-1.21134	0.357272	-3.39054	0.000697545	0.0177921	MACROD2
ENSG00000162599	163.772	-0.574927	0.169818	-3.38554	0.000710379	0.0180951	NFIA
ENSG00000164185	19.4139	-1.39936	0.41354	-3.38385	0.000714769	0.0181825	ZNF474
ENSG00000232328	29.2034	-0.646954	0.191234	-3.38305	0.000716848	0.018211	AC084030.1
ENSG00000170231	2.90637	-2.12417	0.628278	-3.38094	0.000722392	0.0183273	FABP6
ENSG00000070526	11.1032	-2.22019	0.65686	-3.38001	0.000724841	0.0183649	ST6GALNAC1
ENSG00000250148	1.63852	-2.04588	0.605629	-3.37811	0.000729865	0.0184675	KRT8P31
ENSG00000206530	205.756	-0.863529	0.255664	-3.37759	0.00073123	0.0184774	CFAP44
ENSG00000255521	13.6167	-1.40013	0.414653	-3.37663	0.000733801	0.0185177	AL356215.1
ENSG00000196878	29.8967	-1.21875	0.361083	-3.37526	0.000737467	0.0185855	LAMB3
ENSG00000105519	46.031	-1.24491	0.368934	-3.37433	0.000739953	0.0186068	CAPS
ENSG00000245848	666.234	0.403293	0.119522	3.37421	0.00074027	0.0186068	CEBPA
ENSG00000094963	7.28662	-1.99587	0.591614	-3.3736	0.00074193	0.0186238	FMO2
ENSG00000167600	5.39078	1.0896	0.323175	3.37156	0.000747439	0.0187373	CYP2S1
ENSG00000253284	4.70107	-1.53696	0.455921	-3.3711	0.000748676	0.0187436	AC092828.1
ENSG00000124875	6.08488	-1.65608	0.491448	-3.3698	0.000752218	0.0188074	CXCL6
ENSG00000186212	3.05895	-2.92075	0.866849	-3.36939	0.000753356	0.0188111	SOWAHB
ENSG00000163040	5.83306	-2.51607	0.747476	-3.36608	0.00076244	0.0190129	CCDC74A
ENSG00000186952	69.5953	-1.34961	0.401081	-3.36493	0.000765631	0.0190674	TMEM232
ENSG00000170421	37.0464	-1.62357	0.482661	-3.36379	0.000768799	0.0191212	KRT8
ENSG00000151575	47.4769	-1.22457	0.364156	-3.36276	0.000771669	0.0191449	TEX9
ENSG00000189212	1.89009	-2.38919	0.710527	-3.36256	0.000772245	0.0191449	DPY19L2P1
ENSG00000114107	109.156	-0.375263	0.111618	-3.36205	0.000773672	0.0191449	CEP70
ENSG00000184530	3.65853	-1.79956	0.535263	-3.36201	0.000773786	0.0191449	C6orf58
ENSG00000153714	4.48104	-2.40243	0.715122	-3.35947	0.000780914	0.0192961	LURAP1L
ENSG00000165997	1576.16	-0.672896	0.2004	-3.35777	0.000785742	0.0193818	ARL5B
ENSG00000260220	2.4289	-2.51602	0.749544	-3.35673	0.000788698	0.0193818	CCDC187
ENSG00000238105	18.7026	-1.36244	0.4059	-3.35659	0.000789113	0.0193818	GOLGA2P5
ENSG00000173599	36.3701	0.787311	0.234558	3.35657	0.000789158	0.0193818	PC
ENSG00000116273	116.024	0.469986	0.140024	3.35645	0.00078949	0.0193818	PHF13
ENSG00000099337	150.317	0.359115	0.107034	3.35516	0.0007932	0.0194449	KCNK6
ENSG00000073754	313.379	-0.51661	0.153989	-3.35484	0.000794109	0.0194449	CD5L
ENSG00000077522	9.22119	-1.55212	0.462734	-3.35425	0.000795816	0.0194616	ACTN2
ENSG00000230479	8.92442	1.16978	0.348849	3.35327	0.000798629	0.0195053	AP000695.1
ENSG00000179104	324.521	-0.40102	0.119613	-3.35265	0.000800424	0.019524	TMTC2
ENSG00000237747	4.86359	-2.52516	0.7538	-3.34991	0.000808387	0.0196929	AL160279.1
ENSG00000101680	116.016	-1.3203	0.39422	-3.34914	0.000810642	0.0197225	LAMA1
ENSG00000196503	1.72538	-1.58741	0.47409	-3.34834	0.000812962	0.0197536	ARL9
ENSG00000160307	20.6499	1.38837	0.414751	3.34748	0.000815501	0.01979	S100B
ENSG00000131459	9.65594	-1.4203	0.424593	-3.34509	0.000822568	0.019936	GFPT2
ENSG00000275488	5.72276	-1.32876	0.397341	-3.34415	0.000825364	0.0199782	AC023509.5
ENSG00000154258	4.86333	-1.61474	0.483107	-3.34242	0.000830518	0.0200658	ABCA9
ENSG00000119888	31.9294	-1.87797	0.561893	-3.34222	0.000831097	0.0200658	EPCAM
ENSG00000234518	41.3087	-0.526147	0.157546	-3.33965	0.000838842	0.0202271	PTGES3P1
ENSG00000170509	30.0443	-2.00488	0.600551	-3.33839	0.000842649	0.0202931	HSD17B13
ENSG00000172361	24.0195	-1.29951	0.389485	-3.33648	0.000848451	0.0203922	CFAP53
ENSG00000139946	134.383	0.473625	0.14196	3.33633	0.000848934	0.0203922	PELI2
ENSG00000233725	5.51304	-2.09493	0.628075	-3.33548	0.000851517	0.0203922	LINC00284
ENSG00000143546	1814.84	0.401749	0.120448	3.33547	0.000851562	0.0203922	S100A8
ENSG00000134247	192.541	0.480833	0.14417	3.33519	0.000852425	0.0203922	PTGFRN
ENSG00000116701	8563.4	0.21204	0.0635815	3.33493	0.000853213	0.0203922	NCF2
ENSG00000127954	55.8136	-1.40495	0.421361	-3.33432	0.000855085	0.0204113	STEAP4
ENSG00000258227	836.579	0.721757	0.216533	3.33324	0.000858405	0.0204648	CLEC5A
ENSG00000237691	41.0967	-1.16516	0.349599	-3.33285	0.000859607	0.0204677	IFNWP2
ENSG00000144061	71.5356	-0.86866	0.260746	-3.33144	0.000863966	0.0205457	NPHP1
ENSG00000179902	16.3634	-3.11818	0.936666	-3.32902	0.000871519	0.0206994	C1orf194
ENSG00000121594	578.004	-0.510429	0.153345	-3.32864	0.000872721	0.0206994	CD80
ENSG00000153822	16.6691	-2.35061	0.706245	-3.32832	0.0008737	0.0206994	KCNJ16
ENSG00000277481	12.0635	-0.999343	0.300391	-3.3268	0.000878486	0.0207868	PKD1L3
ENSG00000187231	863.039	-0.531976	0.159961	-3.32566	0.000882106	0.0208465	SESTD1
ENSG00000164483	9.41982	-1.89599	0.570303	-3.32454	0.000885654	0.0209043	SAMD3
ENSG00000133195	284.445	0.298671	0.089856	3.32389	0.000887724	0.0209271	SLC39A11
ENSG00000112186	6.74278	-2.03264	0.611872	-3.32201	0.00089373	0.0210388	CAP2
ENSG00000150628	6.76985	-2.47735	0.745807	-3.32171	0.00089468	0.0210388	SPATA4
ENSG00000152270	1207.45	0.379566	0.114333	3.31983	0.000900718	0.0211425	PDE3B
ENSG00000134769	202.264	-0.571046	0.17202	-3.31965	0.000901318	0.0211425	DTNA
ENSG00000175471	1126.85	-0.361275	0.108868	-3.31847	0.000905104	0.0212051	MCTP1
ENSG00000205208	128.991	-0.7362	0.221956	-3.31687	0.000910309	0.0213008	C4orf46
ENSG00000161270	15.8936	-1.13797	0.343204	-3.31572	0.000914071	0.0213625	NPHS1
ENSG00000182795	10.906	-2.08155	0.627855	-3.31533	0.000915349	0.021366	C1orf116
ENSG00000240204	3.25509	-1.49176	0.450028	-3.31481	0.000917053	0.0213795	SMKR1
ENSG00000137831	704.399	-0.283264	0.0854801	-3.3138	0.000920379	0.0214088	UACA
ENSG00000251152	3.04306	-1.40138	0.422899	-3.31374	0.000920566	0.0214088	AC025539.1
ENSG00000132321	14.6884	-1.12118	0.338381	-3.31336	0.00092181	0.0214115	IQCA1
ENSG00000101443	5.80331	-2.01081	0.607003	-3.31269	0.000924024	0.0214367	WFDC2
ENSG00000170417	43.9708	-0.350391	0.105784	-3.31234	0.000925185	0.0214374	TMEM182
ENSG00000262943	3.5429	-2.27334	0.686527	-3.31136	0.000928428	0.0214863	ALOX12P2
ENSG00000156206	11.6592	-1.6059	0.485147	-3.31013	0.000932522	0.0215434	CFAP161
ENSG00000164484	13.7289	-1.97607	0.597013	-3.30994	0.000933166	0.0215434	TMEM200A
ENSG00000186409	68.9051	-0.870446	0.263067	-3.30884	0.000936838	0.0216019	CCDC30
ENSG00000233730	6.00812	-2.22275	0.672398	-3.3057	0.000947396	0.0217978	LINC01765
ENSG00000017260	6778.11	-0.339856	0.102811	-3.30563	0.000947629	0.0217978	ATP2C1
ENSG00000142609	3.31885	-2.5992	0.786625	-3.30424	0.000952336	0.0218676	CFAP74
ENSG00000198821	15.5266	-1.59795	0.483632	-3.30405	0.000952972	0.0218676	CD247
ENSG00000206073	2.99666	-2.95133	0.893594	-3.30276	0.000957382	0.0219383	SERPINB4
ENSG00000278991	55.2144	-0.756028	0.228928	-3.30247	0.000958362	0.0219383	AC090181.3
ENSG00000242689	32.5814	-0.989536	0.299819	-3.30045	0.000965311	0.0220707	CNTF
ENSG00000105948	72.3709	-0.858657	0.260211	-3.29985	0.000967376	0.0220913	TTC26
ENSG00000122786	14.8403	-1.50237	0.455429	-3.2988	0.000971	0.0221199	CALD1
ENSG00000164008	71.9854	0.317517	0.0962745	3.29804	0.000973616	0.0221199	C1orf50
ENSG00000040487	30.881	0.600602	0.182145	3.29738	0.000975909	0.0221199	PQLC2
ENSG00000132514	28.5083	0.885513	0.268555	3.29732	0.000976117	0.0221199	CLEC10A
ENSG00000117009	2526.98	-0.559291	0.169643	-3.29688	0.000977663	0.0221199	KMO
ENSG00000143552	8.18664	-1.70887	0.518333	-3.29685	0.000977765	0.0221199	NUP210L
ENSG00000257764	22.125	-0.731737	0.221953	-3.29681	0.000977901	0.0221199	AC020656.1
ENSG00000100228	3.59218	-2.13095	0.64637	-3.29679	0.000977952	0.0221199	RAB36
ENSG00000065882	1035.51	0.228425	0.0693032	3.29602	0.000980646	0.0221544	TBC1D1
ENSG00000170891	2.92551	1.8657	0.566189	3.29518	0.000983588	0.0221551	CYTL1
ENSG00000083457	836.061	0.672899	0.204212	3.2951	0.000983857	0.0221551	ITGAE
ENSG00000155657	56.1291	-1.11592	0.33867	-3.29501	0.000984177	0.0221551	TTN
ENSG00000113319	5.93321	-1.64823	0.500351	-3.29416	0.000987177	0.0221621	RASGRF2
ENSG00000105559	9.15521	-0.937323	0.284561	-3.29392	0.000987989	0.0221621	PLEKHA4
ENSG00000137225	14.9925	-0.700297	0.212621	-3.29364	0.000988992	0.0221621	CAPN11
ENSG00000226711	3.78827	-1.20356	0.365437	-3.29347	0.00098958	0.0221621	FAM66C
ENSG00000168959	4.59099	-2.5865	0.785391	-3.29326	0.000990328	0.0221621	GRM5
ENSG00000110675	10.2454	-1.90224	0.577737	-3.29257	0.000992767	0.0221769	ELMOD1
ENSG00000189233	3.53818	-1.95852	0.594858	-3.29241	0.000993326	0.0221769	NUGGC
ENSG00000281903	8.93774	-0.720535	0.219007	-3.29001	0.00100185	0.0223409	LINC02246
ENSG00000135205	149.721	-1.00188	0.30457	-3.28948	0.00100372	0.022356	CCDC146
ENSG00000111275	10937.6	-0.253453	0.077057	-3.28916	0.00100488	0.022356	ALDH2
ENSG00000184731	3.1355	-1.95132	0.593437	-3.28817	0.0010084	0.0224055	FAM110C
ENSG00000229124	576.604	-0.864562	0.262955	-3.28787	0.00100947	0.0224055	VIM-AS1
ENSG00000280128	38.9457	-0.690472	0.210314	-3.28306	0.00102687	0.0227191	AL662795.2
ENSG00000146530	2.72443	-1.85865	0.566159	-3.28291	0.00102742	0.0227191	VWDE
ENSG00000229677	8.74249	-1.16464	0.354767	-3.28284	0.00102768	0.0227191	AC018644.1
ENSG00000170482	4.22415	-2.43236	0.740975	-3.28264	0.00102839	0.0227191	SLC23A1
ENSG00000153930	12.9044	-1.98445	0.60464	-3.28204	0.0010306	0.0227415	ANKFN1
ENSG00000151883	1030.18	-0.339396	0.103425	-3.28158	0.00103228	0.0227522	PARP8
ENSG00000129538	118.987	1.16512	0.355518	3.27725	0.00104823	0.0230768	RNASE1
ENSG00000115267	1255.56	-0.471106	0.143791	-3.27633	0.00105166	0.0231255	IFIH1
ENSG00000160194	278.073	0.254358	0.0776709	3.27482	0.00105728	0.0232223	NDUFV3
ENSG00000105205	8.13187	-1.24667	0.381134	-3.27095	0.00107187	0.0235154	CLC
ENSG00000108960	1101.24	-0.331826	0.10148	-3.26987	0.00107597	0.0235594	MMD
ENSG00000087245	2.08242	1.71141	0.523594	3.26858	0.0010809	0.0235594	MMP2
ENSG00000159708	4.57518	-2.40434	0.735595	-3.26857	0.00108091	0.0235594	LRRC36
ENSG00000146278	3438.69	-0.569399	0.174209	-3.26848	0.00108126	0.0235594	PNRC1
ENSG00000185873	7.72802	-2.16263	0.661664	-3.26847	0.0010813	0.0235594	TMPRSS11B
ENSG00000227640	2.69732	-2.13867	0.654335	-3.26847	0.00108132	0.0235594	SOX21-AS1
ENSG00000021300	20.6204	-0.685399	0.209763	-3.26749	0.00108505	0.0235756	PLEKHB1
ENSG00000152208	25.0684	-1.25343	0.383613	-3.26744	0.00108525	0.0235756	GRID2
ENSG00000168772	4.79097	-2.28959	0.700812	-3.26704	0.00108676	0.0235756	CXXC4
ENSG00000174718	3231.62	-0.352357	0.107855	-3.26696	0.0010871	0.0235756	KIAA1551
ENSG00000113263	134.173	-1.51934	0.465105	-3.26665	0.00108828	0.0235756	ITK
ENSG00000159479	421.974	0.214276	0.0656048	3.26616	0.00109016	0.0235895	MED8
ENSG00000225339	12.1643	-1.22707	0.375748	-3.26567	0.00109206	0.0236037	AL354740.1
ENSG00000276462	4.24186	-2.50517	0.767203	-3.26533	0.00109335	0.0236047	BX255923.2
ENSG00000279130	6.53117	-1.09126	0.334356	-3.26378	0.00109938	0.0236943	AC091925.1
ENSG00000206957	2.81004	-2.45825	0.753228	-3.26362	0.0011	0.0236943	Y_RNA
ENSG00000203778	34.0637	-1.04032	0.31888	-3.26242	0.00110464	0.0237673	FAM229B
ENSG00000122417	344.239	-0.554308	0.16994	-3.26178	0.00110714	0.0237899	ODF2L
ENSG00000248383	1.85318	-1.92057	0.588858	-3.26151	0.0011082	0.0237899	PCDHAC1
ENSG00000124171	64.1008	-1.01121	0.310091	-3.26103	0.00111008	0.0238035	PARD6B
ENSG00000185055	29.8353	-2.30675	0.707477	-3.26052	0.00111207	0.0238191	EFCAB10
ENSG00000215217	23.5959	-2.42183	0.743265	-3.25836	0.00112056	0.023974	C5orf49
ENSG00000254842	1.61264	-2.10686	0.646669	-3.25802	0.00112191	0.0239757	LINC02551
ENSG00000099622	1076.35	0.230757	0.0708456	3.25718	0.00112523	0.0239871	CIRBP
ENSG00000140285	5.4976	-1.12387	0.345057	-3.25706	0.00112573	0.0239871	FGF7
ENSG00000258175	2.53094	-2.47152	0.75898	-3.25637	0.00112847	0.0239871	LINC02300
ENSG00000144908	3.15964	-2.44448	0.750714	-3.2562	0.00112913	0.0239871	ALDH1L1
ENSG00000197971	1125.7	0.194089	0.059613	3.25582	0.00113066	0.0239871	MBP
ENSG00000180881	75.6452	-0.681291	0.209268	-3.25559	0.00113156	0.0239871	CAPS2
ENSG00000175294	36.7071	0.558893	0.171672	3.25558	0.0011316	0.0239871	CATSPER1
ENSG00000171219	8.43542	-1.1532	0.354247	-3.25534	0.00113255	0.0239871	CDC42BPG
ENSG00000099940	341.295	0.220453	0.0677642	3.25324	0.00114098	0.0241386	SNAP29
ENSG00000122566	7154.25	-0.320829	0.0986451	-3.25236	0.00114452	0.0241865	HNRNPA2B1
ENSG00000163220	2885.13	0.378582	0.116435	3.25145	0.00114819	0.0242371	S100A9
ENSG00000234981	3.97259	-1.63378	0.502692	-3.25005	0.00115383	0.0243292	AC244034.1
ENSG00000248144	28.7907	-2.24446	0.690698	-3.24956	0.00115585	0.0243447	ADH1C
ENSG00000171345	29.3302	-1.87507	0.577272	-3.24816	0.00116156	0.0244378	KRT19
ENSG00000120278	11.0958	-1.90897	0.587835	-3.24746	0.00116442	0.0244507	PLEKHG1
ENSG00000225783	49.374	-1.11521	0.343419	-3.24737	0.00116475	0.0244507	MIAT
ENSG00000106025	6.90083	-0.965077	0.297262	-3.24656	0.00116809	0.0244938	TSPAN12
ENSG00000088179	356.805	-0.263683	0.081265	-3.24473	0.00117563	0.0246246	PTPN4
ENSG00000119636	102.935	-0.931054	0.287014	-3.24393	0.00117892	0.0246663	BBOF1
ENSG00000260102	26.9423	-0.592395	0.182812	-3.24047	0.00119335	0.0249407	LINC01070
ENSG00000137699	5.90767	-2.36346	0.729497	-3.23985	0.00119591	0.0249667	TRIM29
ENSG00000079841	28.082	-2.07883	0.641876	-3.23868	0.00120085	0.0250266	RIMS1
ENSG00000089335	417.477	-0.355773	0.109856	-3.23854	0.00120142	0.0250266	ZNF302
ENSG00000043591	3.68665	-2.11779	0.654099	-3.23773	0.00120486	0.0250599	ADRB1
ENSG00000139537	25.5686	-2.1862	0.675265	-3.23754	0.00120565	0.0250599	CCDC65
ENSG00000162654	764.163	-0.470879	0.145504	-3.23619	0.00121136	0.025151	GBP4
ENSG00000140391	3958.22	-0.460814	0.142464	-3.23461	0.0012181	0.0252319	TSPAN3
ENSG00000187726	5.10033	-2.18284	0.674839	-3.2346	0.00121812	0.0252319	DNAJB13
ENSG00000166963	17.242	-1.18809	0.367335	-3.23434	0.00121925	0.0252319	MAP1A
ENSG00000120051	29.0057	-1.06133	0.328182	-3.23397	0.00122082	0.0252369	CFAP58
ENSG00000169413	536.652	0.579246	0.179178	3.23279	0.00122586	0.0253134	RNASE6
ENSG00000164125	96.4045	0.766595	0.237375	3.22947	0.0012402	0.0255818	FAM198B
ENSG00000099812	4.13711	-2.39519	0.741748	-3.22912	0.00124172	0.0255854	MISP
ENSG00000205189	1232.68	-0.660263	0.204498	-3.2287	0.00124352	0.0255866	ZBTB10
ENSG00000157538	788.487	0.155891	0.0482867	3.22845	0.00124463	0.0255866	DSCR3
ENSG00000253372	13.9934	-0.934013	0.289332	-3.22818	0.00124582	0.0255866	AC016405.1
ENSG00000137869	12.9919	-1.0338	0.320347	-3.22711	0.00125049	0.0256547	CYP19A1
ENSG00000157214	6.74619	-2.40294	0.745179	-3.22465	0.00126128	0.0258481	STEAP2
ENSG00000106823	5.04817	-1.4538	0.451243	-3.22177	0.00127403	0.0260812	ECM2
ENSG00000171992	3.77226	-1.5906	0.493829	-3.22095	0.00127768	0.0261277	SYNPO
ENSG00000227877	2.79255	-2.75078	0.854423	-3.21946	0.00128431	0.026235	MRLN
ENSG00000173852	406.588	-0.288275	0.0896004	-3.21734	0.00129386	0.0264016	DPY19L1
ENSG00000149418	170.696	0.779173	0.242304	3.21569	0.00130131	0.0265219	ST14
ENSG00000155026	3.70648	-2.47416	0.769469	-3.21542	0.00130254	0.0265219	RSPH10B
ENSG00000168813	16.7484	-1.36487	0.424524	-3.21506	0.00130415	0.0265261	ZNF507
ENSG00000111816	28.7838	-1.25769	0.3913	-3.21413	0.00130841	0.0265842	FRK
ENSG00000214407	67.0817	-1.07765	0.335341	-3.21359	0.00131088	0.0266059	LINC02085
ENSG00000065243	2234.6	-0.408987	0.12735	-3.21152	0.00132036	0.0267697	PKN2
ENSG00000135378	232.039	-0.448651	0.139746	-3.21048	0.00132513	0.0268251	PRRG4
ENSG00000134775	3.16947	-2.3236	0.723791	-3.21031	0.00132592	0.0268251	FHOD3
ENSG00000089356	23.852	-2.08477	0.649686	-3.2089	0.00133245	0.0269286	FXYD3
ENSG00000156284	5.08599	-2.50007	0.779912	-3.20558	0.00134793	0.0272123	CLDN8
ENSG00000233355	5.10284	-2.24893	0.701955	-3.20381	0.00135622	0.0273506	CHRM3-AS2
ENSG00000167757	2.53387	-1.91679	0.598401	-3.20319	0.00135912	0.0273801	KLK11
ENSG00000169676	3.03851	-1.59005	0.496685	-3.20133	0.00136796	0.0274875	DRD5
ENSG00000279207	127.17	-1.20449	0.376286	-3.20099	0.00136955	0.0274875	AC015813.6
ENSG00000123610	2167.89	-1.17142	0.365995	-3.20066	0.00137115	0.0274875	TNFAIP6
ENSG00000110318	71.8314	-1.01503	0.317143	-3.20055	0.00137164	0.0274875	CEP126
ENSG00000136997	54.0225	0.568759	0.177707	3.20054	0.0013717	0.0274875	MYC
ENSG00000154277	9.45758	1.85362	0.579426	3.19906	0.00137875	0.0275997	UCHL1
ENSG00000188659	69.2368	-1.85647	0.58054	-3.19784	0.00138461	0.0276879	SAXO2
ENSG00000279192	39.8199	-0.729573	0.228218	-3.19683	0.00138948	0.0277465	PWAR5
ENSG00000163606	25.0639	-1.22314	0.382655	-3.19647	0.00139121	0.0277465	CD200R1
ENSG00000095303	107.664	0.481559	0.150661	3.19632	0.00139193	0.0277465	PTGS1
ENSG00000244926	3.6547	-1.6398	0.513096	-3.1959	0.00139395	0.0277576	ALKBH3-AS1
ENSG00000197077	13.3813	-1.39463	0.436473	-3.19522	0.00139724	0.027794	KIAA1671
ENSG00000186469	44.406	-1.19619	0.374444	-3.19458	0.00140036	0.0278095	GNG2
ENSG00000232973	13.4088	0.988246	0.30938	3.19427	0.00140183	0.0278095	CYP1B1-AS1
ENSG00000234663	3.36531	-1.92717	0.603357	-3.19408	0.00140275	0.0278095	LINC01934
ENSG00000119917	3625.89	-0.498305	0.15602	-3.19385	0.00140389	0.0278095	IFIT3
ENSG00000196549	10053.5	-0.435764	0.136462	-3.19331	0.00140652	0.0278326	MME
ENSG00000233559	9.83951	-1.0737	0.336334	-3.19235	0.00141121	0.0278726	LINC00513
ENSG00000149090	3.61455	-2.25344	0.705902	-3.19229	0.00141148	0.0278726	PAMR1
ENSG00000111912	1582.59	-0.57494	0.180201	-3.19056	0.00142	0.0280117	NCOA7
ENSG00000162949	2.6617	-2.27086	0.711822	-3.19021	0.0014217	0.0280163	CAPN13
ENSG00000182199	190.317	0.391649	0.122826	3.18866	0.00142936	0.0281379	SHMT2
ENSG00000258752	20.7243	-2.20214	0.690882	-3.18743	0.00143541	0.0282278	AL357093.2
ENSG00000258441	296.571	-0.822313	0.258164	-3.18523	0.00144638	0.0284141	LINC00641
ENSG00000183486	295.482	-0.583452	0.18322	-3.18443	0.00145038	0.0284632	MX2
ENSG00000151790	40.5144	-0.731886	0.229896	-3.18356	0.00145477	0.0285199	TDO2
ENSG00000197121	53.3012	-0.753787	0.236867	-3.18232	0.00146101	0.0286126	PGAP1
ENSG00000276121	19.7511	-2.78203	0.874305	-3.18199	0.00146265	0.0286152	AC122108.2
ENSG00000266698	19.739	-0.894429	0.281162	-3.18119	0.0014667	0.0286648	MIR3945
ENSG00000267534	11.9926	0.742728	0.233552	3.18014	0.00147201	0.0287003	S1PR2
ENSG00000100012	3.85645	-2.24011	0.704424	-3.18007	0.00147242	0.0287003	SEC14L3
ENSG00000004948	9.5519	-1.03199	0.324532	-3.17994	0.00147305	0.0287003	CALCR
ENSG00000116194	35.6919	-0.915496	0.287985	-3.17897	0.00147799	0.0287669	ANGPTL1
ENSG00000248593	76.7013	-0.731454	0.230154	-3.17811	0.00148239	0.028823	DSTNP2
ENSG00000188820	111.72	-0.782034	0.246123	-3.17741	0.00148595	0.0288627	CALHM6
ENSG00000160838	2.77405	-2.37089	0.746241	-3.17711	0.00148751	0.0288634	LRRC71
ENSG00000084234	6801.63	0.229671	0.0723052	3.17641	0.0014911	0.0289035	APLP2
ENSG00000152154	4.99802	-1.31479	0.414043	-3.17549	0.00149586	0.0289524	TMEM178A
ENSG00000196705	367.12	-0.3037	0.0956467	-3.17522	0.0014972	0.0289524	ZNF431
ENSG00000176399	2.75431	-2.00219	0.630604	-3.17503	0.0014982	0.0289524	DMRTA1
ENSG00000151067	1.94416	-1.67292	0.527112	-3.17375	0.00150483	0.0290511	CACNA1C
ENSG00000124181	50.6094	-0.571934	0.18024	-3.17317	0.00150783	0.0290795	PLCG1
ENSG00000231769	6.14461	-1.08259	0.341245	-3.17247	0.00151146	0.0291198	AL035701.1
ENSG00000141504	127.777	0.336931	0.106227	3.17181	0.00151492	0.0291569	SAT2
ENSG00000170458	418.322	0.550746	0.173658	3.17144	0.00151688	0.0291649	CD14
ENSG00000012983	1187.36	-0.25631	0.0808804	-3.16899	0.00152968	0.0293798	MAP4K5
ENSG00000169282	679.488	-1.01213	0.319419	-3.16868	0.00153135	0.0293798	KCNAB1
ENSG00000171720	204.982	0.262713	0.082916	3.16842	0.0015327	0.0293798	HDAC3
ENSG00000132259	4.45196	-2.19703	0.69367	-3.16726	0.00153883	0.0294676	CNGA4
ENSG00000176105	226.628	-0.929809	0.293721	-3.16562	0.00154751	0.029604	YES1
ENSG00000089177	986.203	-0.375981	0.118819	-3.16432	0.00155446	0.029707	KIF16B
ENSG00000265907	3.75416	-1.16627	0.368618	-3.16391	0.00155667	0.0297193	AP000919.2
ENSG00000187720	2.38165	-2.49918	0.790616	-3.16105	0.00157199	0.0299603	THSD4
ENSG00000161544	29.1146	1.13447	0.358901	3.16097	0.00157245	0.0299603	CYGB
ENSG00000183421	9.97724	-1.64827	0.521552	-3.16031	0.001576	0.0299977	RIPK4
ENSG00000272514	2.11419	-2.31447	0.732722	-3.15873	0.0015846	0.0301296	CFAP206
ENSG00000154065	53.69	0.568621	0.180032	3.15845	0.0015861	0.0301296	ANKRD29
ENSG00000136542	13.6983	-1.91327	0.60589	-3.15779	0.00158968	0.0301674	GALNT5
ENSG00000270607	2.37575	-1.4618	0.463082	-3.15667	0.00159583	0.0302438	AC009549.1
ENSG00000214922	13.353	-0.588523	0.186456	-3.15636	0.00159751	0.0302438	HLA-F-AS1
ENSG00000262001	93.427	-0.878109	0.278219	-3.15618	0.00159849	0.0302438	DLGAP1-AS2
ENSG00000154310	576.513	-0.37201	0.117913	-3.15495	0.00160524	0.030338	TNIK
ENSG00000188227	7.47502	-1.32165	0.418948	-3.15469	0.00160666	0.030338	ZNF793
ENSG00000145649	28.6851	-1.57614	0.49978	-3.15368	0.00161227	0.0303937	GZMA
ENSG00000116031	13.2619	1.5683	0.497309	3.15358	0.00161282	0.0303937	CD207
ENSG00000157330	5.87743	-2.33438	0.740513	-3.15239	0.00161941	0.0304876	C1orf158
ENSG00000153944	131.268	-0.4824	0.153184	-3.14915	0.00163745	0.0307905	MSI2
ENSG00000241288	7.57513	-1.00638	0.319594	-3.14892	0.00163874	0.0307905	AC092902.2
ENSG00000242550	5.68331	-2.74363	0.871575	-3.1479	0.00164447	0.0308676	SERPINB10
ENSG00000223523	2.58869	-2.66979	0.848495	-3.1465	0.00165236	0.030985	AC092598.1
ENSG00000196169	2.97806	-2.38152	0.757075	-3.14568	0.00165701	0.0310415	KIF19
ENSG00000124067	57.6206	0.480969	0.153028	3.14301	0.00167222	0.0312795	SLC12A4
ENSG00000250803	3.73012	-2.68951	0.85575	-3.14287	0.00167301	0.0312795	AC010255.3
ENSG00000133026	7.93185	-1.53517	0.488557	-3.14226	0.00167649	0.031298	MYH10
ENSG00000188886	41.6739	-1.31675	0.41909	-3.14192	0.00167841	0.031298	ASTL
ENSG00000178125	11.1195	-2.53604	0.807187	-3.14183	0.00167895	0.031298	PPP1R42
ENSG00000104320	3248.71	-0.530743	0.168947	-3.14147	0.00168105	0.0313064	NBN
ENSG00000198780	16.2564	-1.31691	0.419248	-3.14112	0.00168303	0.0313126	FAM169A
ENSG00000171451	33.9255	-0.58318	0.185725	-3.14002	0.00168937	0.0313997	DSEL
ENSG00000105650	15.7815	-1.29153	0.411383	-3.13949	0.0016924	0.0314252	PDE4C
ENSG00000165115	168.278	-0.560797	0.178703	-3.13815	0.00170018	0.0315119	KIF27
ENSG00000072401	970.831	-0.382234	0.121804	-3.13811	0.00170039	0.0315119	UBE2D1
ENSG00000138496	2367.75	-0.356979	0.113804	-3.13679	0.00170808	0.0316236	PARP9
ENSG00000139053	17.8598	-0.954203	0.304336	-3.13536	0.00171645	0.0317267	PDE6H
ENSG00000205809	2.45991	-2.32612	0.741923	-3.13525	0.00171705	0.0317267	KLRC2
ENSG00000226281	8.13377	1.17185	0.373798	3.13498	0.00171866	0.0317267	AL031123.1
ENSG00000154263	11.0447	-1.199	0.382865	-3.13164	0.00173831	0.0320583	ABCA10
ENSG00000214215	3.10478	-3.04268	0.971921	-3.13058	0.0017446	0.0321429	C12orf74
ENSG00000162594	4.43483	-2.58396	0.825591	-3.12983	0.00174906	0.0321938	IL23R
ENSG00000274173	9.36735	-1.72729	0.551965	-3.12934	0.00175199	0.0322166	AL035661.1
ENSG00000173930	78.3908	0.736733	0.235538	3.12788	0.00176074	0.0323231	SLCO4C1
ENSG00000168995	84.6718	0.458615	0.14664	3.1275	0.00176302	0.0323231	SIGLEC7
ENSG00000117507	3.65274	-2.17539	0.695583	-3.12743	0.0017634	0.0323231	FMO6P
ENSG00000147889	11.3979	-0.617854	0.197572	-3.12723	0.0017646	0.0323231	CDKN2A
ENSG00000052126	80.4506	-0.983068	0.314415	-3.12666	0.00176807	0.0323555	PLEKHA5
ENSG00000229815	3.33471	-2.51597	0.805494	-3.12351	0.00178707	0.0326313	CCNB1IP1P1
ENSG00000181045	81.834	0.46082	0.147537	3.12343	0.00178759	0.0326313	SLC26A11
ENSG00000132256	302.8	-0.252523	0.080851	-3.12331	0.0017883	0.0326313	TRIM5
ENSG00000081189	132.54	0.537617	0.172172	3.12256	0.00179288	0.0326835	MEF2C
ENSG00000198774	10.5989	-2.0456	0.655349	-3.1214	0.00179996	0.0326964	RASSF9
ENSG00000185015	102.106	-0.480972	0.15409	-3.12137	0.00180011	0.0326964	CA13
ENSG00000145335	41.5127	0.73304	0.234845	3.12137	0.00180011	0.0326964	SNCA
ENSG00000122970	98.9387	-0.640887	0.205326	-3.12131	0.00180048	0.0326964	IFT81
ENSG00000114698	7.5339	-1.24904	0.400281	-3.1204	0.00180603	0.0327658	PLSCR4
ENSG00000242779	121.722	-0.829264	0.265947	-3.11816	0.00181985	0.032985	ZNF702P
ENSG00000096696	48.8719	-1.28663	0.413127	-3.11436	0.00184345	0.0333809	DSP
ENSG00000186377	9.76612	-2.0614	0.661965	-3.11407	0.00184527	0.0333821	CYP4X1
ENSG00000204950	2.85921	-1.98429	0.637284	-3.11367	0.00184778	0.0333955	LRRC10B
ENSG00000163568	143.128	-0.894839	0.287422	-3.11333	0.00184988	0.0334018	AIM2
ENSG00000243244	405.38	-0.800408	0.257169	-3.11238	0.00185587	0.0334189	STON1
ENSG00000088812	656.581	0.268541	0.0862817	3.11237	0.00185589	0.0334189	ATRN
ENSG00000227591	9.65033	-0.870915	0.279842	-3.11217	0.00185717	0.0334189	AL031316.1
ENSG00000100170	3.55358	-1.83689	0.590249	-3.11206	0.00185788	0.0334189	SLC5A1
ENSG00000101193	319.011	0.215835	0.0693808	3.11088	0.00186531	0.0335208	GID8
ENSG00000160654	28.4659	-0.874983	0.281341	-3.11005	0.00187056	0.0335819	CD3G
ENSG00000188931	5.48284	-1.99303	0.640933	-3.10958	0.00187355	0.0335819	CFAP126
ENSG00000155016	302.942	-0.492197	0.158291	-3.10944	0.00187441	0.0335819	CYP2U1
ENSG00000162733	48.9395	-1.04382	0.335731	-3.10909	0.00187666	0.0335819	DDR2
ENSG00000267107	2.45171	-2.58727	0.8322	-3.10895	0.00187755	0.0335819	PCAT19
ENSG00000175928	3.45166	-1.94395	0.62536	-3.10853	0.00188023	0.0335981	LRRN1
ENSG00000245060	620.579	-0.645343	0.207689	-3.10726	0.0018883	0.0337105	LINC00847
ENSG00000148516	32.0933	-1.32556	0.426869	-3.1053	0.00190083	0.0339024	ZEB1
ENSG00000255160	2.58242	-2.71812	0.875625	-3.1042	0.00190792	0.0339968	AC009652.1
ENSG00000100218	2.9969	-2.41545	0.778372	-3.10321	0.00191435	0.0340794	RSPH14
ENSG00000146555	7.28216	-1.89961	0.612284	-3.1025	0.00191894	0.0341291	SDK1
ENSG00000198055	158.939	0.575543	0.18555	3.10182	0.00192335	0.0341637	GRK6
ENSG00000167183	2.70191	-2.19376	0.707338	-3.10143	0.00192586	0.0341637	PRR15L
ENSG00000103489	28.9567	0.831474	0.268099	3.10137	0.00192629	0.0341637	XYLT1
ENSG00000166825	410.245	0.714461	0.230403	3.10092	0.00192923	0.0341839	ANPEP
ENSG00000243069	5.02219	-2.27801	0.734778	-3.10027	0.00193347	0.034227	ARHGEF26-AS1
ENSG00000059573	124.153	-0.407309	0.131391	-3.09998	0.00193536	0.0342286	ALDH18A1
ENSG00000242113	11.8533	-1.32798	0.428427	-3.09966	0.00193741	0.034233	RN7SL124P
ENSG00000007264	10.6178	1.2679	0.409293	3.09778	0.00194975	0.034404	MATK
ENSG00000003147	72.1461	0.469232	0.151481	3.09764	0.00195071	0.034404	ICA1
ENSG00000100364	332.824	0.471764	0.152349	3.0966	0.00195753	0.0344641	KIAA0930
ENSG00000205838	4.17815	-2.4392	0.787711	-3.09657	0.00195775	0.0344641	TTC23L
ENSG00000143375	13.6479	-1.91165	0.617432	-3.09614	0.00196059	0.0344769	CGN
ENSG00000269959	1.65969	-2.31255	0.74703	-3.09565	0.0019638	0.0344769	SPACA6P-AS
ENSG00000138587	47.1914	-0.985554	0.318369	-3.09563	0.00196393	0.0344769	MNS1
ENSG00000115641	4.03634	-2.111	0.682338	-3.09377	0.00197629	0.0346617	FHL2
ENSG00000067113	176.253	-0.514289	0.166303	-3.09248	0.0019849	0.0347806	PLPP1
ENSG00000231621	5.65256	-2.19492	0.71054	-3.08909	0.00200768	0.0351474	AC013264.1
ENSG00000177459	10.4448	-1.63672	0.530096	-3.08759	0.00201784	0.0352927	ERICH5
ENSG00000185085	19.0558	0.523841	0.169744	3.08607	0.00202823	0.0354417	INTS5
ENSG00000138411	25.9718	-0.50879	0.164935	-3.08479	0.00203697	0.0355617	HECW2
ENSG00000031698	869.049	0.273087	0.0885592	3.08367	0.00204464	0.0356628	SARS
ENSG00000243988	1.52687	-1.76028	0.571155	-3.08196	0.00205643	0.0358354	RPS24P17
ENSG00000083799	2584.12	-0.344344	0.111742	-3.0816	0.00205888	0.0358454	CYLD
ENSG00000105357	7.84401	-1.46849	0.47681	-3.07983	0.0020712	0.0359731	MYH14
ENSG00000254687	3.57873	-1.51547	0.492069	-3.07979	0.00207145	0.0359731	AC009646.2
ENSG00000166592	36.7907	-1.12824	0.366344	-3.07973	0.00207191	0.0359731	RRAD
ENSG00000132530	1909.42	-0.52471	0.170475	-3.07794	0.00208437	0.0361565	XAF1
ENSG00000073578	348.825	0.301426	0.0980018	3.07572	0.00209992	0.0363561	SDHA
ENSG00000131467	308.634	0.319377	0.10384	3.07568	0.00210024	0.0363561	PSME3
ENSG00000173258	40.7894	-0.572178	0.186045	-3.07548	0.00210163	0.0363561	ZNF483
ENSG00000107614	234.392	-0.400103	0.130115	-3.075	0.00210505	0.0363821	TRDMT1
ENSG00000169402	3.01421	-2.2581	0.734859	-3.07283	0.00212037	0.0366015	RSPH10B2
ENSG00000162736	525.07	0.455532	0.148253	3.07266	0.0021216	0.0366015	NCSTN
ENSG00000244701	62.2518	-0.552212	0.179842	-3.07054	0.00213674	0.0368023	AC004918.1
ENSG00000228013	36.3679	-1.47357	0.479914	-3.07048	0.00213713	0.0368023	IL6R-AS1
ENSG00000163083	3.22574	-2.24434	0.731006	-3.07021	0.00213906	0.0368023	INHBB
ENSG00000144366	15.8536	-1.87146	0.609976	-3.06808	0.00215437	0.0369987	GULP1
ENSG00000000938	1484.1	0.479448	0.15627	3.06808	0.00215438	0.0369987	FGR
ENSG00000100558	19.8892	0.707074	0.230536	3.06709	0.00216155	0.0370884	PLEK2
ENSG00000069966	39.0883	-0.663737	0.216497	-3.0658	0.00217086	0.0371911	GNB5
ENSG00000168356	27.1763	-0.598087	0.195116	-3.06528	0.00217463	0.0371911	SCN11A
ENSG00000225331	1.59685	2.02414	0.660355	3.06524	0.00217498	0.0371911	LINC01678
ENSG00000141480	1069.85	0.268855	0.0877127	3.06518	0.00217537	0.0371911	ARRB2
ENSG00000167286	55.3686	-0.684681	0.223743	-3.06012	0.00221251	0.0377919	CD3D
ENSG00000258810	9.47602	0.775623	0.253499	3.05966	0.00221585	0.0378149	AL133371.2
ENSG00000243646	445.988	0.250942	0.0820379	3.05886	0.00222181	0.0378826	IL10RB
ENSG00000169314	3.68821	-1.95004	0.637772	-3.05758	0.00223132	0.0380106	C22orf15
ENSG00000141682	1619.22	-0.9571	0.313057	-3.05727	0.00223363	0.0380157	PMAIP1
ENSG00000075673	5.33002	-2.26887	0.742538	-3.05556	0.00224642	0.0381992	ATP12A
ENSG00000215386	17.9811	-0.690699	0.226069	-3.05525	0.0022487	0.0382037	MIR99AHG
ENSG00000143502	2.06736	-2.22326	0.727872	-3.05447	0.0022546	0.0382697	SUSD4
ENSG00000114646	2.57027	-1.27799	0.418498	-3.05376	0.0022599	0.0383254	CSPG5
ENSG00000118946	5.78346	-1.74298	0.570942	-3.05282	0.00226704	0.0383818	PCDH17
ENSG00000166869	4.7529	-2.6123	0.85571	-3.05279	0.00226727	0.0383818	CHP2
ENSG00000085563	9.67219	-0.984474	0.322633	-3.05138	0.00227795	0.0385283	ABCB1
ENSG00000167741	2.33854	-2.08309	0.682778	-3.0509	0.00228157	0.038555	GGT6
ENSG00000134398	2.79542	-2.26991	0.744166	-3.05028	0.00228627	0.0386002	ERN2
ENSG00000152784	5.96191	-1.59942	0.524648	-3.04856	0.0022994	0.0387656	PRDM8
ENSG00000230082	3.47787	-1.00312	0.329059	-3.04846	0.00230015	0.0387656	PRRT3-AS1
ENSG00000167216	22.8191	-0.669855	0.219876	-3.04651	0.00231516	0.0389839	KATNAL2
ENSG00000120915	5.97524	-1.60084	0.525548	-3.04603	0.00231882	0.0390109	EPHX2
ENSG00000230923	18.7422	-1.37977	0.453237	-3.04425	0.00233261	0.0392082	LINC00309
ENSG00000196482	5.38311	-1.92453	0.632281	-3.04379	0.0023362	0.0392334	ESRRG
ENSG00000267481	28.5558	-0.390738	0.128384	-3.04352	0.00233825	0.0392334	AC011477.2
ENSG00000113088	9.12922	-1.65482	0.543812	-3.043	0.0023423	0.0392667	GZMK
ENSG00000186104	210.664	0.321244	0.105594	3.04226	0.00234808	0.0393288	CYP2R1
ENSG00000134258	2.4536	-2.65601	0.873128	-3.04195	0.00235052	0.0393349	VTCN1
ENSG00000203963	10.9177	-1.86963	0.614915	-3.04047	0.00236213	0.0394944	C1orf141
ENSG00000270542	1.48595	-1.92617	0.633579	-3.04015	0.00236464	0.0395016	AL356218.2
ENSG00000064787	30.515	-1.28273	0.422012	-3.03955	0.00236935	0.0395455	BCAS1
ENSG00000129116	132.888	0.752113	0.247474	3.03916	0.00237242	0.039556	PALLD
ENSG00000060656	6.6155	-1.32458	0.435913	-3.03864	0.00237652	0.039556	PTPRU
ENSG00000046604	15.1987	-1.58076	0.520226	-3.0386	0.00237684	0.039556	DSG2
ENSG00000178718	65.3656	0.502479	0.165376	3.03841	0.00237832	0.039556	RPP25
ENSG00000119938	76.8777	-0.977068	0.321788	-3.03637	0.00239445	0.0397894	PPP1R3C
ENSG00000159899	4.94784	-1.06524	0.350881	-3.03589	0.00239824	0.0398175	NPR2
ENSG00000158113	4.30649	-1.76521	0.581552	-3.03535	0.00240258	0.0398546	LRRC43
ENSG00000161040	29.2675	-1.18058	0.38901	-3.03482	0.00240677	0.0398892	FBXL13
ENSG00000104177	28.9836	-1.0654	0.351141	-3.03411	0.00241243	0.0399	MYEF2
ENSG00000133216	7.46334	1.22693	0.404392	3.034	0.00241331	0.0399	EPHB2
ENSG00000174607	2.92179	-2.07897	0.685258	-3.03385	0.00241452	0.0399	UGT8
ENSG00000115183	14.9449	-0.805948	0.26567	-3.03364	0.00241622	0.0399	TANC1
ENSG00000150773	34.3601	-0.966299	0.318559	-3.03335	0.00241857	0.0399	PIH1D2
ENSG00000085265	228.514	1.3116	0.432438	3.03303	0.00242114	0.0399	FCN1
ENSG00000139624	212.759	0.239646	0.0790214	3.03268	0.00242395	0.0399	CERS5
ENSG00000175203	333.438	0.239877	0.0790984	3.03264	0.00242424	0.0399	DCTN2
ENSG00000156140	2.08731	-1.62616	0.536457	-3.03129	0.00243511	0.0400443	ADAMTS3
ENSG00000170113	200.93	-0.247637	0.0817516	-3.02913	0.00245256	0.0402448	NIPA1
ENSG00000162723	9.99629	0.971923	0.320873	3.029	0.00245366	0.0402448	SLAMF9
ENSG00000231233	69.0401	-0.719949	0.237693	-3.0289	0.0024545	0.0402448	CFAP58-AS1
ENSG00000239268	24.3137	-0.787659	0.260062	-3.02874	0.00245579	0.0402448	AC092691.1
ENSG00000249621	5.38184	-2.21128	0.730296	-3.02792	0.00246241	0.0403185	AC113349.1
ENSG00000280228	35.1092	-1.12205	0.37063	-3.02741	0.00246656	0.0403517	AC079753.1
ENSG00000179841	1070.01	-0.463208	0.153029	-3.02693	0.0024705	0.0403814	AKAP5
ENSG00000140254	2.72755	-2.02919	0.670437	-3.02667	0.00247264	0.0403814	DUOXA1
ENSG00000137962	3.92809	-1.97095	0.651587	-3.02485	0.0024876	0.0405909	ARHGAP29
ENSG00000258872	5.78967	-1.23561	0.408745	-3.02294	0.00250335	0.040789	FDPSP3
ENSG00000133477	3.44152	-1.7134	0.566815	-3.02285	0.00250404	0.040789	FAM83F
ENSG00000135912	110.967	0.332897	0.110163	3.02187	0.00251222	0.0408872	TTLL4
ENSG00000151623	84.4985	-0.513739	0.170049	-3.02112	0.00251841	0.0409528	NR3C2
ENSG00000198838	27.5781	-2.3828	0.788866	-3.02054	0.00252324	0.0409962	RYR3
ENSG00000249279	2.45992	-2.05056	0.678965	-3.02013	0.00252668	0.041017	LINC02057
ENSG00000164287	2.13476	-1.98509	0.657473	-3.01928	0.00253377	0.0410765	CDC20B
ENSG00000177283	20.6499	-0.738613	0.244675	-3.01876	0.00253814	0.0410765	FZD8
ENSG00000131203	62.2906	-1.52542	0.505324	-3.0187	0.00253864	0.0410765	IDO1
ENSG00000260941	2.6708	-1.51811	0.50291	-3.01865	0.00253901	0.0410765	LINC00622
ENSG00000186472	4.13159	-2.12873	0.705369	-3.01789	0.00254541	0.041145	PCLO
ENSG00000186329	17.3939	-2.04147	0.676861	-3.01609	0.00256056	0.0413219	TMEM212
ENSG00000089057	128.896	0.396535	0.131474	3.01607	0.00256071	0.0413219	SLC23A2
ENSG00000054598	13.9576	-1.08106	0.358506	-3.01545	0.002566	0.0413722	FOXC1
ENSG00000235782	4.3257	-2.1627	0.718142	-3.01152	0.00259945	0.0418758	AL031429.1
ENSG00000115009	12055.9	-1.23448	0.410026	-3.01073	0.00260616	0.0419484	CCL20
ENSG00000172426	5.28807	-2.06197	0.685786	-3.00672	0.0026408	0.04247	RSPH9
ENSG00000174950	1.35714	-2.05562	0.683776	-3.00627	0.00264475	0.0424974	CD164L2
ENSG00000198719	4.25213	-1.58452	0.527298	-3.00498	0.00265602	0.0426423	DLL1
ENSG00000138135	9.86701	-1.66383	0.553885	-3.00393	0.00266516	0.0427529	CH25H
ENSG00000110911	1231.92	-0.406839	0.135448	-3.00365	0.00266762	0.0427562	SLC11A2
ENSG00000163879	31.6764	-0.895083	0.298047	-3.00316	0.00267192	0.0427588	DNALI1
ENSG00000270332	11.6928	-1.20794	0.402227	-3.00312	0.00267228	0.0427588	SMC2-AS1
ENSG00000197496	6.26917	-1.86443	0.62125	-3.0011	0.0026901	0.0429679	SLC2A10
ENSG00000094755	25.9524	-2.06759	0.688961	-3.00103	0.00269072	0.0429679	GABRP
ENSG00000120696	262.424	-0.551046	0.183629	-3.00086	0.00269214	0.0429679	KBTBD7
ENSG00000227268	5.75881	-1.21112	0.403833	-2.99906	0.00270818	0.0431875	KLLN
ENSG00000144401	234.226	-0.552211	0.184212	-2.99769	0.00272033	0.0433448	METTL21A
ENSG00000186417	3117.28	-0.445842	0.148812	-2.99601	0.00273538	0.0435481	GLDN
ENSG00000113805	4.66158	-1.89271	0.632102	-2.9943	0.00275071	0.0437555	CNTN3
ENSG00000163577	114.805	-0.525663	0.175663	-2.99244	0.00276753	0.0439861	EIF5A2
ENSG00000168890	20.9907	0.4818	0.161062	2.99139	0.00277707	0.0440644	TMEM150A
ENSG00000160209	607.876	0.331698	0.110884	2.99139	0.0027771	0.0440644	PDXK
ENSG00000164695	39.996	-0.575134	0.192338	-2.99023	0.00278769	0.0441587	CHMP4C
ENSG00000174500	14.0284	-0.592251	0.198062	-2.99023	0.0027877	0.0441587	GCSAM
ENSG00000228486	25.1351	-0.667857	0.22342	-2.98925	0.00279667	0.0442638	C2orf92
ENSG00000130477	1.88759	-1.6051	0.537081	-2.98856	0.00280293	0.044326	UNC13A
ENSG00000138356	6.54167	-0.993487	0.332508	-2.98786	0.00280939	0.0443912	AOX1
ENSG00000206072	17.7857	-2.12647	0.711793	-2.98748	0.00281288	0.0444093	SERPINB11
ENSG00000101222	2.84021	-2.41714	0.809163	-2.98721	0.00281535	0.0444113	SPEF1
ENSG00000245552	66.2902	-0.752417	0.252051	-2.98518	0.00283415	0.0446707	AP000787.1
ENSG00000163029	1236.25	-0.321168	0.107626	-2.9841	0.00284413	0.044791	SMC6
ENSG00000230490	1.81514	-1.89586	0.635727	-2.98219	0.00286198	0.0450346	AL139383.1
ENSG00000112902	5.53133	-2.06592	0.69298	-2.98121	0.00287112	0.0451411	SEMA5A
ENSG00000241058	193.614	-0.483328	0.162152	-2.9807	0.00287586	0.0451668	NSUN6
ENSG00000164808	1070.77	-0.266907	0.0895516	-2.98048	0.00287794	0.0451668	SPIDR
ENSG00000173610	4.68624	-2.28952	0.768302	-2.97998	0.00288271	0.0451668	UGT2A1
ENSG00000095970	780.914	0.684401	0.229676	2.97985	0.00288388	0.0451668	TREM2
ENSG00000085831	7.13619	-1.53053	0.51364	-2.97977	0.00288466	0.0451668	TTC39A
ENSG00000236345	3.12266	-1.60533	0.539133	-2.97762	0.002905	0.0454256	AL354719.2
ENSG00000149972	2.52343	-2.17257	0.729659	-2.97751	0.00290597	0.0454256	CNTN5
ENSG00000142188	420.291	-0.253543	0.0851853	-2.97637	0.0029168	0.0455411	TMEM50B
ENSG00000189377	20.3929	-1.61356	0.542149	-2.97623	0.00291817	0.0455411	CXCL17
ENSG00000066468	7.77162	-2.09752	0.704986	-2.97526	0.00292736	0.0456289	FGFR2
ENSG00000171509	3.7555	-1.23507	0.415131	-2.97513	0.0029286	0.0456289	RXFP1
ENSG00000179388	63.955	-0.896659	0.3015	-2.974	0.00293948	0.0457608	EGR3
ENSG00000277895	64.2321	-0.745521	0.250755	-2.9731	0.00294806	0.0458212	AC135279.3
ENSG00000144642	2.27073	-1.90311	0.64011	-2.97309	0.00294818	0.0458212	RBMS3
ENSG00000184292	119.262	-1.54068	0.518385	-2.97208	0.00295788	0.0459343	TACSTD2
ENSG00000170525	379.836	-0.473995	0.159509	-2.97158	0.0029627	0.0459715	PFKFB3
ENSG00000095383	284.111	0.450339	0.151576	2.97104	0.00296797	0.0460156	TBC1D2
ENSG00000165102	243.467	0.320984	0.108058	2.97047	0.00297342	0.0460625	HGSNAT
ENSG00000182810	83.824	0.338028	0.113863	2.96872	0.00299042	0.0462881	DDX28
ENSG00000143149	926.391	0.235173	0.0792294	2.96826	0.00299489	0.0463195	ALDH9A1
ENSG00000232810	991.913	-0.834603	0.281206	-2.96795	0.00299795	0.0463291	TNF
ENSG00000170381	3.55349	-2.13931	0.720956	-2.96732	0.00300405	0.0463787	SEMA3E
ENSG00000256612	13.8058	-1.56425	0.527233	-2.96691	0.00300805	0.0463787	CYP2B7P
ENSG00000176160	27.8264	-0.393784	0.132738	-2.96663	0.00301083	0.0463787	HSF5
ENSG00000111679	584.564	0.471858	0.159068	2.9664	0.00301311	0.0463787	PTPN6
ENSG00000092850	6.83339	-1.87271	0.631314	-2.96637	0.00301338	0.0463787	TEKT2
ENSG00000253821	126.383	-0.675158	0.227702	-2.96509	0.00302595	0.0465345	AC090796.1
ENSG00000164398	2.05545	-1.57991	0.532978	-2.9643	0.00303371	0.0465745	ACSL6
ENSG00000066629	13.8859	-1.8363	0.619485	-2.96423	0.0030344	0.0465745	EML1
ENSG00000137265	51.3359	-0.896657	0.302508	-2.96408	0.00303592	0.0465745	IRF4
ENSG00000182487	20.5934	0.889749	0.300231	2.96354	0.00304118	0.0465823	NCF1B
ENSG00000160191	19.5992	-1.01021	0.34088	-2.96353	0.00304134	0.0465823	PDE9A
ENSG00000221963	5927.13	-0.233084	0.078664	-2.96303	0.00304628	0.0466204	APOL6
ENSG00000222043	15.6959	-1.24409	0.420129	-2.96122	0.0030642	0.0468568	AC079305.1
ENSG00000163263	5.25865	-1.67827	0.566852	-2.96068	0.00306958	0.0468679	C1orf189
ENSG00000163221	6.6136	-1.46401	0.494518	-2.96048	0.00307158	0.0468679	S100A12
ENSG00000133401	1.95194	-2.40569	0.812709	-2.96009	0.00307554	0.0468679	PDZD2
ENSG00000117983	3.01703	-2.32661	0.786005	-2.96004	0.00307602	0.0468679	MUC5B
ENSG00000161298	103.933	-0.328	0.110832	-2.95943	0.00308206	0.0468679	ZNF382
ENSG00000158195	475.753	0.498204	0.168352	2.9593	0.00308343	0.0468679	WASF2
ENSG00000163864	9.06259	-0.603503	0.203936	-2.95928	0.0030836	0.0468679	NMNAT3
ENSG00000115604	30.8728	-1.13254	0.382721	-2.95917	0.00308468	0.0468679	IL18R1
ENSG00000120885	19.6585	-1.5948	0.538982	-2.95892	0.00308721	0.0468689	CLU
ENSG00000197385	50.1148	-0.471087	0.159235	-2.95843	0.00309208	0.0468823	ZNF860
ENSG00000124659	132.091	0.258522	0.0873877	2.95834	0.00309304	0.0468823	TBCC
ENSG00000073861	4.26801	-1.8542	0.626901	-2.95772	0.00309926	0.0469391	TBX21
ENSG00000116729	413.715	-0.553127	0.187093	-2.95643	0.00311225	0.0470644	WLS
ENSG00000172575	39.308	-1.07562	0.363827	-2.9564	0.0031125	0.0470644	RASGRP1
ENSG00000151135	383.014	-0.353097	0.119456	-2.95587	0.0031179	0.0471086	TMEM263
ENSG00000127507	199.173	0.67349	0.228027	2.95356	0.00314133	0.0474248	ADGRE2
ENSG00000163121	4.42232	-2.13226	0.72204	-2.95311	0.00314588	0.0474558	NEURL3
ENSG00000168286	122.403	0.236697	0.0801609	2.95277	0.00314932	0.0474699	THAP11
ENSG00000151650	2.86897	1.15423	0.390956	2.95233	0.00315386	0.0475006	VENTX
ENSG00000115414	33566.8	0.966918	0.327687	2.95074	0.00317014	0.0476772	FN1
ENSG00000189180	610.051	-0.251019	0.0850712	-2.95069	0.00317061	0.0476772	ZNF33A
ENSG00000244018	7.54306	-1.05608	0.35828	-2.94763	0.0032022	0.0481055	RPL35P6
ENSG00000163689	11.2506	-0.925023	0.313855	-2.94729	0.0032057	0.0481055	C3orf67
ENSG00000232415	2.99957	-1.31278	0.445447	-2.94711	0.00320756	0.0481055	ELN-AS1
ENSG00000242908	3.10148	-1.96578	0.667067	-2.94689	0.00320986	0.0481055	AADACL2-AS1
ENSG00000134531	1616.97	0.866537	0.29407	2.94671	0.00321176	0.0481055	EMP1
ENSG00000260077	14.8869	-0.548477	0.186164	-2.9462	0.00321702	0.0481461	AC104794.2
ENSG00000267325	5.15795	-1.34551	0.456756	-2.94579	0.00322129	0.0481722	LINC01415
ENSG00000232855	3.25289	-1.56662	0.531883	-2.94542	0.00322521	0.0481815	AF165147.1
ENSG00000188316	5.4628	-1.55634	0.528471	-2.94499	0.00322968	0.0481815	ENO4
ENSG00000137975	26.0159	-1.9392	0.658484	-2.94495	0.00323011	0.0481815	CLCA2
ENSG00000242097	3.89998	-2.24908	0.763794	-2.94461	0.00323359	0.0481815	AC068647.1
ENSG00000223768	11.0593	-0.649816	0.220687	-2.94452	0.00323461	0.0481815	LINC00205
ENSG00000135625	4.40114	-2.34559	0.797259	-2.94206	0.00326035	0.0485268	EGR4
ENSG00000166148	2.96443	-3.01492	1.02499	-2.94141	0.00326722	0.0485783	AVPR1A
ENSG00000234456	8.98673	-1.34324	0.456692	-2.94125	0.00326893	0.0485783	MAGI2-AS3
ENSG00000197702	11.1566	-1.52685	0.519211	-2.94071	0.0032746	0.0486244	PARVA
ENSG00000226321	3.2706	-1.65978	0.564495	-2.9403	0.00327895	0.048651	CROCC2
ENSG00000169764	4247.63	-0.282281	0.0960389	-2.93924	0.0032902	0.0487798	UGP2
ENSG00000273002	16.3563	-0.813654	0.276871	-2.93875	0.00329544	0.0487898	AL355388.2
ENSG00000258082	34.8033	-0.767621	0.261212	-2.93869	0.00329602	0.0487898	AL391832.3
ENSG00000249267	3.19619	-1.97643	0.672614	-2.93843	0.0032988	0.0487929	LINC00939
ENSG00000122188	16.5934	-1.09014	0.371137	-2.93729	0.00331095	0.0489288	LAX1
ENSG00000140511	7.93282	-1.1863	0.403931	-2.9369	0.00331516	0.0489288	HAPLN3
ENSG00000135951	66.3722	-0.923052	0.314301	-2.93684	0.00331572	0.0489288	TSGA10
ENSG00000142871	11.3893	-1.79673	0.61194	-2.93611	0.00332353	0.049006	CYR61
ENSG00000171208	180.829	-0.373856	0.127348	-2.93569	0.00332803	0.0490341	NETO2
ENSG00000154269	170.118	-0.978638	0.333533	-2.93415	0.00334458	0.0491922	ENPP3
ENSG00000224445	1.49563	-2.33847	0.79699	-2.93412	0.0033449	0.0491922	LINC01708
ENSG00000270765	3.78486	-2.13974	0.729299	-2.93397	0.00334653	0.0491922	GAS2L2
ENSG00000153246	54.5008	-1.07053	0.364946	-2.93338	0.00335295	0.0492483	PLA2R1
ENSG00000253981	22.6478	-0.597033	0.203665	-2.93144	0.00337395	0.0495185	ALG1L13P
ENSG00000179593	4.77326	1.3972	0.476795	2.9304	0.00338524	0.0496458	ALOX15B
ENSG00000136918	4.20444	-2.25122	0.768533	-2.92924	0.00339789	0.049698	WDR38
ENSG00000128039	483.073	0.331118	0.113042	2.92917	0.00339873	0.049698	SRD5A3
ENSG00000105173	184.779	-0.884118	0.301855	-2.92895	0.00340106	0.049698	CCNE1
ENSG00000231023	3.08289	-2.36554	0.80773	-2.92863	0.00340457	0.049698	LINC00326
ENSG00000172296	25.9364	-1.32234	0.451529	-2.92857	0.0034052	0.049698	SPTLC3
ENSG00000100034	102.54	0.286185	0.0977232	2.92853	0.00340572	0.049698	PPM1F
ENSG00000140859	46.728	0.749146	0.25583	2.9283	0.00340819	0.049698	KIFC3
ENSG00000119487	1137.76	0.164462	0.0561658	2.92816	0.00340975	0.049698	MAPKAP1
ENSG00000069702	12.9628	-1.31179	0.448219	-2.92668	0.00342598	0.0498963	TGFBR3
ENSG00000176842	5.93465	-1.9641	0.671454	-2.92515	0.00344287	0.0500752	IRX5
ENSG00000153157	2.40941	-1.9198	0.65632	-2.92509	0.00344354	0.0500752	SYCP2L
ENSG00000184454	1.3874	-1.68856	0.577585	-2.92348	0.00346139	0.0502962	NCMAP
ENSG00000231057	3.14112	-2.20304	0.753731	-2.92285	0.00346841	0.0503596	AC096637.2
ENSG00000251526	4.55984	-1.15308	0.394605	-2.92212	0.00347661	0.0504401	LINC02435
ENSG00000279762	13.6424	-1.16772	0.399708	-2.92144	0.00348415	0.0505109	AC005899.8
ENSG00000111344	2.65797	2.0015	0.68525	2.92084	0.00349091	0.0505703	RASAL1
ENSG00000071073	2546.31	-0.256433	0.0878021	-2.92058	0.00349381	0.0505736	MGAT4A
ENSG00000203326	336.346	-0.259154	0.0887425	-2.92029	0.003497	0.0505813	ZNF525
ENSG00000134954	156.429	-1.05037	0.359793	-2.91938	0.00350728	0.0506912	ETS1
ENSG00000149573	1091.11	-0.370313	0.126877	-2.91869	0.00351506	0.0507007	MPZL2
ENSG00000141579	2.62683	-2.84841	0.975932	-2.91866	0.00351538	0.0507007	ZNF750
ENSG00000144935	7.52117	-0.997588	0.34181	-2.91854	0.00351672	0.0507007	TRPC1
ENSG00000178997	8.88635	-0.958496	0.328436	-2.91837	0.00351867	0.0507007	EXD1
ENSG00000120708	5327.88	0.270775	0.0927903	2.91814	0.00352129	0.0507007	TGFBI
ENSG00000049239	298.013	0.419186	0.143703	2.91703	0.00353379	0.050842	H6PD
ENSG00000009790	24.0995	-1.2211	0.418824	-2.91554	0.00355075	0.0510475	TRAF3IP3
ENSG00000109472	1749.36	-0.536644	0.184152	-2.91414	0.0035667	0.0512379	CPE
ENSG00000214198	20.0168	-0.618148	0.212273	-2.91204	0.00359072	0.051544	TTC41P
ENSG00000102897	286.218	-0.39356	0.135185	-2.91126	0.00359972	0.051634	LYRM1
ENSG00000166926	12.0044	0.860904	0.295806	2.91037	0.00361003	0.0517205	MS4A6E
ENSG00000171811	16.4514	-1.72071	0.591256	-2.91027	0.00361119	0.0517205	CFAP46
ENSG00000107779	186.521	-0.487831	0.167647	-2.90988	0.0036157	0.0517221	BMPR1A
ENSG00000102904	10.0725	-1.29184	0.443975	-2.9097	0.00361774	0.0517221	TSNAXIP1
ENSG00000004399	271.189	0.524579	0.180311	2.9093	0.0036224	0.0517221	PLXND1
ENSG00000254965	18.8954	-0.466626	0.160399	-2.90916	0.00362401	0.0517221	C1DP5
ENSG00000073756	3489.75	-0.764095	0.262666	-2.909	0.00362582	0.0517221	PTGS2
ENSG00000121380	3.9492	-1.30595	0.448956	-2.90885	0.00362766	0.0517221	BCL2L14
ENSG00000203364	7.71419	-1.26574	0.435239	-2.90816	0.00363563	0.0517299	AL390760.1
ENSG00000104731	63.7054	0.334469	0.115016	2.90802	0.00363728	0.0517299	KLHDC4
ENSG00000137628	1867.68	-0.391764	0.134723	-2.90792	0.00363842	0.0517299	DDX60
ENSG00000166340	790.402	0.373406	0.128412	2.90786	0.00363911	0.0517299	TPP1
ENSG00000169621	132.537	-0.329872	0.113477	-2.90695	0.0036497	0.0518131	APLF
ENSG00000117593	492.869	0.21954	0.0755242	2.90689	0.00365042	0.0518131	DARS2
ENSG00000121064	4416.74	0.299952	0.103234	2.90557	0.00366584	0.051993	SCPEP1
ENSG00000048342	218.377	-0.445129	0.153232	-2.90493	0.00367335	0.0520606	CC2D2A
ENSG00000129354	2.77471	-1.69245	0.583027	-2.90287	0.00369755	0.0523645	AP1M2
ENSG00000197852	116.911	0.355896	0.122644	2.90187	0.00370941	0.0524932	FAM212B
ENSG00000135414	6.36572	-1.05279	0.363014	-2.90014	0.00373001	0.0527455	GDF11
ENSG00000135919	2.80652	-1.44228	0.49741	-2.89958	0.00373658	0.052799	SERPINE2
ENSG00000160352	214.021	-0.35306	0.12182	-2.89822	0.00375282	0.0529891	ZNF714
ENSG00000243543	4.27011	-2.31936	0.800635	-2.8969	0.00376873	0.0531741	WFDC6
ENSG00000110092	19.5973	-1.21038	0.417969	-2.89586	0.00378122	0.0533107	CCND1
ENSG00000264745	1.93694	-1.81528	0.627091	-2.89477	0.00379435	0.053456	TTC39C-AS1
ENSG00000082497	3.68436	-2.21159	0.764223	-2.8939	0.00380486	0.0535644	SERTAD4
ENSG00000188060	157.352	0.353879	0.122324	2.89295	0.00381636	0.0536865	RAB42
ENSG00000181264	3.2249	-1.98238	0.685495	-2.89189	0.00382934	0.053826	TMEM136
ENSG00000111186	10.4605	-0.918816	0.317789	-2.89128	0.0038368	0.053826	WNT5B
ENSG00000178038	2.21008	-1.98983	0.688231	-2.89123	0.00383737	0.053826	ALS2CL
ENSG00000173451	151.533	-0.506243	0.175114	-2.89094	0.00384086	0.053826	THAP2
ENSG00000112655	2.09977	-2.51579	0.870259	-2.89086	0.00384192	0.053826	PTK7
ENSG00000170703	3.14085	-1.89831	0.656686	-2.89075	0.0038433	0.053826	TTLL6
ENSG00000115590	35.7386	-1.3422	0.464369	-2.89038	0.00384775	0.0538487	IL1R2
ENSG00000100473	14.3297	-1.37384	0.475476	-2.8894	0.00385976	0.0539769	COCH
ENSG00000088387	36.5707	-1.61412	0.558709	-2.88901	0.00386454	0.0540039	DOCK9
ENSG00000259346	1.44039	-2.18855	0.757734	-2.88828	0.0038735	0.0540664	AC105129.2
ENSG00000117595	69.4383	-0.885647	0.306645	-2.88819	0.00387471	0.0540664	IRF6
ENSG00000148290	176.784	0.29528	0.102267	2.88735	0.003885	0.0540836	SURF1
ENSG00000263450	2.44667	-2.72451	0.943604	-2.88734	0.00388509	0.0540836	AC090371.1
ENSG00000230641	8.46711	-1.20413	0.417061	-2.88718	0.00388716	0.0540836	USP12-AS2
ENSG00000214140	9.10796	0.937768	0.324806	2.88716	0.00388734	0.0540836	PRCD
ENSG00000151498	182.838	0.242357	0.0839596	2.88659	0.00389446	0.054143	ACAD8
ENSG00000013588	7.64	-1.42273	0.492959	-2.8861	0.00390049	0.0541871	GPRC5A
ENSG00000013375	944.483	-0.273529	0.0947826	-2.88585	0.00390356	0.0541901	PGM3
ENSG00000201047	3.53794	-1.46657	0.508477	-2.88423	0.00392366	0.0543958	Y_RNA
ENSG00000186314	34.5537	-0.330149	0.114476	-2.884	0.00392659	0.0543958	PRELID2
ENSG00000162692	13.9497	-1.5263	0.529235	-2.88397	0.00392697	0.0543958	VCAM1
ENSG00000206573	866.313	-0.531919	0.184488	-2.88323	0.00393626	0.0544846	THUMPD3-AS1
ENSG00000146648	8.10878	-1.66898	0.579014	-2.88245	0.00394592	0.0545398	EGFR
ENSG00000099194	11729.2	-0.494996	0.171728	-2.88245	0.00394599	0.0545398	SCD
ENSG00000186094	4.41655	-2.12586	0.73779	-2.88139	0.00395931	0.0546426	AGBL4
ENSG00000173838	9.06417	-1.66842	0.579049	-2.88131	0.0039602	0.0546426	MARCH10
ENSG00000164056	322.718	-0.871059	0.302329	-2.88117	0.00396207	0.0546426	SPRY1
ENSG00000164197	2.94532	-1.37996	0.479033	-2.88073	0.0039676	0.054672	RNF180
ENSG00000185433	4.71711	-1.53043	0.531301	-2.88054	0.00396996	0.054672	LINC00158
ENSG00000121741	2099.67	-0.27839	0.0967104	-2.8786	0.00399447	0.0549631	ZMYM2
ENSG00000132623	60.308	-0.557218	0.193591	-2.87833	0.00399782	0.0549631	ANKEF1
ENSG00000197302	278.403	-0.262071	0.0910545	-2.87818	0.00399979	0.0549631	ZNF720
ENSG00000224429	6.62506	0.88568	0.307754	2.87788	0.00400353	0.0549747	LINC00539
ENSG00000153071	2619.23	0.323368	0.112401	2.87692	0.00401578	0.0551029	DAB2
ENSG00000133302	249.133	-0.3241	0.112674	-2.87644	0.00402191	0.0551472	SLF1
ENSG00000262160	2.03839	-2.09614	0.729004	-2.87535	0.0040358	0.0552626	AC020978.6
ENSG00000203867	4.36609	-1.73188	0.602359	-2.87516	0.0040382	0.0552626	RBM20
ENSG00000012223	1.95229	-2.29033	0.796611	-2.8751	0.00403906	0.0552626	LTF
ENSG00000050405	1953.83	-0.352791	0.122764	-2.87374	0.00405638	0.0554596	LIMA1
ENSG00000160145	46.5595	-0.733065	0.255295	-2.87144	0.00408611	0.0558258	KALRN
ENSG00000054690	3.05737	-1.31793	0.459254	-2.86971	0.00410854	0.0560919	PLEKHH1
ENSG00000203999	14.6419	-0.871597	0.303758	-2.86938	0.00411273	0.0561087	LINC01270
ENSG00000041982	7.0494	-1.55543	0.542516	-2.86706	0.00414304	0.0564817	TNC
ENSG00000136052	519.417	-0.370893	0.129402	-2.86621	0.00415417	0.0565897	SLC41A2
ENSG00000165891	61.6626	-0.767721	0.267872	-2.866	0.00415693	0.0565897	E2F7
ENSG00000021645	2.67336	-1.50278	0.524458	-2.86539	0.00416495	0.0566582	NRXN3
ENSG00000234919	53.7414	0.602849	0.210483	2.86412	0.00418174	0.0568459	LINC01827
ENSG00000124615	5.03558	-0.875537	0.305721	-2.86384	0.00418535	0.0568542	MOCS1
ENSG00000158477	33.5894	1.25392	0.437964	2.86307	0.00419555	0.056952	CD1A
ENSG00000138336	12.0859	-0.739532	0.258535	-2.86047	0.00423007	0.0573759	TET1
ENSG00000233096	10.3884	-0.779521	0.272553	-2.86007	0.00423544	0.0573759	AC099541.1
ENSG00000255355	12.8262	-0.992851	0.347146	-2.86004	0.00423585	0.0573759	AP000640.2
ENSG00000115828	197.427	0.530613	0.185606	2.85881	0.00425239	0.0575589	QPCT
ENSG00000148400	112.214	0.676426	0.236825	2.85623	0.004287	0.057986	NOTCH1
ENSG00000161055	1.72537	-2.00775	0.703176	-2.85526	0.00430016	0.0581227	SCGB3A1
ENSG00000164188	49.0476	-0.98861	0.346295	-2.85482	0.00430607	0.058161	RANBP3L
ENSG00000073605	18.2956	-0.669928	0.23479	-2.85331	0.00432661	0.058397	GSDMB
ENSG00000172409	127.011	0.245334	0.0859953	2.85288	0.00433246	0.0584054	CLP1
ENSG00000174796	293.144	-0.245678	0.0861179	-2.85281	0.00433339	0.0584054	THAP6
ENSG00000111144	29167.5	0.285615	0.100154	2.85177	0.00434769	0.0585565	LTA4H
ENSG00000179409	65.6627	0.401724	0.14098	2.84952	0.00437858	0.0589308	GEMIN4
ENSG00000232860	22.2795	-0.806864	0.283322	-2.84787	0.00440127	0.0591942	SMG7-AS1
ENSG00000185250	56.5066	-0.946312	0.332333	-2.84748	0.00440669	0.059225	PPIL6
ENSG00000118418	983.374	-0.309506	0.108743	-2.84622	0.00442421	0.0594184	HMGN3
ENSG00000188112	3.51288	-2.16052	0.759229	-2.84567	0.00443178	0.059478	C6orf132
ENSG00000249096	6.51287	-1.24883	0.438886	-2.84545	0.00443492	0.059478	LINC02362
ENSG00000147606	3.58688	-0.991055	0.348452	-2.84417	0.00445274	0.0596748	SLC26A7
ENSG00000234290	44.516	-1.17251	0.412303	-2.84381	0.00445783	0.0596933	AC116366.1
ENSG00000178217	68.8683	-0.518637	0.182386	-2.84362	0.0044604	0.0596933	SH2D4B
ENSG00000172215	85.8146	-1.59754	0.561932	-2.84294	0.00446995	0.0597788	CXCR6
ENSG00000126353	46.6944	-1.18044	0.415309	-2.84231	0.0044788	0.0598551	CCR7
ENSG00000173432	2.74723	-2.22985	0.784595	-2.84204	0.00448252	0.0598626	SAA1
ENSG00000173320	17.6235	0.790225	0.278134	2.84117	0.00449484	0.0599573	STOX2
ENSG00000137845	6638.88	0.359118	0.126401	2.84109	0.00449593	0.0599573	ADAM10
ENSG00000168546	14.7987	1.16344	0.409542	2.84084	0.00449956	0.0599636	GFRA2
ENSG00000133884	75.7514	0.316428	0.111395	2.84059	0.00450299	0.0599671	DPF2
ENSG00000134256	1385.11	0.554942	0.195422	2.83971	0.00451547	0.0600912	CD101
ENSG00000139737	15.7728	-0.969013	0.341282	-2.83934	0.00452076	0.0601195	SLAIN1
ENSG00000016402	10.5216	-1.93793	0.682735	-2.83848	0.0045329	0.0602387	IL20RA
ENSG00000181104	12.6053	-1.14765	0.404396	-2.83793	0.00454071	0.0603002	F2R
ENSG00000166206	3.31928	-2.11579	0.745806	-2.83692	0.00455506	0.0604194	GABRB3
ENSG00000197978	8.90315	-0.93144	0.328336	-2.83685	0.00455605	0.0604194	GOLGA6L9
ENSG00000160183	3.1426	-1.87813	0.662208	-2.83616	0.00456595	0.0604889	TMPRSS3
ENSG00000072201	6.43311	-1.55215	0.547296	-2.83604	0.00456767	0.0604889	LNX1
ENSG00000275476	5.49286	-1.3149	0.46393	-2.83427	0.00459311	0.0607834	AC009318.4
ENSG00000128944	236.234	0.306641	0.108215	2.83361	0.00460248	0.060865	KNSTRN
ENSG00000101236	82.6622	0.513583	0.181328	2.83235	0.00462076	0.0610641	RNF24
ENSG00000244067	85.9679	-1.84706	0.65224	-2.83187	0.00462768	0.0610827	GSTA2
ENSG00000214146	8.9105	0.651161	0.229956	2.83167	0.00463056	0.0610827	LINC02026
ENSG00000168916	5.16865	-1.71963	0.607303	-2.83158	0.00463182	0.0610827	ZNF608
ENSG00000136270	147.783	0.371715	0.131308	2.83087	0.00464218	0.0611768	TBRG4
ENSG00000214189	405.783	-0.44167	0.156043	-2.83043	0.0046485	0.0611889	ZNF788
ENSG00000165121	70.4806	-0.342198	0.120903	-2.83036	0.00464954	0.0611889	AL353743.1
ENSG00000177694	28.9431	-0.637875	0.225434	-2.82954	0.00466149	0.0612652	NAALADL2
ENSG00000231205	65.0151	-0.419351	0.148208	-2.82948	0.00466242	0.0612652	ZNF826P
ENSG00000225302	5.40073	-1.35497	0.478906	-2.8293	0.00466503	0.0612652	AC023283.1
ENSG00000264451	1.75243	-2.05381	0.726176	-2.82825	0.00468025	0.0614227	AC036222.1
ENSG00000143418	907.904	0.222938	0.0788556	2.82717	0.0046961	0.061588	CERS2
ENSG00000054219	415.897	-0.31441	0.111245	-2.82628	0.00470923	0.0617176	LY75
ENSG00000133048	34.8319	1.14176	0.404076	2.82561	0.00471908	0.06173	CHI3L1
ENSG00000164037	17.4791	-0.449465	0.15908	-2.8254	0.00472217	0.06173	SLC9B1
ENSG00000189045	13.76	-1.02994	0.364541	-2.82531	0.00472352	0.06173	ANKDD1B
ENSG00000154864	5.07159	-2.01689	0.713908	-2.82514	0.00472593	0.06173	PIEZO2
ENSG00000166165	6.457	-1.21964	0.431751	-2.82486	0.00473006	0.06173	CKB
ENSG00000260997	17.769	0.780875	0.276443	2.82473	0.0047321	0.06173	AC004847.1
ENSG00000250616	3.64536	-1.63097	0.577402	-2.82467	0.00473295	0.06173	AC012645.1
ENSG00000153317	1022.2	0.462327	0.163739	2.82356	0.00474933	0.0618758	ASAP1
ENSG00000185345	23.1443	-0.435719	0.154323	-2.82342	0.00475144	0.0618758	PRKN
ENSG00000265374	4.9388	-2.38084	0.843306	-2.82323	0.0047543	0.0618758	LINC01908
ENSG00000166866	64.0257	0.491555	0.174123	2.82303	0.00475717	0.0618758	MYO1A
ENSG00000179023	2.01131	-2.14737	0.760737	-2.82276	0.00476129	0.0618869	KLHDC7A
ENSG00000117676	1202.32	0.442433	0.156766	2.82225	0.00476883	0.0619425	RPS6KA1
ENSG00000279118	1.87246	-1.43469	0.508755	-2.82	0.00480243	0.0623363	AC093535.2
ENSG00000160472	2.1386	-1.99595	0.707927	-2.81942	0.00481101	0.0623626	TMEM190
ENSG00000122986	596.919	0.294939	0.10461	2.81941	0.00481128	0.0623626	HVCN1
ENSG00000186205	14.8573	0.761757	0.270203	2.8192	0.00481431	0.0623626	MARC1
ENSG00000134460	9.74487	-1.09116	0.38714	-2.81852	0.00482455	0.0624526	IL2RA
ENSG00000065491	93.6301	0.244777	0.0868626	2.81798	0.00483269	0.0624728	TBC1D22B
ENSG00000167034	116.362	-0.700906	0.248727	-2.81798	0.0048327	0.0624728	NKX3-1
ENSG00000121101	461.742	-0.728575	0.258751	-2.81574	0.00486645	0.0628663	TEX14
ENSG00000204740	12.4654	-1.09455	0.38878	-2.81535	0.00487238	0.0629001	MALRD1
ENSG00000138080	1.97079	1.65187	0.587409	2.81213	0.00492153	0.0634665	EMILIN1
ENSG00000124003	102.932	-0.520158	0.184976	-2.81203	0.00492295	0.0634665	MOGAT1
ENSG00000198125	2.55789	-2.31298	0.823226	-2.80966	0.00495943	0.0638934	MB
ENSG00000162878	12.949	-1.20389	0.428629	-2.8087	0.00497416	0.0640397	PKDCC
ENSG00000128928	185.394	0.347683	0.123882	2.80655	0.00500746	0.0643812	IVD
ENSG00000196357	66.3417	0.264733	0.0943266	2.80655	0.00500746	0.0643812	ZNF565
ENSG00000149483	113.278	0.263317	0.0938586	2.80547	0.00502435	0.0645135	TMEM138
ENSG00000062598	511.857	0.184491	0.0657617	2.80546	0.00502455	0.0645135	ELMO2
ENSG00000158296	5.06216	-1.742	0.620987	-2.80522	0.00502828	0.0645177	SLC13A3
ENSG00000158315	2.48759	-1.94969	0.695204	-2.80448	0.0050397	0.0645783	RHBDL2
ENSG00000198807	3.16279	-1.99165	0.710212	-2.8043	0.00504263	0.0645783	PAX9
ENSG00000166710	148049	-0.335784	0.119741	-2.80426	0.00504321	0.0645783	B2M
ENSG00000162676	7.99233	-0.960277	0.342509	-2.80365	0.00505275	0.0646347	GFI1
ENSG00000144645	150.429	-0.448366	0.159941	-2.80332	0.00505793	0.0646347	OSBPL10
ENSG00000164066	122.774	-0.485783	0.1733	-2.80313	0.00506095	0.0646347	INTU
ENSG00000111319	11.6511	-1.09626	0.391087	-2.80311	0.00506124	0.0646347	SCNN1A
ENSG00000176563	3.28671	-2.30971	0.824258	-2.80217	0.00507603	0.0647428	CNTD1
ENSG00000239467	2.45169	-1.95622	0.698116	-2.80214	0.00507653	0.0647428	AC007405.3
ENSG00000166394	121.625	0.523666	0.186958	2.80098	0.00509476	0.0649317	CYB5R2
ENSG00000101290	822.571	0.153894	0.0549533	2.80045	0.00510319	0.0649954	CDS2
ENSG00000166839	34.849	-0.71534	0.255533	-2.79941	0.00511965	0.0651613	ANKDD1A
ENSG00000258334	2.10076	-2.53755	0.906592	-2.799	0.00512606	0.0651871	AC125611.4
ENSG00000109819	4.36651	-2.18365	0.78023	-2.79873	0.00513047	0.0651871	PPARGC1A
ENSG00000196876	39.2001	-0.626301	0.223791	-2.7986	0.00513254	0.0651871	SCN8A
ENSG00000257539	3.1617	-1.13975	0.407285	-2.79842	0.00513541	0.0651871	HSPA8P14
ENSG00000239572	17.7843	-0.795301	0.284232	-2.79807	0.00514094	0.0651943	AC117513.1
ENSG00000175489	86.6116	0.413876	0.147921	2.79795	0.00514285	0.0651943	LRRC25
ENSG00000135750	6.62345	-1.99249	0.712236	-2.79752	0.00514973	0.0652379	KCNK1
ENSG00000102794	738.773	-1.6021	0.572782	-2.79705	0.00515719	0.0652889	ACOD1
ENSG00000103056	4.50261	-0.945556	0.33813	-2.79643	0.00516713	0.0653711	SMPD3
ENSG00000171885	4.31003	-1.8853	0.674629	-2.79457	0.00519683	0.0656968	AQP4
ENSG00000166086	2.29085	-1.66717	0.596615	-2.79439	0.0051998	0.0656968	JAM3
ENSG00000111837	31.649	-0.759711	0.271901	-2.79407	0.00520485	0.0657169	MAK
ENSG00000183955	120.3	0.252565	0.0904058	2.79369	0.0052111	0.0657521	KMT5A
ENSG00000220412	4.53103	-1.39428	0.499242	-2.79279	0.00522564	0.0658468	AL356234.1
ENSG00000233954	79.3182	0.388153	0.138993	2.79261	0.00522846	0.0658468	UQCRHL
ENSG00000109686	15.2981	-1.16345	0.416629	-2.79254	0.00522957	0.0658468	SH3D19
ENSG00000187479	4.40684	-1.2481	0.446971	-2.79236	0.00523249	0.0658468	C11orf96
ENSG00000125409	2.04292	-1.79896	0.644314	-2.79205	0.00523747	0.0658658	TEKT3
ENSG00000255363	3.3723	-0.963917	0.345381	-2.79088	0.00525655	0.0660432	AP001189.5
ENSG00000152785	6.13488	-2.12564	0.761672	-2.79075	0.00525854	0.0660432	BMP3
ENSG00000132872	5.01332	-1.44807	0.518981	-2.79021	0.00526731	0.0661097	SYT4
ENSG00000158485	17.8096	1.12114	0.401887	2.78968	0.005276	0.066175	CD1B
ENSG00000016082	1.966	-2.37405	0.851113	-2.78935	0.00528137	0.0661986	ISL1
ENSG00000185418	132.309	-0.288149	0.103319	-2.78893	0.00528824	0.0662185	TARSL2
ENSG00000249816	2.03824	-2.46226	0.882901	-2.78883	0.00528995	0.0662185	LINC00964
ENSG00000108370	2.08657	-1.27934	0.458841	-2.78819	0.0053003	0.0663044	RGS9
ENSG00000144959	4394.25	0.261208	0.0937096	2.78743	0.00531285	0.0664176	NCEH1
ENSG00000072840	6.13391	1.20728	0.433188	2.78697	0.00532033	0.0664673	EVC
ENSG00000125166	458.907	0.253099	0.0908237	2.78671	0.00532464	0.0664774	GOT2
ENSG00000142627	12.8583	-0.856524	0.307411	-2.78625	0.00533213	0.0665271	EPHA2
ENSG00000257057	7.0081	-1.72484	0.619129	-2.78591	0.0053377	0.0665529	C11orf97
ENSG00000146411	6.25464	-1.66394	0.59752	-2.78474	0.00535702	0.0667225	SLC2A12
ENSG00000109099	282.342	0.661123	0.237416	2.78466	0.00535833	0.0667225	PMP22
ENSG00000134242	1406.14	-0.27274	0.0979932	-2.78326	0.00538159	0.0669682	PTPN22
ENSG00000163564	12.9461	-0.974177	0.350289	-2.78107	0.00541804	0.067365	PYHIN1
ENSG00000095794	566.831	-0.651903	0.23442	-2.78092	0.00542058	0.067365	CREM
ENSG00000110888	397.642	-0.356457	0.128196	-2.78057	0.0054263	0.067392	CAPRIN2
ENSG00000157978	53.5777	0.480797	0.17293	2.78029	0.00543097	0.0674058	LDLRAP1
ENSG00000129204	6.73211	-1.05018	0.377845	-2.7794	0.00544601	0.0675483	USP6
ENSG00000136059	17.0069	-0.689917	0.248386	-2.7776	0.00547618	0.0678782	VILL
ENSG00000117305	276.454	0.25889	0.093227	2.77698	0.00548662	0.0679287	HMGCL
ENSG00000169252	805.548	-0.432342	0.155696	-2.77683	0.00548921	0.0679287	ADRB2
ENSG00000081665	423.038	-0.279127	0.100524	-2.77672	0.00549099	0.0679287	ZNF506
ENSG00000101751	281.149	-0.409816	0.147611	-2.77633	0.00549772	0.0679675	POLI
ENSG00000214894	18.094	-1.10423	0.397932	-2.77492	0.00552149	0.068217	LINC00243
ENSG00000105479	5.98653	-1.5196	0.547965	-2.77317	0.00555139	0.0685418	CCDC114
ENSG00000136868	4199.92	0.230438	0.0831149	2.77252	0.00556236	0.0686325	SLC31A1
ENSG00000125780	2.33917	-2.19816	0.79302	-2.77188	0.00557339	0.0687096	TGM3
ENSG00000172183	22.7185	-0.84611	0.305264	-2.77173	0.00557585	0.0687096	ISG20
ENSG00000271503	67.4219	-1.19033	0.42953	-2.77124	0.00558431	0.0687693	CCL5
ENSG00000123444	162.825	0.26786	0.0966727	2.7708	0.00559194	0.0688186	KBTBD4
ENSG00000133115	24.3865	-2.01807	0.728616	-2.76973	0.00561026	0.0689993	STOML3
ENSG00000053372	224.146	0.310351	0.112149	2.76731	0.00565204	0.0694681	MRTO4
ENSG00000143184	6.61825	-1.68117	0.607608	-2.76686	0.00565993	0.06952	XCL1
ENSG00000276842	1.75722	-2.41981	0.874741	-2.76632	0.00566933	0.0695905	AC023510.2
ENSG00000275413	3.11281	-1.13701	0.411066	-2.76601	0.00567472	0.0696038	AC002553.4
ENSG00000162409	13.7949	-1.65077	0.596859	-2.76576	0.00567905	0.0696038	PRKAA2
ENSG00000185640	35.9379	0.966619	0.349512	2.76562	0.00568142	0.0696038	KRT79
ENSG00000149050	24.4029	-0.785189	0.283991	-2.76484	0.00569506	0.0697259	ZNF214
ENSG00000137700	72.2197	0.324767	0.117474	2.76458	0.00569962	0.0697368	SLC37A4
ENSG00000125821	163.066	0.253162	0.0915953	2.76392	0.0057111	0.0698178	DTD1
ENSG00000005469	256.434	-0.187843	0.0679658	-2.76378	0.0057136	0.0698178	CROT
ENSG00000185681	13.7741	-1.64393	0.594907	-2.76334	0.00572129	0.0698243	MORN5
ENSG00000134253	14.6579	-0.607034	0.219675	-2.76333	0.00572149	0.0698243	TRIM45
ENSG00000133739	338.099	-0.310856	0.112519	-2.7627	0.00573253	0.069914	LRRCC1
ENSG00000102554	312.071	-0.866534	0.313764	-2.76173	0.00574953	0.0700763	KLF5
ENSG00000154122	95.9398	0.486293	0.176108	2.76134	0.00575646	0.0701158	ANKH
ENSG00000151632	312.287	-0.864684	0.313197	-2.76083	0.00576545	0.0701803	AKR1C2
ENSG00000182621	6.6852	-1.19949	0.434528	-2.76043	0.00577249	0.0701873	PLCB1
ENSG00000145147	11.9146	-0.758829	0.2749	-2.76038	0.00577343	0.0701873	SLIT2
ENSG00000140386	316.672	-0.276569	0.10023	-2.75933	0.00579193	0.0703671	SCAPER
ENSG00000241316	6.6123	-0.857647	0.310979	-2.75789	0.00581752	0.0706328	SUCLG2-AS1
ENSG00000143365	2.93646	-1.28105	0.464639	-2.7571	0.00583171	0.0707598	RORC
ENSG00000169213	3.98673	-2.06049	0.74746	-2.75666	0.00583951	0.0708091	RAB3B
ENSG00000072422	145.665	-0.32565	0.118166	-2.75586	0.00585385	0.0709378	RHOBTB1
ENSG00000134243	6319.77	0.231213	0.0839092	2.75551	0.00586002	0.0709672	SORT1
ENSG00000158258	2.49112	-1.82724	0.663319	-2.75469	0.00587471	0.0710998	CLSTN2
ENSG00000255298	6.52524	1.33469	0.484805	2.75304	0.00590443	0.0714139	OR8G5
ENSG00000106688	3.42437	-1.74981	0.635796	-2.75215	0.00592051	0.0715628	SLC1A1
ENSG00000183307	2.17013	1.67132	0.607728	2.75012	0.00595738	0.0719626	TMEM121B
ENSG00000248323	271.107	-0.914576	0.332655	-2.74932	0.00597182	0.0720911	LUCAT1
ENSG00000128656	14.7251	-0.752058	0.273569	-2.74906	0.00597662	0.0721031	CHN1
ENSG00000107263	610.573	0.381548	0.13886	2.74773	0.00600102	0.072307	RAPGEF1
ENSG00000152291	3860.08	0.223761	0.0814377	2.74763	0.0060028	0.072307	TGOLN2
ENSG00000259925	3.65269	-2.26265	0.823527	-2.74751	0.00600494	0.072307	AC130456.2
ENSG00000103064	196.022	-0.309354	0.112659	-2.74592	0.00603409	0.0726119	SLC7A6
ENSG00000215788	5.4583	-1.63773	0.596846	-2.74398	0.00607001	0.0729792	TNFRSF25
ENSG00000081377	65.6941	-0.351472	0.128095	-2.74385	0.00607231	0.0729792	CDC14B
ENSG00000126217	3.48496	-1.47477	0.537672	-2.74289	0.00609019	0.0731478	MCF2L
ENSG00000109182	3.9832	-1.98956	0.72541	-2.74267	0.00609427	0.0731505	CWH43
ENSG00000125462	19.8503	-1.49448	0.544971	-2.74231	0.00610096	0.0731845	C1orf61
ENSG00000188677	109.067	0.370388	0.135109	2.74139	0.00611789	0.0733413	PARVB
ENSG00000255122	2.99966	-1.87368	0.683617	-2.74084	0.00612826	0.0733848	AC068587.4
ENSG00000162511	7490.59	0.249774	0.0911325	2.74079	0.00612926	0.0733848	LAPTM5
ENSG00000269800	88.4919	-0.998179	0.36433	-2.73977	0.00614829	0.0735376	PLEKHA3P1
ENSG00000166510	7.59834	-0.87396	0.319011	-2.73959	0.00615157	0.0735376	CCDC68
ENSG00000279965	3.07684	-1.86106	0.679346	-2.73948	0.00615365	0.0735376	AL390755.1
ENSG00000143156	152.962	-0.328844	0.120074	-2.73867	0.00616885	0.073673	NME7
ENSG00000164114	53.1778	-0.893629	0.326332	-2.7384	0.00617381	0.0736857	MAP9
ENSG00000181031	8.23862	-0.668946	0.244302	-2.7382	0.00617769	0.0736857	RPH3AL
ENSG00000226004	24.2804	-0.591656	0.216093	-2.73797	0.00618193	0.07369	AL591468.1
ENSG00000164542	21.6305	-1.20194	0.439104	-2.73726	0.00619531	0.0738031	KIAA0895
ENSG00000121236	30.4104	-0.70246	0.256671	-2.73682	0.00620369	0.07385	TRIM6
ENSG00000161921	1034.72	0.304432	0.111243	2.73664	0.00620703	0.07385	CXCL16
ENSG00000104689	133.618	0.352341	0.128772	2.73617	0.00621592	0.0739094	TNFRSF10A
ENSG00000127463	272.375	0.288189	0.105346	2.73565	0.00622567	0.0739576	EMC1
ENSG00000150893	2.9647	-1.70001	0.621452	-2.73554	0.00622776	0.0739576	FREM2
ENSG00000100906	9801.76	-0.653414	0.238882	-2.7353	0.0062323	0.0739652	NFKBIA
ENSG00000110330	2105.18	-0.262906	0.0961468	-2.73442	0.00624907	0.0741061	BIRC2
ENSG00000280433	43.1983	-0.455966	0.16676	-2.73426	0.00625198	0.0741061	FP565260.7
ENSG00000255977	31.7848	-1.16805	0.427303	-2.73353	0.00626593	0.0742251	AC006927.1
ENSG00000055732	31.0099	0.842986	0.308411	2.73332	0.00626994	0.0742262	MCOLN3
ENSG00000104356	85.7455	0.311107	0.113834	2.73299	0.00627628	0.074255	POP1
ENSG00000266338	78.8837	-0.256359	0.0938227	-2.73238	0.00628786	0.0743457	NBPF15
ENSG00000165807	90.218	-1.28209	0.469705	-2.72956	0.00634193	0.0749383	PPP1R36
ENSG00000248727	11.1834	-0.638168	0.233836	-2.72912	0.0063503	0.0749878	LINC01948
ENSG00000134138	6.09374	-1.55881	0.571218	-2.72893	0.00635402	0.0749878	MEIS2
ENSG00000169385	16.3783	0.685303	0.251148	2.72868	0.00635882	0.0749977	RNASE2
ENSG00000187151	1.4216	-2.02538	0.742556	-2.72758	0.00638017	0.075183	ANGPTL5
ENSG00000111262	3.48717	-2.24325	0.822524	-2.72727	0.00638602	0.075183	KCNA1
ENSG00000165029	1833.89	-0.741246	0.271798	-2.7272	0.00638743	0.075183	ABCA1
ENSG00000137648	7.54893	-1.59619	0.58534	-2.72694	0.00639253	0.075183	TMPRSS4
ENSG00000228939	6.97359	-1.01431	0.371974	-2.72684	0.00639434	0.075183	AKT3-IT1
ENSG00000070778	5.19153	-0.786896	0.288784	-2.72486	0.0064328	0.0755884	PTPN21
ENSG00000156110	328.374	0.422013	0.154939	2.72373	0.00645495	0.0758017	ADK
ENSG00000179428	4.68474	-1.14285	0.419679	-2.72316	0.00646614	0.0758861	AC073072.1
ENSG00000251141	7.61646	-0.639558	0.23489	-2.7228	0.00647309	0.0758995	MRPS30-DT
ENSG00000226380	475.802	-0.747149	0.274416	-2.72269	0.00647528	0.0758995	AC016831.1
ENSG00000100353	1447.81	0.273548	0.100556	2.72036	0.00652118	0.0763903	EIF3D
ENSG00000006042	5.62183	-1.94469	0.714961	-2.72	0.00652827	0.0763996	TMEM98
ENSG00000157551	33.1433	-1.33809	0.491962	-2.71991	0.00653002	0.0763996	KCNJ15
ENSG00000172987	1.94223	-2.29328	0.843242	-2.7196	0.00653608	0.0764234	HPSE2
ENSG00000182578	553.851	0.505038	0.185771	2.71861	0.00655578	0.0766065	CSF1R
ENSG00000218996	5.2581	-0.832632	0.306374	-2.7177	0.0065737	0.0767261	ARL4AP5
ENSG00000185551	1.90213	-2.38501	0.877608	-2.71763	0.00657519	0.0767261	NR2F2
ENSG00000144791	221.383	0.315177	0.115981	2.71748	0.00657814	0.0767261	LIMD1
ENSG00000163806	29.8215	-0.622332	0.229084	-2.71661	0.00659546	0.0768634	SPDYA
ENSG00000164411	1.99112	-2.3943	0.881397	-2.71648	0.00659802	0.0768634	GJB7
ENSG00000156453	3.29936	-1.86016	0.685141	-2.715	0.00662749	0.0771168	PCDH1
ENSG00000113048	321.057	0.205957	0.0758612	2.71492	0.00662918	0.0771168	MRPS27
ENSG00000184385	2.99141	-1.98927	0.732755	-2.71478	0.00663195	0.0771168	UMODL1-AS1
ENSG00000166377	981.287	0.28347	0.10444	2.71419	0.00664386	0.0772079	ATP9B
ENSG00000240211	12.2296	-0.839206	0.309354	-2.71277	0.00667227	0.0774906	AC092849.1
ENSG00000099995	160.258	0.455813	0.168044	2.71246	0.00667849	0.0775155	SF3A1
ENSG00000118690	97.4328	-0.471833	0.17401	-2.71153	0.00669744	0.0776678	ARMC2
ENSG00000110090	510.059	0.218981	0.080763	2.71141	0.00669981	0.0776678	CPT1A
ENSG00000280407	6.19678	-1.1583	0.42733	-2.71055	0.00671718	0.0778216	AC132872.4
ENSG00000164597	1259.01	-0.183623	0.0677726	-2.7094	0.0067405	0.0780346	COG5
ENSG00000060140	6.75993	-1.82514	0.673674	-2.70924	0.00674378	0.0780346	STYK1
ENSG00000143333	72.5898	-0.910181	0.335981	-2.70902	0.00674819	0.078038	RGS16
ENSG00000280213	3.19074	-1.42462	0.525978	-2.70852	0.00675833	0.0781076	UCKL1-AS1
ENSG00000188010	187.312	-0.414369	0.153022	-2.70789	0.00677116	0.0781616	MORN2
ENSG00000189114	15.2382	0.49546	0.182971	2.70786	0.00677185	0.0781616	BLOC1S3
ENSG00000127366	1.54059	-1.37511	0.507854	-2.70769	0.00677535	0.0781616	TAS2R5
ENSG00000049860	12346.2	0.287801	0.106362	2.70586	0.00681273	0.0785451	HEXB
ENSG00000075624	12252.8	0.251438	0.092968	2.70456	0.0068395	0.0788058	ACTB
ENSG00000130707	5.7692	-1.54351	0.570772	-2.70425	0.0068458	0.0788306	ASS1
ENSG00000138639	508.264	-0.570698	0.211081	-2.7037	0.00685726	0.0788965	ARHGAP24
ENSG00000164393	1.29359	-1.96121	0.725468	-2.70337	0.00686408	0.0788965	ADGRF2
ENSG00000229417	3.4887	0.994248	0.367812	2.70314	0.00686878	0.0788965	NPM1P25
ENSG00000243440	6.81182	-0.981276	0.363033	-2.703	0.00687176	0.0788965	AF130351.1
ENSG00000242307	5.50603	-1.10287	0.408021	-2.70297	0.00687231	0.0788965	RPS26P52
ENSG00000112029	130.75	-0.317572	0.117522	-2.70223	0.00688757	0.0790238	FBXO5
ENSG00000173988	47.5541	-0.438822	0.162437	-2.70148	0.00690309	0.079144	LRRC63
ENSG00000230202	13.5157	0.730695	0.270495	2.70132	0.00690638	0.079144	AL450405.1
ENSG00000197603	452.505	-0.38525	0.142742	-2.69893	0.00695628	0.079632	C5orf42
ENSG00000169752	5.70615	-1.36948	0.507434	-2.69884	0.00695821	0.079632	NRG4
ENSG00000168152	139.751	-0.473435	0.175449	-2.69842	0.00696684	0.079632	THAP9
ENSG00000155090	613.578	-0.572684	0.212238	-2.69831	0.00696921	0.079632	KLF10
ENSG00000250321	4.03649	0.843934	0.312768	2.69828	0.00696995	0.079632	AC079140.2
ENSG00000253619	1.26443	-1.98314	0.735096	-2.69779	0.00698012	0.0796724	AC068413.1
ENSG00000223725	10.9455	-0.729438	0.270398	-2.69764	0.00698322	0.0796724	AC009226.1
ENSG00000113657	20.4781	-0.923079	0.342219	-2.69733	0.00698974	0.0796724	DPYSL3
ENSG00000077092	4.81054	-1.93776	0.718441	-2.69717	0.00699321	0.0796724	RARB
ENSG00000188313	2181.23	-0.365113	0.135382	-2.69692	0.00699838	0.0796724	PLSCR1
ENSG00000241081	2.22247	1.35033	0.500694	2.69691	0.00699867	0.0796724	AF111169.1
ENSG00000236449	18.3926	-0.865997	0.32116	-2.69646	0.00700805	0.0797312	AC010894.3
ENSG00000197872	861.882	0.25415	0.0942689	2.69601	0.0070176	0.079792	FAM49A
ENSG00000166578	9.4866	-1.45389	0.539503	-2.69488	0.00704147	0.0800155	IQCD
ENSG00000125735	222.759	0.953512	0.353861	2.69459	0.00704747	0.0800358	TNFSF14
ENSG00000134321	555.208	-0.756689	0.280882	-2.69398	0.00706054	0.0801059	RSAD2
ENSG00000279191	1.4201	-1.5382	0.570992	-2.6939	0.00706209	0.0801059	AC068491.4
ENSG00000070018	5.65313	-1.57323	0.584168	-2.69311	0.00707886	0.0802331	LRP6
ENSG00000273320	63.9668	-0.743736	0.276176	-2.69298	0.00708175	0.0802331	AC007032.1
ENSG00000189167	10.5961	-1.02189	0.379602	-2.69201	0.00710233	0.0803916	ZAR1L
ENSG00000163719	501.345	0.22222	0.0825569	2.69172	0.00710839	0.0803916	MTMR14
ENSG00000158560	3.00425	1.01443	0.37687	2.69171	0.00710868	0.0803916	DYNC1I1
ENSG00000162813	714.661	-0.254025	0.0943799	-2.69152	0.00711269	0.0803916	BPNT1
ENSG00000223662	2.64661	-1.70837	0.634821	-2.6911	0.00712158	0.0804442	SAMSN1-AS1
ENSG00000117228	4356	-0.620239	0.230752	-2.6879	0.0071903	0.0811721	GBP1
ENSG00000270589	11.0917	-0.968098	0.36029	-2.687	0.00720979	0.0813293	AL158163.1
ENSG00000179914	11.9973	-0.920649	0.342649	-2.68686	0.00721279	0.0813293	ITLN1
ENSG00000122778	2.61896	-2.00687	0.747026	-2.68648	0.00722101	0.0813735	KIAA1549
ENSG00000274461	4.44301	0.947094	0.352589	2.68611	0.00722891	0.0814142	AL391425.1
ENSG00000231160	4.26369	-1.51786	0.565119	-2.68591	0.00723323	0.0814146	KLF3-AS1
ENSG00000260372	10.1345	-1.69912	0.632786	-2.68515	0.00724976	0.0815523	AQP4-AS1
ENSG00000258770	5.00894	-1.14601	0.426887	-2.68457	0.00726233	0.0816453	LINC02330
ENSG00000158050	821.787	-0.794725	0.296123	-2.68377	0.00727974	0.0817926	DUSP2
ENSG00000136504	467.191	0.152266	0.0567535	2.68294	0.00729771	0.081946	KAT7
ENSG00000108395	341.823	-0.201913	0.0753037	-2.68131	0.00733343	0.0822983	TRIM37
ENSG00000157216	40.3146	0.425223	0.158602	2.68107	0.00733882	0.0823102	SSBP3
ENSG00000170500	3.33864	-1.6875	0.629468	-2.68083	0.00734391	0.0823186	LONRF2
ENSG00000174373	636.968	-0.195591	0.0729655	-2.68059	0.00734916	0.0823288	RALGAPA1
ENSG00000124813	35.3086	-0.641658	0.239409	-2.68017	0.00735838	0.0823835	RUNX2
ENSG00000151224	1.74355	-2.19385	0.818631	-2.6799	0.00736438	0.082402	MAT1A
ENSG00000203697	2.45118	-1.42212	0.530722	-2.6796	0.00737101	0.0824276	CAPN8
ENSG00000258583	1.41346	2.16954	0.809891	2.67881	0.00738839	0.0825733	LINC01500
ENSG00000241106	6.46582	-0.881243	0.329054	-2.67811	0.00740392	0.0826982	HLA-DOB
ENSG00000134326	485.195	-0.503544	0.18806	-2.67757	0.00741576	0.0827817	CMPK2
ENSG00000174749	363.341	-0.350257	0.13085	-2.67679	0.00743312	0.0829267	FAM241A
ENSG00000163406	74.0331	-0.589091	0.220284	-2.67423	0.00749018	0.0835142	SLC15A2
ENSG00000155970	12.2932	-1.07801	0.403307	-2.67292	0.00751943	0.083791	MICU3
ENSG00000145365	264.562	-0.558296	0.208958	-2.67181	0.0075444	0.08402	TIFA
ENSG00000211792	1.73391	-1.93754	0.725456	-2.67079	0.0075673	0.0842256	TRAV14DV4
ENSG00000259535	9.16784	-2.38591	0.893601	-2.67	0.00758518	0.0843751	RPL21P12
ENSG00000143498	135.169	-0.230458	0.0863407	-2.66917	0.00760389	0.0845337	TAF1A
ENSG00000110880	7934.93	0.19114	0.0716304	2.66842	0.00762096	0.0846519	CORO1C
ENSG00000145685	3458.48	0.405843	0.152098	2.66831	0.00762345	0.0846519	LHFPL2
ENSG00000110448	10.0728	-0.627163	0.235155	-2.66702	0.00765263	0.0849263	CD5
ENSG00000111799	1.76464	-2.30521	0.864707	-2.66588	0.00767863	0.0851401	COL12A1
ENSG00000260057	4.71626	-1.67748	0.62929	-2.66567	0.00768355	0.0851401	LINC01571
ENSG00000119899	1311.61	0.274738	0.103074	2.66545	0.00768844	0.0851401	SLC17A5
ENSG00000164970	33.6041	0.382075	0.143347	2.66539	0.00768985	0.0851401	FAM219A
ENSG00000105514	15.1075	0.743313	0.278899	2.66516	0.00769506	0.0851482	RAB3D
ENSG00000099284	14.8789	0.460895	0.172975	2.66451	0.00770999	0.0852637	H2AFY2
ENSG00000232938	3.62518	-2.17166	0.815277	-2.66371	0.00772853	0.0854189	RPL23AP87
ENSG00000105982	6.16121	-0.82852	0.311087	-2.66331	0.00773766	0.0854259	RNF32
ENSG00000103544	505.504	0.167194	0.0627772	2.66329	0.00773816	0.0854259	C16orf62
ENSG00000235081	6.26431	-1.25106	0.469805	-2.66294	0.00774607	0.0854634	AC245052.3
ENSG00000163599	31.3378	-1.33729	0.502298	-2.66234	0.00775993	0.0855252	CTLA4
ENSG00000081791	132.724	0.24245	0.0910674	2.66231	0.00776068	0.0855252	KIAA0141
ENSG00000177508	3.45372	-1.91653	0.719993	-2.66188	0.00777055	0.0855843	IRX3
ENSG00000174948	2.87508	-1.43743	0.540081	-2.66152	0.00777898	0.0856274	GPR149
ENSG00000096006	3.51793	-1.69415	0.636598	-2.66125	0.00778503	0.0856443	CRISP3
ENSG00000150687	65.3115	-1.05216	0.395543	-2.66004	0.00781303	0.0859026	PRSS23
ENSG00000249173	15.8672	-0.721702	0.27142	-2.65898	0.00783775	0.0860991	LINC01093
ENSG00000235505	4.4376	-1.15738	0.435287	-2.65888	0.00783998	0.0860991	AP002004.1
ENSG00000205622	8.02778	-0.766673	0.288383	-2.65853	0.00784832	0.0861119	AP001043.1
ENSG00000178741	504.001	0.237906	0.0894956	2.6583	0.00785368	0.0861119	COX5A
ENSG00000134317	178.077	-0.506387	0.190504	-2.65814	0.00785737	0.0861119	GRHL1
ENSG00000153292	38.178	-1.81285	0.682055	-2.65792	0.00786251	0.0861119	ADGRF1
ENSG00000093144	2622.01	-0.274027	0.1031	-2.65786	0.00786383	0.0861119	ECHDC1
ENSG00000196437	173.565	-0.254516	0.0957706	-2.65755	0.00787099	0.0861405	ZNF569
ENSG00000271991	22.3986	-0.86097	0.324137	-2.65619	0.00790284	0.0864393	AC013400.1
ENSG00000197822	18.2275	-1.55499	0.585627	-2.65525	0.00792492	0.0866309	OCLN
ENSG00000277734	39.0562	-1.26803	0.477658	-2.65468	0.00793833	0.086704	TRAC
ENSG00000185100	13.2394	-0.674481	0.254082	-2.65458	0.00794075	0.086704	ADSSL1
ENSG00000174898	4.29395	-1.75592	0.661825	-2.65315	0.00797454	0.0870229	CATSPERD
ENSG00000140795	6.94727	-1.20013	0.452406	-2.65278	0.00798327	0.0870681	MYLK3
ENSG00000108387	54.0318	-0.555099	0.209327	-2.65182	0.00800586	0.0872598	SEPT4
ENSG00000166246	2.82062	-1.59955	0.603265	-2.65149	0.00801374	0.0872598	C16orf71
ENSG00000104980	74.6655	0.300888	0.113486	2.65132	0.00801782	0.0872598	TIMM44
ENSG00000245849	15.333	-0.671345	0.253218	-2.65126	0.00801924	0.0872598	RAD51-AS1
ENSG00000120262	334.773	-0.546113	0.206065	-2.6502	0.00804449	0.0874844	CCDC170
ENSG00000171960	133.418	0.21611	0.0815564	2.64982	0.00805345	0.0875208	PPIH
ENSG00000172673	45.6265	-1.45157	0.547831	-2.64967	0.00805706	0.0875208	THEMIS
ENSG00000152672	7.81986	1.0543	0.397989	2.64907	0.0080713	0.0875839	CLEC4F
ENSG00000144040	70.9134	0.314716	0.118806	2.649	0.00807296	0.0875839	SFXN5
ENSG00000137965	1143.08	-0.502449	0.189686	-2.64885	0.00807671	0.0875839	IFI44
ENSG00000134825	385.678	0.206893	0.078122	2.64833	0.00808908	0.0876484	TMEM258
ENSG00000258738	63.6636	-0.608197	0.22968	-2.64802	0.00809646	0.0876484	AL121603.2
ENSG00000164743	5.8312	-1.02229	0.386083	-2.64786	0.00810023	0.0876484	C8orf48
ENSG00000125347	1342.58	-0.538769	0.203476	-2.64783	0.00810113	0.0876484	IRF1
ENSG00000116106	29.8421	-0.939816	0.355016	-2.64725	0.00811499	0.0877314	EPHA4
ENSG00000267457	2.7328	-1.09886	0.415113	-2.64712	0.00811805	0.0877314	AC004223.2
ENSG00000276846	2.89052	-0.953149	0.360137	-2.64663	0.00812989	0.0878093	AC016590.3
ENSG00000134780	20.0423	0.644053	0.243372	2.64637	0.00813602	0.0878255	DAGLA
ENSG00000164663	134.833	-0.480869	0.181755	-2.64569	0.00815237	0.087915	USP49
ENSG00000228675	2.46192	-1.90137	0.718681	-2.64564	0.00815357	0.087915	AC006482.1
ENSG00000114166	722.456	-0.179859	0.0679966	-2.64512	0.00816619	0.088001	KAT2B
ENSG00000106078	4.73005	-2.21932	0.839481	-2.64368	0.00820093	0.0883253	COBL
ENSG00000119900	4035.79	-0.277319	0.10495	-2.64239	0.00823222	0.0885908	OGFRL1
ENSG00000182704	11.1455	0.962564	0.364293	2.64228	0.00823492	0.0885908	TSKU
ENSG00000240859	46.7583	0.439998	0.166564	2.64161	0.00825135	0.0887172	AC093627.4
ENSG00000132837	2.66647	-1.36842	0.518133	-2.64106	0.0082646	0.0888094	DMGDH
ENSG00000255221	11.6237	-1.00055	0.378909	-2.6406	0.00827584	0.0888785	CARD17
ENSG00000165383	2.6383	-2.06627	0.782554	-2.64042	0.0082804	0.0888785	LRRC18
ENSG00000138696	13.6671	-1.51738	0.574761	-2.64002	0.00829001	0.0889314	BMPR1B
ENSG00000116212	100.885	0.2723	0.103173	2.63926	0.00830871	0.0890816	LRRC42
ENSG00000236985	2.74247	-1.34988	0.511548	-2.63882	0.00831956	0.0890975	AL121892.1
ENSG00000221883	12.0889	0.637994	0.241773	2.63882	0.00831958	0.0890975	ARIH2OS
ENSG00000102854	2.02017	-2.02265	0.767053	-2.6369	0.00836668	0.0895513	MSLN
ENSG00000103740	3.99717	-1.69615	0.64337	-2.63635	0.00838032	0.0896466	ACSBG1
ENSG00000163209	16.7791	-1.8547	0.703561	-2.63616	0.00838503	0.0896466	SPRR3
ENSG00000135956	426.18	0.300303	0.113969	2.63495	0.00841494	0.0899157	TMEM127
ENSG00000070081	724.262	-0.427122	0.162115	-2.63468	0.00842156	0.0899343	NUCB2
ENSG00000177971	300.877	0.253688	0.0962946	2.6345	0.00842615	0.0899343	IMP3
ENSG00000090097	1.6627	-1.35895	0.515907	-2.63409	0.00843625	0.0899643	PCBP4
ENSG00000102575	4716.91	0.403264	0.1531	2.63399	0.00843888	0.0899643	ACP5
ENSG00000088538	34.3511	0.663126	0.251787	2.63367	0.00844664	0.0899643	DOCK3
ENSG00000117632	2855.68	-0.423777	0.16091	-2.63362	0.00844793	0.0899643	STMN1
ENSG00000177409	5321.2	-0.342016	0.1299	-2.63292	0.0084654	0.0900998	SAMD9L
ENSG00000198039	112.042	-0.385898	0.146595	-2.63241	0.00847816	0.090185	ZNF273
ENSG00000166793	22.1156	0.873333	0.332035	2.63024	0.00853248	0.0907089	YPEL4
ENSG00000164251	18.6006	-1.5312	0.58219	-2.63006	0.00853697	0.0907089	F2RL1
ENSG00000256234	335.063	0.89306	0.339598	2.62976	0.00854454	0.0907386	AC022509.2
ENSG00000169504	8371.3	-0.251332	0.0955829	-2.62947	0.00855179	0.0907648	CLIC4
ENSG00000136943	86.0182	-0.943965	0.359062	-2.62898	0.00856423	0.0908164	CTSV
ENSG00000010626	106.091	-0.589954	0.224419	-2.6288	0.00856859	0.0908164	LRRC23
ENSG00000204161	1460.63	-0.294839	0.112161	-2.62871	0.00857101	0.0908164	C10orf128
ENSG00000164976	10.4897	-0.678916	0.258342	-2.62798	0.00858941	0.0909605	MYORG
ENSG00000182612	4.0677	-1.09262	0.415814	-2.62765	0.00859757	0.0909961	TSPAN10
ENSG00000186529	5.36748	-1.99519	0.759479	-2.62705	0.00861283	0.0911068	CYP4F3
ENSG00000064042	10.9856	-1.2111	0.461123	-2.62642	0.00862893	0.0912263	LIMCH1
ENSG00000144026	143.103	-0.269921	0.102807	-2.62552	0.00865178	0.0913512	ZNF514
ENSG00000232311	8.465	-0.893482	0.340313	-2.62547	0.008653	0.0913512	AL512303.1
ENSG00000141441	3.15112	-1.60006	0.609459	-2.62538	0.00865518	0.0913512	GAREM1
ENSG00000255987	7.93559	-0.803881	0.306342	-2.62413	0.00868704	0.0916365	TOMM20P2
ENSG00000181744	1002.59	-0.400084	0.152476	-2.62391	0.00869264	0.0916446	C3orf58
ENSG00000157184	302.782	0.283628	0.108128	2.62307	0.00871405	0.0918193	CPT2
ENSG00000146233	3.72439	-1.20778	0.460587	-2.62226	0.00873477	0.0919865	CYP39A1
ENSG00000157077	65.1413	-0.487297	0.185888	-2.62146	0.00875536	0.092107	ZFYVE9
ENSG00000168040	133.82	0.239667	0.0914256	2.62144	0.00875591	0.092107	FADD
ENSG00000011114	398.734	0.222609	0.0849632	2.62006	0.00879132	0.0923793	BTBD7
ENSG00000104133	3234.85	-0.231225	0.0882553	-2.61995	0.00879428	0.0923793	SPG11
ENSG00000166881	510.726	-0.275683	0.105228	-2.61987	0.0087964	0.0923793	NEMP1
ENSG00000102755	1350.9	0.893684	0.341162	2.61953	0.00880519	0.0924204	FLT1
ENSG00000261211	7.16653	-0.783867	0.299488	-2.61736	0.00886126	0.0929575	AL031123.2
ENSG00000087074	4148.13	-0.534162	0.204115	-2.61697	0.00887146	0.0930131	PPP1R15A
ENSG00000116157	57.0081	0.395862	0.151298	2.61645	0.00888507	0.0931043	GPX7
ENSG00000225889	16.7679	-0.631773	0.2415	-2.61604	0.00889558	0.093163	AC012368.1
ENSG00000070367	3506.65	-0.256653	0.0981286	-2.61547	0.00891042	0.0932669	EXOC5
ENSG00000102678	1.60354	-1.35154	0.51685	-2.61496	0.0089238	0.0933555	FGF9
ENSG00000207357	71.013	-1.25904	0.481544	-2.6146	0.0089333	0.0934034	RNU6-2
ENSG00000112139	3.91969	-1.97606	0.75596	-2.61397	0.00894957	0.0934914	MDGA1
ENSG00000106178	362.414	1.17849	0.450854	2.6139	0.00895157	0.0934914	CCL24
ENSG00000163534	126.328	-0.455836	0.174539	-2.61166	0.00901046	0.0940004	FCRL1
ENSG00000258101	43.8914	0.682532	0.261377	2.61129	0.0090201	0.0940004	AC010173.1
ENSG00000274265	15.6602	-0.619608	0.237282	-2.61128	0.00902042	0.0940004	AC245297.3
ENSG00000230148	4.98684	-0.961989	0.368427	-2.61107	0.00902594	0.0940004	HOXB-AS1
ENSG00000119686	1822.05	0.192021	0.0735419	2.61104	0.00902679	0.0940004	FLVCR2
ENSG00000250305	30.0081	-0.856514	0.328051	-2.61092	0.00903003	0.0940004	KIAA1456
ENSG00000066117	98.5714	0.400846	0.153556	2.61043	0.00904284	0.0940822	SMARCD1
ENSG00000049323	1.91413	-1.76667	0.676842	-2.61016	0.00905	0.0941051	LTBP1
ENSG00000100979	23.5309	-0.766037	0.293509	-2.60993	0.00905613	0.0941137	PLTP
ENSG00000142494	1219.22	-0.380434	0.145774	-2.60975	0.00906075	0.0941137	SLC47A1
ENSG00000114638	9.07756	-1.71566	0.657487	-2.60942	0.00906958	0.0941539	UPK1B
ENSG00000109501	13.353	-0.670305	0.25691	-2.60911	0.00907792	0.094189	WFS1
ENSG00000163492	2.99416	-1.38308	0.530161	-2.6088	0.00908616	0.0942229	CCDC141
ENSG00000183508	792.827	-0.951327	0.364746	-2.60819	0.00910214	0.0943372	FAM46C
ENSG00000000971	58.2205	-0.985084	0.377717	-2.60799	0.00910751	0.0943413	CFH
ENSG00000204923	180.053	-0.785168	0.301146	-2.60726	0.00912689	0.0944178	FBXO48
ENSG00000269916	4.10635	-2.19664	0.842512	-2.60725	0.00912718	0.0944178	AC133794.1
ENSG00000117090	14.955	-0.938891	0.360127	-2.60711	0.00913101	0.0944178	SLAMF1
ENSG00000259820	70.5022	-0.527714	0.202424	-2.60697	0.0091348	0.0944178	AC083843.2
ENSG00000026751	162.346	-0.576281	0.221122	-2.60617	0.00915609	0.0945863	SLAMF7
ENSG00000177182	12.6989	1.10425	0.423781	2.60571	0.0091683	0.0946457	CLVS1
ENSG00000095587	1.47225	-1.26849	0.486839	-2.60557	0.00917216	0.0946457	TLL2
ENSG00000108578	226.274	0.222926	0.0855633	2.6054	0.0091768	0.0946457	BLMH
ENSG00000240376	7.30876	0.665362	0.255409	2.60509	0.00918511	0.0946475	AC010343.1
ENSG00000078098	4.78456	-1.62006	0.621901	-2.60502	0.00918694	0.0946475	FAP
ENSG00000238121	3.94395	-1.07052	0.411028	-2.60449	0.00920105	0.0947368	LINC00426
ENSG00000100351	15.7381	-1.34641	0.516992	-2.60432	0.0092056	0.0947368	GRAP2
ENSG00000153558	40.5235	-0.702288	0.269746	-2.60351	0.00922735	0.0949092	FBXL2
ENSG00000167981	465.999	-0.396189	0.152198	-2.60311	0.00923821	0.0949694	ZNF597
ENSG00000167515	112.159	0.45075	0.173311	2.60082	0.00930006	0.0955535	TRAPPC2L
ENSG00000117020	1178.1	-0.272266	0.104699	-2.60047	0.00930973	0.0956011	AKT3
ENSG00000211746	1.31532	-1.87028	0.719541	-2.59928	0.00934209	0.0958704	TRBV19
ENSG00000128340	340.267	0.325371	0.125188	2.59906	0.00934782	0.0958704	RAC2
ENSG00000137101	50.1635	-0.552261	0.21253	-2.59851	0.00936296	0.0958704	CD72
ENSG00000226383	1.90662	-2.41986	0.931291	-2.59839	0.00936611	0.0958704	LINC01876
ENSG00000248334	45.9985	-0.58075	0.223513	-2.59829	0.00936898	0.0958704	WHAMMP2
ENSG00000137266	4.09141	-1.48938	0.573238	-2.59819	0.00937179	0.0958704	SLC22A23
ENSG00000166949	8.45362	-1.19672	0.460615	-2.59808	0.00937455	0.0958704	SMAD3
ENSG00000265752	2.069	-1.78266	0.686187	-2.59792	0.00937894	0.0958704	AC010754.1
ENSG00000259781	81.7448	0.611101	0.235235	2.59783	0.00938143	0.0958704	HMGB1P6
ENSG00000111981	41.5742	-1.07138	0.412517	-2.59719	0.00939902	0.0959985	ULBP1
ENSG00000150779	255.43	0.214686	0.0826965	2.59608	0.00942951	0.0962581	TIMM8B
ENSG00000156017	410.027	-0.266799	0.102783	-2.59575	0.00943851	0.0962982	CARNMT1
ENSG00000067057	194.312	0.466881	0.179888	2.59541	0.00944794	0.0963425	PFKP
ENSG00000077254	2729.39	-0.189937	0.073191	-2.59508	0.00945684	0.0963775	USP33
ENSG00000124508	280.595	-0.237364	0.0914727	-2.59491	0.00946152	0.0963775	BTN2A2
ENSG00000162571	1.93472	-1.42393	0.548874	-2.59428	0.009479	0.0965038	TTLL10
ENSG00000202337	73.5854	-0.760654	0.293261	-2.59378	0.00949277	0.0965921	RNU6-8
ENSG00000112096	24366.4	-0.707411	0.272944	-2.59178	0.00954801	0.0971021	SOD2
ENSG00000186197	2.46411	-1.62957	0.629035	-2.59059	0.00958127	0.0973882	EDARADD
ENSG00000229656	6.65946	-0.680299	0.262629	-2.59034	0.00958817	0.0974061	ITGB1-DT
ENSG00000163785	654.481	-0.17343	0.0669712	-2.58963	0.00960801	0.0975555	RYK
ENSG00000261000	3.36755	-1.50161	0.580014	-2.58892	0.00962774	0.0976879	AC244034.2
ENSG00000211751	19.7462	-1.47802	0.570931	-2.58879	0.00963135	0.0976879	TRBC1
ENSG00000150995	1002.68	-0.309473	0.119586	-2.58788	0.00965693	0.0978951	ITPR1
ENSG00000165895	20.4153	-1.04495	0.403852	-2.58747	0.00966844	0.0979594	ARHGAP42
ENSG00000235162	37.4904	-1.0935	0.422925	-2.58556	0.0097222	0.0984515	C12orf75
ENSG00000196405	1302.73	0.325267	0.125817	2.58523	0.00973134	0.098489	EVL
ENSG00000068097	251.957	0.276153	0.106827	2.58506	0.00973628	0.098489	HEATR6
ENSG00000006283	2.46194	-1.1467	0.443721	-2.58428	0.0097583	0.0986591	CACNA1G
ENSG00000186081	7.165	-1.73685	0.672146	-2.58404	0.00976516	0.0986759	KRT5
ENSG00000165795	32.17	0.650522	0.25182	2.58328	0.00978652	0.0988392	NDRG2
ENSG00000120833	222.769	-0.402226	0.155744	-2.58261	0.00980573	0.0989805	SOCS2
ENSG00000279329	13.8777	-0.481749	0.186573	-2.58208	0.00982054	0.0990724	AC020910.5
ENSG00000237273	4.23023	-1.03791	0.401993	-2.58192	0.00982528	0.0990724	RSL24D1P8
ENSG00000138646	1140.37	-0.297745	0.115392	-2.58028	0.00987193	0.09949	HERC5
ENSG00000165178	25.3147	0.744234	0.288473	2.5799	0.00988276	0.0995218	NCF1C
ENSG00000240602	5.24821	-1.52083	0.589513	-2.57981	0.00988558	0.0995218	AADACP1
ENSG00000277089	184.563	0.64776	0.251151	2.57916	0.009904	0.0996544	AC243829.4

## Sheet: pctEmph
	baseMean	log2FoldChange	lfcSE	stat	pvalue	padj	symbol
ENSG00000142794	79.978	-0.222216	0.041531	-5.3506	8.76636e-08	0.00172881	NBPF3
ENSG00000075223	3535.71	-0.0678686	0.0146256	-4.64038	3.47765e-06	0.0342913	SEMA3C
ENSG00000196139	733.586	-0.112737	0.025068	-4.49727	6.88304e-06	0.0452468	AKR1C3
ENSG00000168938	470.848	-0.0873759	0.020226	-4.31999	1.56037e-05	0.0769302	PPIC

## Sheet: perc15
	baseMean	log2FoldChange	lfcSE	stat	pvalue	padj	symbol
ENSG00000205358	9.40885	0.140259	0.0302154	4.64195	3.45137e-06	0.0461249	MT1H
ENSG00000205364	20.6585	0.0842049	0.0183904	4.57874	4.67774e-06	0.0461249	MT1M

## Sheet: adj_density
	baseMean	log2FoldChange	lfcSE	stat	pvalue	padj	symbol

## Sheet: Pi10
	baseMean	log2FoldChange	lfcSE	stat	pvalue	padj	symbol
ENSG00000262406	239.378	3.51859	0.650167	5.41183	6.23849e-08	0.00112499	MMP12
ENSG00000170054	15.1515	-2.93496	0.56529	-5.19195	2.08104e-07	0.00187637	SERPINA9
ENSG00000043143	114.226	-0.875377	0.183742	-4.76417	1.89634e-06	0.00874908	JADE2
ENSG00000124508	283.098	-0.592081	0.1244	-4.75951	1.94068e-06	0.00874908	BTN2A2
ENSG00000261040	133.901	1.49897	0.32625	4.59455	4.33677e-06	0.015641	WFDC21P
ENSG00000173320	20.0481	1.45885	0.3258	4.47776	7.54306e-06	0.0226707	STOX2
ENSG00000112144	128.988	-0.681132	0.160971	-4.23139	2.32256e-05	0.0598325	ICK
ENSG00000040933	544.159	-0.558938	0.133275	-4.19387	2.7423e-05	0.0605289	INPP4A
ENSG00000202354	89.6417	2.20555	0.52867	4.17188	3.02091e-05	0.0605289	RNY3
ENSG00000246250	76.7268	-2.76935	0.670189	-4.13219	3.59323e-05	0.0647968	AC087521.2
ENSG00000173546	30.5245	-2.64362	0.657005	-4.02374	5.72812e-05	0.0939046	CSPG4
ENSG00000163235	89.1074	1.02605	0.257192	3.98944	6.62301e-05	0.0995273	TGFA

## Sheet: AWT
	baseMean	log2FoldChange	lfcSE	stat	pvalue	padj	symbol
ENSG00000183578	51.2755	7.24541	1.09474	6.61837	3.63185e-11	6.13638e-07	TNFAIP8L3
ENSG00000091136	290.229	-9.78697	1.60417	-6.10096	1.05435e-09	5.08373e-06	LAMB1
ENSG00000007908	3.06629	-23.956	3.9402	-6.07989	1.20262e-09	5.08373e-06	SELE
ENSG00000104067	89.3915	-5.60779	0.922369	-6.07977	1.20353e-09	5.08373e-06	TJP1
ENSG00000246250	76.7268	-7.79958	1.30527	-5.97546	2.29447e-09	7.75349e-06	AC087521.2
ENSG00000206538	389.09	-8.58118	1.48671	-5.77192	7.83711e-09	2.20693e-05	VGLL3
ENSG00000167286	49.2963	-3.67607	0.685509	-5.36255	8.20564e-08	0.000198061	CD3D
ENSG00000242779	109.003	-4.83844	0.908648	-5.32487	1.01024e-07	0.000213363	ZNF702P
ENSG00000152495	33.0018	-7.88229	1.5046	-5.23879	1.61634e-07	0.000276165	CAMK4
ENSG00000153823	22.8311	7.42362	1.41761	5.23673	1.6345e-07	0.000276165	PID1
ENSG00000155657	50.9834	-6.26053	1.20746	-5.1849	2.16137e-07	0.000331986	TTN
ENSG00000233009	40.3542	-6.73926	1.3093	-5.14723	2.64362e-07	0.000372222	NALCN-AS1
ENSG00000249464	22.3034	-8.25057	1.62054	-5.09124	3.55731e-07	0.000462341	LINC01091
ENSG00000172215	57.0434	-10.4888	2.12144	-4.94417	7.64684e-07	0.000922864	CXCR6
ENSG00000110675	12.0985	-12.2008	2.48591	-4.90796	9.20263e-07	0.00103658	ELMOD1
ENSG00000144290	15.6041	-10.8174	2.24016	-4.82885	1.37321e-06	0.00145011	SLC4A10
ENSG00000132849	55.5205	-12.3481	2.58897	-4.76948	1.84698e-06	0.00183568	PATJ
ENSG00000138771	171.776	-7.33035	1.56393	-4.68713	2.77058e-06	0.00260065	SHROOM3
ENSG00000181143	188.62	-16.031	3.44762	-4.64988	3.32129e-06	0.00279711	MUC16
ENSG00000162599	160.473	-2.84794	0.613313	-4.64354	3.42492e-06	0.00279711	NFIA
ENSG00000164047	139.754	-4.87823	1.05124	-4.64045	3.47652e-06	0.00279711	CAMP
ENSG00000179869	362.733	-14.7084	3.20145	-4.59429	4.34229e-06	0.00333488	ABCA13
ENSG00000070193	52.5199	-6.96672	1.52023	-4.58268	4.59049e-06	0.00337222	FGF10
ENSG00000054654	293.687	-9.05949	2.00048	-4.52867	5.93573e-06	0.00417875	SYNE2
ENSG00000178965	120.116	-15.0096	3.3386	-4.49577	6.9318e-06	0.00468479	ERICH3
ENSG00000213512	26.6067	-6.2889	1.42991	-4.39812	1.09192e-05	0.00691299	GBP7
ENSG00000144406	20.9334	-5.01638	1.14123	-4.39559	1.1047e-05	0.00691299	UNC80
ENSG00000162493	3.312	10.9114	2.49276	4.37723	1.20197e-05	0.00725305	PDPN
ENSG00000179813	172.454	-14.1368	3.25119	-4.34819	1.37268e-05	0.00794134	FAM216B
ENSG00000088826	19.8616	5.00244	1.15286	4.33915	1.43037e-05	0.00794134	SMOX
ENSG00000109452	47.3972	-9.27746	2.14009	-4.33508	1.45704e-05	0.00794134	INPP4B
ENSG00000127152	27.4746	-10.2722	2.3755	-4.32421	1.5308e-05	0.00808262	BCL11B
ENSG00000083544	748.738	5.07627	1.17692	4.31317	1.60934e-05	0.0082398	TDRD3
ENSG00000153283	51.5256	-7.92401	1.84363	-4.29805	1.72306e-05	0.00836692	CD96
ENSG00000111537	30.7083	-10.2843	2.3935	-4.29675	1.73321e-05	0.00836692	IFNG
ENSG00000174946	23.6416	-10.0813	2.36093	-4.27005	1.95425e-05	0.00908699	GPR171
ENSG00000205045	45.3395	-5.08385	1.19283	-4.26202	2.02587e-05	0.00908699	SLFN12L
ENSG00000102452	104.365	-7.14791	1.67789	-4.26006	2.04371e-05	0.00908699	NALCN
ENSG00000125735	198.191	4.81526	1.13251	4.25184	2.12023e-05	0.00918548	TNFSF14
ENSG00000181634	132.831	4.8669	1.15107	4.22815	2.35622e-05	0.00972526	TNFSF15
ENSG00000151718	290.912	-1.31266	0.310484	-4.22779	2.35994e-05	0.00972526	WWC2
ENSG00000154080	125.953	-13.3338	3.15915	-4.22068	2.43562e-05	0.00979816	CHST9
ENSG00000139211	2896.14	-2.28718	0.544235	-4.20255	2.63924e-05	0.0103704	AMIGO2
ENSG00000165929	121.95	-9.5234	2.27506	-4.18601	2.83904e-05	0.0103873	TC2N
ENSG00000142973	78.6106	-13.4984	3.22561	-4.18476	2.85462e-05	0.0103873	CYP4B1
ENSG00000039068	59.6475	-7.96573	1.90423	-4.18318	2.87462e-05	0.0103873	CDH1
ENSG00000174844	248.47	-12.0097	2.87175	-4.18201	2.88947e-05	0.0103873	DNAH12
ENSG00000102755	1427.87	5.11905	1.22898	4.16528	3.10967e-05	0.010946	FLT1
ENSG00000165309	77.7106	-14.6011	3.5397	-4.12496	3.70793e-05	0.0127513	ARMC3
ENSG00000138678	182.112	3.91256	0.949437	4.12093	3.77348e-05	0.0127513	GPAT3
ENSG00000107186	31.8986	-10.2456	2.49308	-4.1096	3.96342e-05	0.0130645	MPDZ
ENSG00000145850	61.1987	-7.42332	1.80809	-4.10561	4.03244e-05	0.0130645	TIMD4
ENSG00000157423	58.5495	-12.948	3.1566	-4.10188	4.09811e-05	0.0130645	HYDIN
ENSG00000039139	258.062	-11.7087	2.87571	-4.07159	4.66928e-05	0.0146097	DNAH5
ENSG00000277734	31.8952	-7.90908	1.95563	-4.04426	5.24891e-05	0.0161246	TRAC
ENSG00000120278	10.0133	-11.2613	2.80482	-4.015	5.94449e-05	0.0176957	PLEKHG1
ENSG00000169064	122.04	-12.9789	3.23341	-4.014	5.96979e-05	0.0176957	ZBBX
ENSG00000197635	38.7149	-7.24796	1.81957	-3.98333	6.79572e-05	0.0197966	DPP4
ENSG00000166959	57.4667	-12.2034	3.07138	-3.97326	7.08946e-05	0.0203023	MS4A8
ENSG00000112183	17.0816	-7.51128	1.90021	-3.95287	7.72189e-05	0.0217449	RBM24
ENSG00000163519	33.668	-9.68655	2.45619	-3.94372	8.02264e-05	0.0222214	TRAT1
ENSG00000158485	22.1693	5.58666	1.42123	3.93087	8.46394e-05	0.0230656	CD1B
ENSG00000106258	47.9315	-7.65889	1.95045	-3.92673	8.61096e-05	0.0230938	CYP3A5
ENSG00000072694	208.182	3.71682	0.947931	3.92098	8.81893e-05	0.023282	FCGR2B
ENSG00000184613	25.5859	-9.53374	2.43554	-3.91443	9.06176e-05	0.023555	NELL2
ENSG00000198821	10.1856	-8.60053	2.20189	-3.90599	9.38418e-05	0.0238218	CD247
ENSG00000131242	185.477	-3.02214	0.774036	-3.90439	9.4464e-05	0.0238218	RAB11FIP4
ENSG00000170962	706.841	-7.63285	1.9619	-3.89053	0.000100023	0.0244782	PDGFD
ENSG00000137975	27.9526	-12.7111	3.2679	-3.8897	0.000100369	0.0244782	CLCA2
ENSG00000171533	16.4531	-12.2737	3.15749	-3.88719	0.000101413	0.0244782	MAP6
ENSG00000132554	43.1127	-12.8474	3.30912	-3.88242	0.000103424	0.024612	RGS22
ENSG00000173208	11.8563	-9.5658	2.4684	-3.87531	0.000106489	0.0247586	ABCD2
ENSG00000057149	233.907	-12.5869	3.25303	-3.86929	0.000109151	0.0247586	SERPINB3
ENSG00000257550	12.529	-6.93598	1.79462	-3.86488	0.000111145	0.0247586	AC023509.2
ENSG00000153563	14.3699	-8.94762	2.31684	-3.862	0.000112465	0.0247586	CD8A
ENSG00000168356	25.6734	-3.48192	0.903081	-3.8556	0.000115446	0.0247586	SCN11A
ENSG00000111344	2.99691	8.80871	2.28509	3.85487	0.000115793	0.0247586	RASAL1
ENSG00000105877	177.318	-11.0707	2.87577	-3.84966	0.000118283	0.0247586	DNAH11
ENSG00000161405	39.5811	-8.18151	2.12767	-3.84529	0.000120411	0.0247586	IKZF3
ENSG00000188039	47.7652	-12.993	3.38013	-3.84393	0.000121077	0.0247586	NWD1
ENSG00000172673	37.5893	-8.80364	2.2905	-3.84354	0.000121271	0.0247586	THEMIS
ENSG00000277481	11.1484	-5.44491	1.41711	-3.84226	0.000121907	0.0247586	PKD1L3
ENSG00000197168	41.606	-11.8219	3.07842	-3.84024	0.000122914	0.0247586	NEK5
ENSG00000204186	86.2818	-4.25452	1.10798	-3.83989	0.00012309	0.0247586	ZDBF2
ENSG00000172575	30.469	-5.18328	1.35244	-3.83255	0.000126824	0.0252096	RASGRP1
ENSG00000275278	11.0653	-7.96254	2.08523	-3.81855	0.000134238	0.026373	AC012150.2
ENSG00000280852	27.1846	-6.05885	1.59053	-3.80934	0.000139341	0.0270609	AC025048.6
ENSG00000007062	115.101	-11.3632	2.98709	-3.80411	0.000142316	0.0273246	PROM1
ENSG00000214776	13.5075	-10.1462	2.67699	-3.79017	0.000150547	0.0285803	AC092821.1
ENSG00000183644	41.2568	-12.1278	3.21719	-3.76969	0.000163453	0.0304233	C11orf88
ENSG00000182866	14.6425	-8.90994	2.36436	-3.76844	0.00016427	0.0304233	LCK
ENSG00000125247	119.454	-2.00757	0.533061	-3.76611	0.000165812	0.0304233	TMTC4
ENSG00000197057	82.8794	-10.6813	2.83901	-3.76235	0.000168325	0.0304233	DTHD1
ENSG00000158486	91.1518	-10.7833	2.86735	-3.76071	0.000169435	0.0304233	DNAH3
ENSG00000007174	106.363	-13.0301	3.467	-3.75832	0.000171059	0.0304233	DNAH9
ENSG00000135374	27.4804	-4.89733	1.30446	-3.75429	0.000173836	0.0305952	ELF5
ENSG00000205726	294.049	-3.87185	1.03215	-3.75123	0.000175967	0.0306509	ITSN1
ENSG00000136244	629.626	-5.03008	1.34482	-3.74034	0.000183773	0.0314957	IL6
ENSG00000123243	577.624	-5.06061	1.35477	-3.7354	0.00018742	0.0314957	ITIH5
ENSG00000133640	97.017	-11.7676	3.15058	-3.73506	0.000187669	0.0314957	LRRIQ1
ENSG00000170054	15.1515	-5.21946	1.39773	-3.73425	0.000188273	0.0314957	SERPINA9
ENSG00000138061	1981.93	8.41721	2.2561	3.73087	0.000190818	0.0316085	CYP1B1
ENSG00000101333	18.8322	-10.2541	2.75757	-3.71853	0.000200388	0.0321642	PLCB4
ENSG00000136866	21.8077	-3.78202	1.01717	-3.71816	0.000200677	0.0321642	ZFP37
ENSG00000121236	29.5644	-3.57959	0.963067	-3.71687	0.000201707	0.0321642	TRIM6
ENSG00000103534	106.474	-10.0559	2.70556	-3.71677	0.000201788	0.0321642	TMC5
ENSG00000077327	76.9641	-12.025	3.24373	-3.70714	0.000209615	0.0329419	SPAG6
ENSG00000005249	492.589	-2.54312	0.686218	-3.70599	0.000210566	0.0329419	PRKAR2B
ENSG00000237596	156.355	-4.12918	1.1154	-3.70199	0.000213916	0.0331589	AL138828.1
ENSG00000140057	40.2163	-10.9899	2.98361	-3.68343	0.000230115	0.0338198	AK7
ENSG00000102471	165.157	-3.11939	0.847105	-3.68242	0.000231035	0.0338198	NDFIP2
ENSG00000173467	56.2232	-11.8461	3.21758	-3.68167	0.000231708	0.0338198	AGR3
ENSG00000188817	116.278	-11.3216	3.07548	-3.68126	0.000232083	0.0338198	SNTN
ENSG00000072657	1472.52	-3.49684	0.95054	-3.67879	0.000234344	0.0338198	TRHDE
ENSG00000224877	70.2379	1.99453	0.542225	3.67842	0.000234683	0.0338198	NDUFAF8
ENSG00000258227	955.664	3.40717	0.926567	3.6772	0.000235812	0.0338198	CLEC5A
ENSG00000271503	95.781	-7.86682	2.13942	-3.67708	0.00023592	0.0338198	CCL5
ENSG00000131471	339.632	-4.2326	1.15133	-3.67627	0.000236666	0.0338198	AOC3
ENSG00000214401	56.6227	-3.73337	1.01654	-3.67262	0.000240076	0.0338198	KANSL1-AS1
ENSG00000134508	184.022	-1.34501	0.366395	-3.67094	0.000241657	0.0338198	CABLES1
ENSG00000128833	28.2266	-7.44082	2.02727	-3.67037	0.000242203	0.0338198	MYO5C
ENSG00000203734	81.9542	-11.0872	3.02246	-3.66827	0.000244201	0.0338198	ECT2L
ENSG00000231738	66.9128	-12.3244	3.36784	-3.65945	0.000252758	0.0347203	TSPAN19
ENSG00000163576	48.3128	-10.5574	2.88669	-3.65729	0.000254901	0.0347323	EFHB
ENSG00000121380	3.32787	-7.96995	2.18238	-3.65195	0.000260257	0.0349472	BCL2L14
ENSG00000188800	16.2467	-4.04128	1.10672	-3.6516	0.000260615	0.0349472	TMCO2
ENSG00000162692	13.6917	-8.09181	2.22051	-3.64412	0.000268309	0.0356924	VCAM1
ENSG00000113263	105.089	-6.32606	1.73691	-3.64212	0.000270397	0.0356924	ITK
ENSG00000137691	29.326	-11.7389	3.22743	-3.63724	0.00027557	0.035845	C11orf70
ENSG00000117472	173.669	-9.82277	2.70077	-3.63703	0.000275796	0.035845	TSPAN1
ENSG00000272398	289.92	-10.4481	2.87847	-3.62975	0.000283695	0.0365902	CD24
ENSG00000167680	82.9692	5.70574	1.5756	3.62132	0.000293107	0.0375177	SEMA6B
ENSG00000197748	188.305	-10.1216	2.80191	-3.61239	0.000303393	0.0385424	CFAP43
ENSG00000136158	36.8018	4.31832	1.19669	3.60857	0.000307888	0.0388215	SPRY2
ENSG00000198183	30.5534	-13.4193	3.72783	-3.59976	0.000318517	0.0398642	BPIFA1
ENSG00000166596	31.0224	-10.6957	2.97585	-3.59415	0.000325449	0.040292	CFAP52
ENSG00000065675	21.0461	-5.12466	1.42693	-3.5914	0.000328909	0.040292	PRKCQ
ENSG00000065243	2210.26	-1.77168	0.493331	-3.59125	0.00032909	0.040292	PKN2
ENSG00000171476	14.66	-6.2095	1.73092	-3.5874	0.000333989	0.0405977	HOPX
ENSG00000156110	369.554	2.11822	0.590998	3.58414	0.000338194	0.0408152	ADK
ENSG00000148498	18.3532	-10.5533	2.94748	-3.58046	0.000342993	0.0411007	PARD3
ENSG00000148735	26.9698	-11.1636	3.12036	-3.57767	0.000346665	0.0412483	PLEKHS1
ENSG00000206077	49.5087	-5.85024	1.63939	-3.56855	0.00035896	0.0423534	ZDHHC11B
ENSG00000133101	11.0969	5.98348	1.67805	3.56573	0.00036284	0.0423534	CCNA1
ENSG00000234456	9.29691	-7.77672	2.18124	-3.56528	0.000363473	0.0423534	MAGI2-AS3
ENSG00000177570	23.453	-4.01763	1.12886	-3.559	0.000372265	0.0424341	SAMD12
ENSG00000149021	48.9238	-11.7634	3.30812	-3.55591	0.000376675	0.0424341	SCGB1A1
ENSG00000198286	7.447	-6.85794	1.92863	-3.55585	0.000376755	0.0424341	CARD11
ENSG00000100450	5.50486	-10.1879	2.86841	-3.55177	0.000382653	0.0424341	GZMH
ENSG00000166741	12.7976	-9.44681	2.66154	-3.54937	0.000386151	0.0424341	NNMT
ENSG00000197497	32.3408	-2.8478	0.803262	-3.5453	0.00039217	0.0424341	ZNF665
ENSG00000171051	820.578	2.37613	0.670365	3.54453	0.000393307	0.0424341	FPR1
ENSG00000183813	11.9599	-8.7906	2.48048	-3.54391	0.000394246	0.0424341	CCR4
ENSG00000081803	179.61	-4.65364	1.31329	-3.54349	0.000394869	0.0424341	CADPS2
ENSG00000104432	86.737	-2.85206	0.804976	-3.54304	0.000395542	0.0424341	IL7
ENSG00000132872	5.87412	-7.95153	2.24455	-3.54259	0.000396214	0.0424341	SYT4
ENSG00000186973	16.9033	-9.91424	2.79928	-3.54171	0.000397547	0.0424341	FAM183A
ENSG00000253821	109.19	-3.47991	0.98272	-3.5411	0.000398467	0.0424341	AC090796.1
ENSG00000215018	10.2976	-11.693	3.30279	-3.54034	0.000399619	0.0424341	COL28A1
ENSG00000262406	239.378	7.84365	2.2178	3.53668	0.000405189	0.0424341	MMP12
ENSG00000180096	3.34055	-8.48701	2.39975	-3.53663	0.000405273	0.0424341	SEPT1
ENSG00000162896	301.571	-9.38504	2.65444	-3.53559	0.000406861	0.0424341	PIGR
ENSG00000206199	38.7472	-12.9322	3.66105	-3.53237	0.000411853	0.0426912	ANKUB1
ENSG00000100196	40.5203	-2.76828	0.784571	-3.52841	0.000418071	0.0430427	KDELR3
ENSG00000251247	50.5475	-1.93799	0.549476	-3.52697	0.000420339	0.0430427	ZNF345
ENSG00000171855	7.00921	-10.7489	3.05094	-3.52316	0.000426438	0.043237	IFNB1
ENSG00000100351	10.5931	-8.23344	2.33818	-3.5213	0.000429437	0.043237	GRAP2
ENSG00000236790	4.61831	-7.73972	2.19816	-3.52101	0.000429913	0.043237	LINC00299
ENSG00000124508	283.098	-1.21229	0.344471	-3.51929	0.000432707	0.0432604	BTN2A2
ENSG00000151012	426.098	6.54097	1.86047	3.51576	0.000438504	0.0435822	SLC7A11
ENSG00000112981	32.7447	-11.9367	3.40429	-3.50636	0.000454286	0.0446697	NME5
ENSG00000261115	4.74815	-12.4863	3.56132	-3.50609	0.000454734	0.0446697	TMEM178B
ENSG00000146070	440.341	4.97438	1.42342	3.49467	0.000474646	0.0463561	PLA2G7
ENSG00000100453	9.84121	-6.35891	1.82321	-3.48776	0.000487086	0.0472978	GZMB
ENSG00000151023	39.253	-11.086	3.18029	-3.48585	0.000490584	0.0473652	ENKUR
ENSG00000125845	6.6717	-10.1756	2.92168	-3.48281	0.000496185	0.0474545	BMP2
ENSG00000080493	14.81	-10.9031	3.13102	-3.4823	0.000497127	0.0474545	SLC4A4
ENSG00000157601	1818.39	-2.28913	0.658415	-3.47674	0.000507558	0.0481781	MX1
ENSG00000173947	103.383	-9.99437	2.87933	-3.47108	0.000518375	0.04865	PIFO
ENSG00000158966	13.0946	-9.93149	2.86284	-3.46911	0.000522187	0.04865	CACHD1
ENSG00000162643	42.4904	-7.64046	2.20369	-3.46713	0.000526052	0.04865	WDR63
ENSG00000003989	85.499	-10.207	2.94455	-3.4664	0.000527485	0.04865	SLC7A2
ENSG00000141293	18.8996	-5.38139	1.55278	-3.46564	0.000528966	0.04865	SKAP1
ENSG00000128872	275.684	-1.54945	0.447306	-3.46395	0.000532301	0.04865	TMOD2
ENSG00000121858	584.138	-2.86297	0.826813	-3.46266	0.000534869	0.04865	TNFSF10
ENSG00000154262	40.5024	-3.15872	0.912496	-3.46162	0.000536935	0.04865	ABCA6
ENSG00000167858	39.8389	-11.9573	3.455	-3.46086	0.000538444	0.04865	TEKT1
ENSG00000224251	7.64856	-6.33455	1.83323	-3.45539	0.000549488	0.0493067	AL391427.1
ENSG00000159212	23.9602	-11.0838	3.20895	-3.45404	0.000552251	0.0493067	CLIC6
ENSG00000176601	50.8411	-10.2507	2.96868	-3.45296	0.000554467	0.0493067	MAP3K19
ENSG00000164483	5.70376	-8.93341	2.58877	-3.45083	0.000558866	0.0494306	SAMD3
ENSG00000126838	17.2767	-13.4228	3.89165	-3.44914	0.000562377	0.0494306	PZP
ENSG00000104313	9.07407	-9.95445	2.88697	-3.44806	0.000564637	0.0494306	EYA1
ENSG00000168658	31.2111	-12.0289	3.49116	-3.44554	0.000569916	0.0496356	VWA3B
ENSG00000134121	48.9433	-12.754	3.7069	-3.4406	0.000580417	0.0500271	CHL1
ENSG00000248464	15.712	-7.36669	2.14185	-3.43941	0.000582981	0.0500271	FGF10-AS1
ENSG00000158477	42.2959	6.48607	1.88589	3.43927	0.000583294	0.0500271	CD1A
ENSG00000152611	42.1429	-11.7023	3.40845	-3.43333	0.000596218	0.0508772	CAPSL
ENSG00000100625	30.1746	-11.1711	3.25615	-3.43078	0.000601852	0.0509149	SIX4
ENSG00000164749	6.1603	-11.0986	3.23547	-3.4303	0.000602925	0.0509149	HNF4G
ENSG00000237943	7.85764	-7.06362	2.05993	-3.42905	0.000605699	0.0509149	PRKCQ-AS1
ENSG00000104237	36.9728	-12.4052	3.62121	-3.42569	0.00061324	0.0512936	RP1
ENSG00000243955	127.323	-9.57883	2.79775	-3.42376	0.000617606	0.0513415	GSTA1
ENSG00000099204	39.7452	-7.38902	2.15879	-3.42276	0.000619891	0.0513415	ABLIM1
ENSG00000183784	15.9479	-4.23535	1.24068	-3.41375	0.000640757	0.05229	C9orf66
ENSG00000160654	26.7368	-3.9282	1.15102	-3.41279	0.00064302	0.05229	CD3G
ENSG00000145075	41.1312	-10.6521	3.1218	-3.41216	0.000644514	0.05229	CCDC39
ENSG00000169550	43.3402	-13.8031	4.04778	-3.41004	0.000649522	0.05229	MUC15
ENSG00000228723	31.52	-12.1182	3.5541	-3.40965	0.00065047	0.05229	SRGAP3-AS2
ENSG00000153347	42.6114	-9.35706	2.74527	-3.40843	0.000653387	0.05229	FAM81B
ENSG00000134326	474.99	-2.30033	0.675058	-3.4076	0.000655367	0.05229	CMPK2
ENSG00000155761	93.5518	-9.86707	2.89586	-3.4073	0.0006561	0.05229	SPAG17
ENSG00000164742	5.38386	-11.932	3.51261	-3.3969	0.000681527	0.0540487	ADCY1
ENSG00000106541	178.955	-9.59832	2.82662	-3.39569	0.000684566	0.0540487	AGR2
ENSG00000206075	45.6137	-11.602	3.42069	-3.3917	0.000694595	0.0542057	SERPINB5
ENSG00000211751	11.5916	-8.48974	2.50383	-3.3907	0.000697134	0.0542057	TRBC1
ENSG00000080007	59.5809	-6.13932	1.81123	-3.38958	0.000699987	0.0542057	DDX43
ENSG00000183833	47.0845	-9.60323	2.83384	-3.38877	0.00070207	0.0542057	MAATS1
ENSG00000248727	11.0267	-3.48114	1.02732	-3.38856	0.000702595	0.0542057	LINC01948
ENSG00000163141	12.3453	-7.16605	2.12075	-3.37902	0.000727454	0.0556264	BNIPL
ENSG00000183196	15.3859	-10.2923	3.04598	-3.37896	0.000727594	0.0556264	CHST6
ENSG00000132704	47.8914	-2.50344	0.741291	-3.37714	0.000732446	0.0557451	FCRL2
ENSG00000085276	23.7192	-11.8325	3.50766	-3.37333	0.000742653	0.0562565	MECOM
ENSG00000110848	1011.48	-4.92902	1.46168	-3.37215	0.000745825	0.0562565	CD69
ENSG00000134954	121.88	-4.78998	1.42207	-3.36832	0.000756269	0.0567732	ETS1
ENSG00000110723	44.8864	-8.85772	2.6306	-3.36719	0.000759395	0.0567732	EXPH5
ENSG00000162814	36.3309	-6.2496	1.85984	-3.36029	0.00077862	0.057954	SPATA17
ENSG00000105357	6.68855	-9.22778	2.74865	-3.35721	0.000787343	0.0579554	MYH14
ENSG00000163075	30.565	-10.7192	3.1936	-3.35647	0.000789445	0.0579554	CFAP221
ENSG00000197077	12.6954	-7.22549	2.1531	-3.35585	0.000791214	0.0579554	KIAA1671
ENSG00000070526	9.25236	-10.7961	3.21838	-3.35452	0.00079504	0.0579554	ST6GALNAC1
ENSG00000187510	31.2461	-11.9152	3.55228	-3.35426	0.000795789	0.0579554	PLEKHG7
ENSG00000170959	47.5659	-9.51407	2.83968	-3.3504	0.000806946	0.0585157	DCDC1
ENSG00000128536	122.984	-9.97269	2.98171	-3.34462	0.000823962	0.0594943	CDHR3
ENSG00000200354	53.7806	4.64427	1.39195	3.33653	0.000848313	0.0609919	SNORA71D
ENSG00000104723	37.7153	-11.7461	3.52247	-3.33462	0.000854157	0.0611519	TUSC3
ENSG00000127952	180.98	1.58894	0.477079	3.33057	0.000866686	0.061787	STYXL1
ENSG00000171843	97.4288	-2.54561	0.766757	-3.31997	0.000900275	0.0635298	MLLT3
ENSG00000119917	3480.41	-1.80454	0.543552	-3.31991	0.000900468	0.0635298	IFIT3
ENSG00000107742	14.9218	-7.67419	2.31426	-3.31604	0.000913038	0.0635298	SPOCK2
ENSG00000228742	134.865	-1.63397	0.492808	-3.31564	0.000914336	0.0635298	LINC02577
ENSG00000170421	33.0628	-7.63447	2.30317	-3.31476	0.000917217	0.0635298	KRT8
ENSG00000140650	180.215	1.13591	0.342687	3.31473	0.000917317	0.0635298	PMM2
ENSG00000162543	172.99	-4.02712	1.21493	-3.31469	0.000917452	0.0635298	UBXN10
ENSG00000187889	18.7416	-11.3906	3.44037	-3.31086	0.000930088	0.0641419	FYB2
ENSG00000231752	3.64831	-8.31655	2.51396	-3.30815	0.000939149	0.0645035	EMBP1
ENSG00000183346	24.3236	-10.1147	3.0616	-3.30372	0.000954116	0.0652662	CABCOCO1
ENSG00000163513	2291.89	-0.725452	0.21996	-3.2981	0.0009734	0.0659529	TGFBR2
ENSG00000163435	29.8422	-7.77379	2.35716	-3.29795	0.000973918	0.0659529	ELF3
ENSG00000182742	4.79752	-6.55367	1.98753	-3.29739	0.000975865	0.0659529	HOXB4
ENSG00000152208	18.6236	-6.2645	1.90211	-3.29344	0.000989677	0.0664748	GRID2
ENSG00000243836	10.9504	-10.2275	3.10592	-3.29289	0.000991619	0.0664748	WDR86-AS1
ENSG00000112539	20.0317	-11.4503	3.47897	-3.2913	0.00099726	0.0664748	C6orf118
ENSG00000178217	63.0983	-2.36244	0.71791	-3.29072	0.000999326	0.0664748	SH2D4B
ENSG00000179639	81.836	5.51613	1.67688	3.28952	0.00100358	0.0664961	FCER1A
ENSG00000267554	3.49054	-7.94272	2.41949	-3.2828	0.0010278	0.0671402	AC015911.8
ENSG00000164604	302.205	-2.59599	0.791128	-3.28138	0.00103302	0.0671402	GPR85
ENSG00000164048	693.766	-1.51707	0.462414	-3.28076	0.00103527	0.0671402	ZNF589
ENSG00000153822	14.9955	-10.5337	3.2109	-3.28059	0.00103589	0.0671402	KCNJ16
ENSG00000225101	51.6176	-2.86572	0.873797	-3.27962	0.00103948	0.0671402	OR52K3P
ENSG00000153246	48.3725	-4.81012	1.46695	-3.27899	0.0010418	0.0671402	PLA2R1
ENSG00000070159	36.6997	-6.54075	1.99496	-3.27864	0.00104308	0.0671402	PTPN3
ENSG00000122735	24.9169	-12.2992	3.75193	-3.2781	0.00104509	0.0671402	DNAI1
ENSG00000160145	46.1857	-3.75264	1.14671	-3.27253	0.00106591	0.0679409	KALRN
ENSG00000115423	128.823	-9.11094	2.78444	-3.27209	0.00106755	0.0679409	DNAH6
ENSG00000117226	1990.34	-2.8343	0.866349	-3.27154	0.00106962	0.0679409	GBP3
ENSG00000154099	55.8772	-8.65134	2.6491	-3.26577	0.00109168	0.0690823	DNAAF1
ENSG00000111912	1537.07	-2.27709	0.698661	-3.25922	0.0011172	0.0702445	NCOA7
ENSG00000152672	9.7248	4.6737	1.43444	3.2582	0.00112122	0.0702445	CLEC4F
ENSG00000196381	30.0563	-2.26086	0.693967	-3.25787	0.00112252	0.0702445	ZNF781
ENSG00000198028	3.30396	-7.70989	2.37017	-3.25289	0.00114238	0.0712237	ZNF560
ENSG00000201229	156.864	3.17312	0.976977	3.2479	0.0011626	0.0722182	SNORA63D
ENSG00000162614	150.762	-2.57159	0.792527	-3.24479	0.00117537	0.0724041	NEXN
ENSG00000169126	41.0216	-10.4826	3.23081	-3.24457	0.0011763	0.0724041	ARMC4
ENSG00000230943	43.97	-4.92154	1.5171	-3.24404	0.00117845	0.0724041	LINC02541
ENSG00000102466	23.4976	-10.6428	3.28437	-3.24043	0.0011935	0.0730629	FGF14
ENSG00000135373	133.088	-6.45098	1.99203	-3.2384	0.00120203	0.0733195	EHF
ENSG00000152969	3.0094	-10.1991	3.15603	-3.23164	0.00123083	0.0746634	JAKMIP1
ENSG00000127863	35.3403	-10.1636	3.14712	-3.22949	0.0012401	0.0746634	TNFRSF19
ENSG00000188659	69.5789	-8.93689	2.76748	-3.22925	0.00124114	0.0746634	SAXO2
ENSG00000130413	44.4755	-10.0895	3.12498	-3.22865	0.00124374	0.0746634	STK33
ENSG00000137033	23.0473	-11.4519	3.54766	-3.228	0.00124658	0.0746634	IL33
ENSG00000173258	42.3441	-2.73873	0.848819	-3.22651	0.00125309	0.0746634	ZNF483
ENSG00000083457	923.009	2.7477	0.851896	3.2254	0.00125799	0.0746634	ITGAE
ENSG00000197653	80.3959	-11.8263	3.667	-3.22507	0.00125941	0.0746634	DNAH10
ENSG00000225492	38.9051	-6.58	2.04104	-3.22385	0.00126479	0.0747201	GBP1P1
ENSG00000135625	4.11434	-10.3488	3.21137	-3.22255	0.00127053	0.0747975	EGR4
ENSG00000120093	3.72117	-7.06975	2.19926	-3.21461	0.00130622	0.0766317	HOXB3
ENSG00000164099	33.4478	-9.21828	2.86858	-3.21354	0.0013111	0.0766518	PRSS12
ENSG00000189143	31.6196	-11.8515	3.69069	-3.21118	0.00132191	0.077017	CLDN4
ENSG00000104490	12.0902	-9.45769	2.94808	-3.20808	0.00133622	0.0772382	NCALD
ENSG00000177425	15.2995	-9.70096	3.02477	-3.20718	0.00134044	0.0772382	PAWR
ENSG00000238105	17.1852	-6.66388	2.07952	-3.20453	0.00135284	0.0772382	GOLGA2P5
ENSG00000079841	25.3583	-11.4224	3.56459	-3.20439	0.00135347	0.0772382	RIMS1
ENSG00000137501	129.948	-5.08617	1.5875	-3.20388	0.0013559	0.0772382	SYTL2
ENSG00000064270	14.4294	-10.3359	3.22713	-3.20282	0.0013609	0.0772382	ATP2C2
ENSG00000162981	9.31522	-9.47374	2.9582	-3.20253	0.00136224	0.0772382	FAM84A
ENSG00000187955	24.0952	-11.9995	3.74765	-3.20187	0.0013654	0.0772382	COL14A1
ENSG00000101448	7.4108	-11.573	3.6148	-3.20156	0.00136685	0.0772382	EPPIN
ENSG00000164938	357.775	-1.53277	0.479282	-3.19805	0.00138361	0.0779251	TP53INP1
ENSG00000185565	840.996	-2.23626	0.700362	-3.19301	0.00140798	0.0782469	LSAMP
ENSG00000178075	27.803	-7.79018	2.43978	-3.19299	0.0014081	0.0782469	GRAMD1C
ENSG00000279377	3.36229	-8.77514	2.74913	-3.19197	0.00141306	0.0782469	AC003973.3
ENSG00000055163	162.044	-1.97942	0.620181	-3.19168	0.00141447	0.0782469	CYFIP2
ENSG00000162598	22.8518	-12.1561	3.80969	-3.19084	0.0014186	0.0782469	C1orf87
ENSG00000158488	37.6391	4.62367	1.44913	3.19065	0.00141951	0.0782469	CD1E
ENSG00000167306	16.1298	-8.97828	2.81433	-3.1902	0.00142174	0.0782469	MYO5B
ENSG00000141574	201.815	-2.34225	0.735815	-3.1832	0.00145655	0.079902	SECTM1
ENSG00000274173	8.96147	-9.37858	2.95352	-3.17539	0.00149636	0.081662	AL035661.1
ENSG00000148346	15.7092	-12.4194	3.91176	-3.17489	0.00149895	0.081662	LCN2
ENSG00000197826	10.7997	-10.3466	3.26026	-3.17353	0.00150597	0.081662	C4orf22
ENSG00000211772	20.7298	-5.97477	1.8838	-3.17165	0.00151574	0.081662	TRBC2
ENSG00000258859	17.7466	-7.50956	2.36838	-3.17076	0.00152041	0.081662	LINC02296
ENSG00000163606	24.2741	-4.74292	1.49593	-3.17055	0.00152153	0.081662	CD200R1
ENSG00000170324	20.7766	-11.2661	3.55356	-3.17037	0.00152246	0.081662	FRMPD2
ENSG00000137869	11.4735	-4.67084	1.47461	-3.1675	0.00153755	0.082018	CYP19A1
ENSG00000168280	6.52793	-7.63258	2.40983	-3.16726	0.00153881	0.082018	KIF5C
ENSG00000050767	2.56097	7.63713	2.41206	3.16623	0.00154426	0.0820498	COL23A1
ENSG00000238835	21.8955	5.1383	1.6235	3.16496	0.00155104	0.0821517	SCARNA18
ENSG00000091181	23.7977	-10.0884	3.19003	-3.16248	0.00156433	0.0825631	IL5RA
ENSG00000136026	212.418	2.05061	0.648697	3.16112	0.00157166	0.0825631	CKAP4
ENSG00000196914	520.761	-1.35856	0.429839	-3.16063	0.00157428	0.0825631	ARHGEF12
ENSG00000171962	26.8372	-10.7718	3.40925	-3.15958	0.00157998	0.0825631	DRC3
ENSG00000150556	6.97633	-11.0025	3.48327	-3.15867	0.00158489	0.0825631	LYPD6B
ENSG00000112379	30.3277	-12.3713	3.91735	-3.15808	0.00158813	0.0825631	ARFGEF3
ENSG00000113231	43.1201	-3.87272	1.22737	-3.15531	0.00160327	0.082758	PDE8B
ENSG00000134709	35.471	-8.7223	2.76453	-3.15508	0.00160455	0.082758	HOOK1
ENSG00000114698	7.95617	-5.79117	1.83572	-3.15471	0.00160657	0.082758	PLSCR4
ENSG00000173627	15.207	-9.5365	3.02579	-3.15174	0.001623	0.0832206	APOBEC4
ENSG00000117228	4419.02	-2.69219	0.854517	-3.15054	0.00162968	0.0832206	GBP1
ENSG00000185880	1171.41	-2.05818	0.653301	-3.15043	0.00163033	0.0832206	TRIM69
ENSG00000041353	13.0823	-8.56574	2.72344	-3.1452	0.00165976	0.0844676	RAB27B
ENSG00000160188	41.7608	-9.59094	3.05078	-3.14376	0.00166792	0.0846279	RSPH1
ENSG00000255874	299.759	-3.81118	1.2144	-3.13831	0.00169923	0.0859585	LINC00346
ENSG00000169245	546.221	-5.71113	1.82034	-3.1374	0.00170453	0.0859694	CXCL10
ENSG00000118113	8.90578	6.58006	2.09801	3.13633	0.00171078	0.0860279	MMP8
ENSG00000165449	11.1406	-10.9438	3.49684	-3.12963	0.00175024	0.0877509	SLC16A9
ENSG00000107959	516.529	1.0056	0.321554	3.12731	0.00176416	0.0880124	PITRM1
ENSG00000134874	10.7747	-9.96814	3.18853	-3.12625	0.00177053	0.0880124	DZIP1
ENSG00000178562	17.2473	-5.21207	1.66741	-3.12584	0.00177296	0.0880124	CD28
ENSG00000169398	189.96	-1.39889	0.447603	-3.12529	0.00177629	0.0880124	PTK2
ENSG00000151338	11.9206	-6.11326	1.95795	-3.12227	0.0017946	0.0886594	MIPOL1
ENSG00000164171	56.8428	-8.55491	2.74226	-3.11966	0.0018106	0.0891893	ITGA2
ENSG00000172116	2.62369	-8.80072	2.82364	-3.1168	0.00182822	0.0897956	CD8B
ENSG00000213020	239.611	-0.758883	0.243916	-3.11124	0.00186301	0.0912388	ZNF611
ENSG00000171811	13.2423	-10.0389	3.22796	-3.10997	0.00187104	0.0913672	CFAP46
ENSG00000236333	89.0363	-3.93447	1.26651	-3.10655	0.00189287	0.091954	TRHDE-AS1
ENSG00000237945	17.165	-3.3359	1.07412	-3.10572	0.00189818	0.091954	LINC00649
ENSG00000082556	11.9259	-6.54864	2.1087	-3.10553	0.00189938	0.091954	OPRK1
ENSG00000157214	7.24873	-11.4134	3.67893	-3.10238	0.00191974	0.0926739	STEAP2
ENSG00000167984	9.49064	-7.21651	2.32749	-3.10055	0.00193161	0.0928698	NLRC3
ENSG00000168589	19.4244	-7.43766	2.3992	-3.10006	0.00193479	0.0928698	DYNLRB2
ENSG00000164199	37.9432	-8.4864	2.73998	-3.09725	0.00195324	0.0934898	ADGRV1
ENSG00000154479	21.0044	-8.47804	2.73867	-3.09568	0.00196365	0.0935307	CCDC173
ENSG00000184949	22.7938	-8.36402	2.70243	-3.095	0.00196815	0.0935307	FAM227A
ENSG00000273989	4.59128	-7.50515	2.42523	-3.09461	0.0019707	0.0935307	AC022079.1
ENSG00000146555	6.76369	-9.31173	3.01026	-3.09333	0.00197922	0.0935756	SDK1
ENSG00000118997	179.846	-7.0987	2.29523	-3.09281	0.00198272	0.0935756	DNAH7
ENSG00000151748	1043.15	-1.5168	0.491453	-3.08636	0.00202621	0.095242	SAV1
ENSG00000183914	35.083	-10.6239	3.4427	-3.08591	0.0020293	0.095242	DNAH2
ENSG00000069667	647.803	-1.94886	0.631932	-3.08397	0.00204256	0.0954426	RORA
ENSG00000261324	49.2537	-3.22744	1.04685	-3.08299	0.00204934	0.0954426	AC010168.2
ENSG00000133115	24.1924	-11.2757	3.65759	-3.08282	0.00205053	0.0954426	STOML3
ENSG00000183666	67.8966	2.66678	0.866005	3.07941	0.00207412	0.0961869	GUSBP1
ENSG00000138135	11.3024	-8.41229	2.73227	-3.07887	0.0020779	0.0961869	CH25H
ENSG00000145491	17.7497	-11.044	3.58844	-3.07766	0.00208635	0.0963139	ROPN1L
ENSG00000160401	20.7764	-12.0348	3.91314	-3.07549	0.00210159	0.0966898	CFAP157
ENSG00000118523	49.9814	-9.48212	3.08375	-3.07487	0.00210593	0.0966898	CTGF
ENSG00000255987	7.30854	-4.30817	1.40228	-3.07227	0.00212438	0.0970058	TOMM20P2
ENSG00000091409	575.208	3.35129	1.09084	3.0722	0.00212485	0.0970058	ITGA6
ENSG00000110092	18.4498	-6.38389	2.07844	-3.07148	0.00213004	0.0970058	CCND1
ENSG00000155011	22.9575	6.36311	2.07338	3.06895	0.00214815	0.0975674	DKK2
ENSG00000202354	89.6417	4.27296	1.39284	3.06781	0.00215632	0.0976759	RNY3
ENSG00000226751	17.7786	-3.12485	1.01905	-3.06642	0.00216639	0.0977033	AF127936.1
ENSG00000135900	340.337	0.837766	0.273269	3.06572	0.00217145	0.0977033	MRPL44
ENSG00000189377	19.6075	-8.05562	2.62797	-3.06533	0.00217427	0.0977033	CXCL17
ENSG00000160712	607.147	2.90664	0.948703	3.06381	0.00218539	0.0979426	IL6R
ENSG00000099260	9.22751	-8.21663	2.68275	-3.06277	0.00219301	0.0980241	PALMD
ENSG00000095015	2252.65	-0.846242	0.276487	-3.06069	0.00220824	0.098173	MAP3K1
ENSG00000234362	31.2723	-5.04763	1.6492	-3.06066	0.00220848	0.098173	LINC01914
ENSG00000124237	25.0317	-11.8463	3.8714	-3.05995	0.00221377	0.098173	C20orf85
ENSG00000152894	14.593	-8.95092	2.92621	-3.05887	0.00222171	0.0982669	PTPRK
ENSG00000106278	11.1897	-9.43722	3.08772	-3.05637	0.00224037	0.0988336	PTPRZ1
ENSG00000233096	8.40421	-3.44692	1.12899	-3.05311	0.00226483	0.0996525	AC099541.1
ENSG00000178125	10.3066	-11.0327	3.61529	-3.05169	0.0022756	0.0997466	PPP1R42
ENSG00000129514	10.601	-10.8791	3.56544	-3.05127	0.00227878	0.0997466	FOXA1
ENSG00000083857	21.1113	-6.97353	2.2869	-3.04933	0.0022935	0.0999324	FAT1
ENSG00000164188	31.6931	-2.74599	0.900575	-3.04916	0.00229485	0.0999324	RANBP3L

[truncated: 1 more sheets: WallArea]
