# Supplementary material for: RNA-sequencing across three matched tissues reveals shared and tissue-specific gene expression and pathway signatures of COPD
Source: Respir Res. 2019 Apr 2;20:65. doi: 10.1186/s12931-019-1032-z (PMC6446359; doi:10.1186/s12931-019-1032-z)
Supplement: Supplementary file 3 — Supplemental Tables: Additional tables to support the findings of this study. Table S4. Differential gene expression results in bronchial epithelium. Table S5. Differential gene expression results in alveolar macrophages. Table S6. Differential gene expression results in peripheral blood. (ZIP 674 kb) [file 12931_2019_1032_MOESM3_ESM.zip › Table_S6.xls]

## Sheet: COPD
	baseMean	log2FoldChange	lfcSE	stat	pvalue	padj	symbol
ENSG00000137331	27.1525	1.3408	0.277147	4.83785	1.31248e-06	0.0212819	IER3
ENSG00000227191	275.957	-1.31988	0.28468	-4.63635	3.54613e-06	0.0287502	TRGC2
ENSG00000251301	96.1131	-1.56559	0.356584	-4.39053	1.13077e-05	0.0498747	LINC02384
ENSG00000180229	44.9668	-1.35208	0.31046	-4.35509	1.33011e-05	0.0498747	HERC2P3
ENSG00000185736	8.07771	5.18845	1.20015	4.32319	1.53792e-05	0.0498747	ADARB2
ENSG00000181126	66.1454	-8.77368	2.07307	-4.23222	2.31393e-05	0.0625339	HLA-V
ENSG00000164237	17.127	-2.35861	0.566199	-4.16569	3.10414e-05	0.0629161	CMBL
ENSG00000214894	58.026	0.87094	0.210256	4.14229	3.43851e-05	0.0629161	LINC00243
ENSG00000157557	542.295	0.594382	0.143736	4.13523	3.54594e-05	0.0629161	ETS2
ENSG00000132334	1690.49	0.43312	0.105267	4.1145	3.88012e-05	0.0629161	PTPRE
ENSG00000134686	390.609	1.13065	0.278127	4.06521	4.79884e-05	0.0707393	PHC2
ENSG00000085563	166.749	-0.643026	0.16226	-3.96293	7.40366e-05	0.0995394	ABCB1
ENSG00000121966	2534.65	0.445372	0.112896	3.94499	7.98034e-05	0.0995394	CXCR4

## Sheet: FEV1pp
	baseMean	log2FoldChange	lfcSE	stat	pvalue	padj	symbol

## Sheet: FEV1_FVC
	baseMean	log2FoldChange	lfcSE	stat	pvalue	padj	symbol

## Sheet: packyears
	baseMean	log2FoldChange	lfcSE	stat	pvalue	padj	symbol
ENSG00000185745	946.604	0.0676801	0.0135423	4.99767	5.80264e-07	0.0116494	IFIT1
ENSG00000119917	1996.07	0.0474561	0.010422	4.55344	5.27762e-06	0.0464048	IFIT3
ENSG00000119922	3502.02	0.0388094	0.00863257	4.49569	6.93438e-06	0.0464048	IFIT2
ENSG00000126709	256.366	0.0503332	0.0115104	4.37284	1.22639e-05	0.0526647	IFI6
ENSG00000154165	127.529	0.0478591	0.0109945	4.35299	1.34291e-05	0.0526647	GPR15
ENSG00000134321	1046.79	0.078499	0.0181792	4.31808	1.57396e-05	0.0526647	RSAD2
ENSG00000164930	44.684	-0.042299	0.0101021	-4.18714	2.82486e-05	0.081017	FZD6

## Sheet: smoking
	baseMean	log2FoldChange	lfcSE	stat	pvalue	padj	symbol
ENSG00000154165	127.529	1.29462	0.231946	5.58158	2.38346e-08	0.00047948	GPR15

## Sheet: pctEmph
	baseMean	log2FoldChange	lfcSE	stat	pvalue	padj	symbol
ENSG00000145864	12.254	-1.70833	0.288185	-5.92791	3.06813e-09	NA	GABRB2
ENSG00000183386	44.2603	0.129436	0.0218945	5.91182	3.38351e-09	3.65182e-05	FHL3
ENSG00000160336	140.191	-0.0813405	0.0160646	-5.06335	4.11961e-07	0.0013739	ZNF761
ENSG00000127337	77.9295	-0.101092	0.0200579	-5.04002	4.65482e-07	0.0013739	YEATS4
ENSG00000134049	97.1691	-0.100128	0.0201285	-4.97443	6.54394e-07	0.0013739	IER3IP1
ENSG00000089048	166.743	-0.094193	0.019262	-4.8901	1.00784e-06	0.0013739	ESF1
ENSG00000155330	72.4369	-0.0776239	0.015912	-4.87832	1.06992e-06	0.0013739	C16orf87
ENSG00000165512	214.049	-0.0862843	0.017693	-4.87675	1.07848e-06	0.0013739	ZNF22
ENSG00000029725	844.866	-0.0500249	0.0102632	-4.87422	1.09242e-06	0.0013739	RABEP1
ENSG00000188725	264.369	-0.0745877	0.0153321	-4.86481	1.14566e-06	0.0013739	SMIM15
ENSG00000198521	302.81	-0.0791616	0.0165659	-4.77859	1.76527e-06	0.0018931	ZNF43
ENSG00000227403	50.6499	-0.13226	0.0277817	-4.76068	1.92941e-06	0.0018931	LINC01806
ENSG00000180257	150.893	-0.09222	0.0196347	-4.69679	2.64285e-06	0.00219557	ZNF816
ENSG00000196081	51.5814	-0.0920766	0.0196047	-4.69666	2.64453e-06	0.00219557	ZNF724
ENSG00000196214	240.059	-0.0577379	0.0123747	-4.6658	3.07415e-06	0.00225963	ZNF766
ENSG00000171806	59.1155	-0.117896	0.0252918	-4.66142	3.14041e-06	0.00225963	METTL18
ENSG00000198168	328.568	-0.0840805	0.0183438	-4.58359	4.57061e-06	0.00300896	SVIP
ENSG00000106355	89.5203	-0.102014	0.0222933	-4.576	4.7394e-06	0.00300896	LSM5
ENSG00000198464	250.55	-0.0815093	0.0178755	-4.55982	5.11972e-06	0.00306984	ZNF480
ENSG00000197863	74.9134	-0.0866196	0.0190726	-4.54158	5.58332e-06	0.00317162	ZNF790
ENSG00000139679	741.322	-0.113177	0.0252276	-4.48624	7.24905e-06	0.00378511	LPAR6
ENSG00000120805	214.175	-0.0534318	0.0119844	-4.45846	8.25511e-06	0.00378511	ARL1
ENSG00000185869	71.3045	-0.0890457	0.0199914	-4.45419	8.42109e-06	0.00378511	ZNF829
ENSG00000117054	238.388	-0.0732281	0.0164604	-4.44876	8.63679e-06	0.00378511	ACADM
ENSG00000105849	181.135	-0.0857865	0.0193406	-4.43557	9.18302e-06	0.00378511	TWISTNB
ENSG00000055044	397.561	-0.0716467	0.0161592	-4.43381	9.25835e-06	0.00378511	NOP58
ENSG00000249850	118.616	0.0751981	0.0169913	4.42567	9.61419e-06	0.00378511	KRT18P31
ENSG00000114503	390.822	-0.0550197	0.012442	-4.4221	9.77453e-06	0.00378511	NCBP2
ENSG00000104408	1579.09	-0.0699754	0.0158682	-4.40979	1.03471e-05	0.00378511	EIF3E
ENSG00000175395	230.325	-0.0544515	0.0123787	-4.39882	1.08842e-05	0.00378511	ZNF25
ENSG00000115816	499.887	-0.0780524	0.0177522	-4.39677	1.09876e-05	0.00378511	CEBPZ
ENSG00000152133	225.645	-0.0673413	0.0153277	-4.39344	1.11571e-05	0.00378511	GPATCH11
ENSG00000167088	96.6516	-0.074736	0.0170157	-4.39217	1.12224e-05	0.00378511	SNRPD1
ENSG00000196172	131.267	-0.094361	0.0215455	-4.37961	1.18892e-05	0.00388849	ZNF681
ENSG00000121864	275.537	-0.0601155	0.0137766	-4.36361	1.27934e-05	0.00395825	ZNF639
ENSG00000114520	177.058	-0.0706509	0.0161936	-4.36288	1.2836e-05	0.00395825	SNX4
ENSG00000142892	349.701	-0.0797673	0.0184602	-4.32104	1.55298e-05	0.00465593	PIGK
ENSG00000169567	244.102	-0.0934704	0.0216786	-4.31164	1.6205e-05	0.00472705	HINT1
ENSG00000197961	698.948	-0.0578568	0.0134803	-4.29196	1.77105e-05	0.00497455	ZNF121
ENSG00000067334	409.165	-0.0781936	0.0182538	-4.28368	1.83827e-05	0.00497455	DNTTIP2
ENSG00000058729	217.476	-0.0708127	0.0165333	-4.28303	1.84362e-05	0.00497455	RIOK2
ENSG00000121851	119.548	-0.0630038	0.014747	-4.27232	1.93446e-05	0.00507083	POLR3GL
ENSG00000197008	211.323	-0.0720578	0.0168837	-4.26789	1.97327e-05	0.00507083	ZNF138
ENSG00000124383	223.486	-0.0630185	0.0148082	-4.25564	2.0845e-05	0.00518038	MPHOSPH10
ENSG00000169251	276.42	-0.0768413	0.0180841	-4.24911	2.14619e-05	0.00518038	NMD3
ENSG00000181896	689.731	-0.0435624	0.0102597	-4.24597	2.1765e-05	0.00518038	ZNF101
ENSG00000172262	414.753	-0.0445996	0.0105261	-4.23707	2.26457e-05	0.00518038	ZNF131
ENSG00000068912	282.419	-0.0649714	0.0153361	-4.23651	2.27016e-05	0.00518038	ERLEC1
ENSG00000198056	91.5626	-0.0738464	0.0174631	-4.22871	2.35032e-05	0.00518038	PRIM1
ENSG00000254004	166.398	-0.0845591	0.0199983	-4.22831	2.35456e-05	0.00518038	ZNF260
ENSG00000164346	401.742	-0.0645827	0.0152894	-4.22402	2.39988e-05	0.00518038	NSA2
ENSG00000163322	211.728	-0.0798887	0.0189688	-4.21158	2.53589e-05	0.00536664	ABRAXAS1
ENSG00000136897	233.88	-0.0777506	0.0184924	-4.20447	2.61696e-05	0.00543169	MRPL50
ENSG00000142188	325.1	-0.066268	0.0158088	-4.19183	2.76707e-05	0.00562765	TMEM50B
ENSG00000166927	792.962	-0.0617208	0.0147519	-4.18393	2.86507e-05	0.00562765	MS4A7
ENSG00000176731	140.766	-0.0788253	0.018841	-4.18372	2.86779e-05	0.00562765	C8orf59
ENSG00000137714	126.847	-0.068219	0.0163297	-4.17759	2.94611e-05	0.00562966	FDX1
ENSG00000110848	153.938	-0.07906	0.0189508	-4.17186	3.02129e-05	0.00562966	CD69
ENSG00000145337	182.76	-0.0779568	0.0187048	-4.16775	3.0762e-05	0.00562966	PYURF
ENSG00000143971	158.152	-0.0959006	0.0230644	-4.15794	3.21126e-05	0.00562966	ETAA1
ENSG00000143183	393.124	-0.0693694	0.0166871	-4.15705	3.22377e-05	0.00562966	TMCO1
ENSG00000143401	613.548	-0.0626749	0.0151028	-4.14988	3.32644e-05	0.00562966	ANP32E
ENSG00000173145	290.163	-0.0700466	0.0168889	-4.14749	3.3614e-05	0.00562966	NOC3L
ENSG00000196417	263.036	-0.0794051	0.0191508	-4.14631	3.37873e-05	0.00562966	ZNF765
ENSG00000080824	1325.76	-0.0712604	0.017188	-4.14594	3.38424e-05	0.00562966	HSP90AA1
ENSG00000111142	313.683	-0.0601463	0.0145336	-4.13844	3.49669e-05	0.00562966	METAP2
ENSG00000173041	203.125	-0.0830586	0.020081	-4.13618	3.53128e-05	0.00562966	ZNF680
ENSG00000038945	79.4537	-0.10332	0.0249799	-4.13612	3.53229e-05	0.00562966	MSR1
ENSG00000155329	84.8223	-0.0871957	0.0210985	-4.13279	3.58389e-05	0.00562966	ZCCHC10
ENSG00000135845	517.335	-0.101608	0.0245915	-4.13182	3.59906e-05	0.00562966	PIGC
ENSG00000142556	177.007	-0.0581217	0.0141359	-4.11163	3.92877e-05	0.0060401	ZNF614
ENSG00000156467	243.425	-0.0715466	0.0174219	-4.1067	4.01348e-05	0.0060401	UQCRB
ENSG00000081386	384.447	-0.0618947	0.015081	-4.10414	4.05821e-05	0.0060401	ZNF510
ENSG00000128708	222.147	-0.0743815	0.0181335	-4.10189	4.09786e-05	0.0060401	HAT1
ENSG00000023445	2973.8	-0.0774914	0.0189032	-4.09939	4.14237e-05	0.0060401	BIRC3
ENSG00000196418	164.32	-0.0645578	0.0157664	-4.09464	4.2283e-05	0.0060401	ZNF124
ENSG00000122376	298.154	-0.0663653	0.0162132	-4.09328	4.2532e-05	0.0060401	FAM35A
ENSG00000105708	237.391	-0.0697797	0.017109	-4.07853	4.53214e-05	0.00635265	ZNF14
ENSG00000118412	814.491	-0.0606644	0.0148878	-4.07477	4.60602e-05	0.00637344	CASP8AP2
ENSG00000113643	398.292	-0.0480043	0.011807	-4.06575	4.78775e-05	0.00647996	RARS
ENSG00000106070	54.4067	0.0960151	0.0236211	4.06481	4.8072e-05	0.00647996	GRB10
ENSG00000196911	411.981	-0.0853917	0.0210226	-4.06191	4.86735e-05	0.00647996	KPNA5
ENSG00000153975	125.29	-0.0605066	0.0149059	-4.05925	4.92316e-05	0.00647996	ZUFSP
ENSG00000198440	83.3794	-0.0843888	0.0208759	-4.04241	5.29052e-05	0.00676223	ZNF583
ENSG00000227671	607.596	-0.057918	0.0143307	-4.04153	5.31044e-05	0.00676223	AL390728.4
ENSG00000166797	180.754	-0.0697524	0.0172618	-4.04086	5.32558e-05	0.00676223	FAM96A
ENSG00000155438	176.497	-0.0659231	0.0163546	-4.03086	5.55732e-05	0.00689905	NIFK
ENSG00000177932	201.501	-0.0797612	0.0197885	-4.0307	5.56117e-05	0.00689905	ZNF354C
ENSG00000170270	38.7604	-0.107233	0.0266407	-4.02518	5.69322e-05	0.00694733	GON7
ENSG00000136250	1603.6	0.0447977	0.0111334	4.02371	5.72882e-05	0.00694733	AOAH
ENSG00000182141	552.78	-0.077135	0.019196	-4.0183	5.86204e-05	0.00702988	ZNF708
ENSG00000138385	309.475	-0.0747803	0.0186333	-4.01326	5.98856e-05	0.00709571	SSB
ENSG00000168876	367.873	-0.0768683	0.0191648	-4.01091	6.04841e-05	0.00709571	ANKRD49
ENSG00000167232	1162.28	-0.0752549	0.0188452	-3.99331	6.51577e-05	0.00756179	ZNF91
ENSG00000147654	146.642	-0.0618987	0.0155793	-3.97313	7.09354e-05	0.00814474	EBAG9
ENSG00000139350	398.714	-0.0622528	0.0156859	-3.96871	7.22638e-05	0.00820992	NEDD1
ENSG00000120526	194.428	-0.0671798	0.0169395	-3.96587	7.31286e-05	0.00822164	NUDCD1
ENSG00000163938	271.66	-0.0605647	0.0152883	-3.9615	7.44817e-05	0.00828743	GNL3
ENSG00000167785	167.433	-0.0547568	0.0138364	-3.95745	7.57526e-05	0.00834283	ZNF558
ENSG00000150768	135.881	-0.0552474	0.013989	-3.94935	7.83643e-05	0.0085433	DLAT
ENSG00000183814	50.3301	-0.0752037	0.0190573	-3.9462	7.94013e-05	0.00856978	LIN9
ENSG00000164163	624.718	-0.070621	0.0179153	-3.94193	8.08275e-05	0.00863734	ABCE1
ENSG00000155304	421.707	-0.0672038	0.0170926	-3.93175	8.43281e-05	0.00892307	HSPA13
ENSG00000122482	1316.48	-0.0619308	0.015818	-3.9152	9.03309e-05	0.0092317	ZNF644
ENSG00000111832	131.774	-0.0704981	0.0180183	-3.91258	9.1317e-05	0.0092317	RWDD1
ENSG00000064995	145.681	-0.0448237	0.0114652	-3.90955	9.24665e-05	0.0092317	TAF11
ENSG00000166411	199.231	-0.0467651	0.011965	-3.90848	9.28798e-05	0.0092317	IDH3A
ENSG00000250312	142.432	-0.0727739	0.018632	-3.90585	9.38942e-05	0.0092317	ZNF718
ENSG00000100632	170.291	-0.0814704	0.0208617	-3.90526	9.41239e-05	0.0092317	ERH
ENSG00000137040	602.734	-0.0699382	0.0179111	-3.90474	9.43254e-05	0.0092317	RANBP6
ENSG00000165983	240.243	-0.0605525	0.0155232	-3.90077	9.58891e-05	0.0092317	PTER
ENSG00000225648	76.8038	-0.0642116	0.0164625	-3.90047	9.60065e-05	0.0092317	SBDSP1
ENSG00000083099	236.954	-0.0758996	0.0194663	-3.89902	9.6584e-05	0.0092317	LYRM2
ENSG00000120699	186.54	-0.0635262	0.0162957	-3.89835	9.68509e-05	0.0092317	EXOSC8
ENSG00000111615	592.183	-0.0659418	0.0169224	-3.89671	9.75089e-05	0.0092317	KRR1
ENSG00000105750	78.4518	-0.090991	0.0234456	-3.88094	0.000104054	0.00944641	ZNF85
ENSG00000231259	51.7385	0.0612408	0.0157845	3.87982	0.000104535	0.00944641	AC125232.1
ENSG00000142875	1437.92	-0.0672891	0.0173439	-3.8797	0.000104587	0.00944641	PRKACB
ENSG00000100519	428.678	-0.0590095	0.0152111	-3.87938	0.000104723	0.00944641	PSMC6
ENSG00000139977	354.154	-0.0603895	0.0155687	-3.8789	0.000104929	0.00944641	NAA30
ENSG00000131127	504.49	-0.0670687	0.0172917	-3.87867	0.000105028	0.00944641	ZNF141
ENSG00000197044	303.761	-0.0863653	0.0223046	-3.87208	0.000107909	0.00962533	ZNF441
ENSG00000165156	392.871	-0.0599623	0.0155196	-3.86364	0.000111709	0.00983704	ZHX1
ENSG00000140006	183.851	-0.0751401	0.0194544	-3.86237	0.000112291	0.00983704	WDR89
ENSG00000117906	172.284	-0.0761786	0.0197485	-3.85744	0.00011458	0.00983704	RCN2
ENSG00000140367	348.768	-0.065026	0.0168607	-3.85667	0.000114942	0.00983704	UBE2Q2
ENSG00000153130	145.452	-0.0869059	0.0225448	-3.85481	0.000115819	0.00983704	SCOC
ENSG00000114686	245.365	-0.0651575	0.0169037	-3.85463	0.000115907	0.00983704	MRPL3
ENSG00000180787	91.1349	-0.0602319	0.0156325	-3.85299	0.000116683	0.00983704	ZFP3
ENSG00000124795	1425.49	-0.0678915	0.017629	-3.85113	0.000117574	0.00983704	DEK
ENSG00000005059	434.619	-0.0544881	0.0141814	-3.84224	0.000121919	0.0100539	MCUB
ENSG00000112237	392.471	-0.0653314	0.0170045	-3.84201	0.000122029	0.0100539	CCNC
ENSG00000100522	111.911	-0.0729737	0.0190054	-3.83964	0.000123216	0.0100748	GNPNAT1
ENSG00000214194	48.47	-0.109815	0.0286195	-3.83705	0.00012452	0.0101048	SMIM30
ENSG00000104324	893.854	0.0497885	0.0129946	3.83149	0.00012737	0.010259	CPQ
ENSG00000108064	582.285	-0.068807	0.0179842	-3.82596	0.000130261	0.0104142	TFAM
ENSG00000035664	332.386	0.0987777	0.0258412	3.82249	0.00013211	0.0104153	DAPK2
ENSG00000186687	288.699	-0.0681342	0.0178321	-3.82086	0.000132986	0.0104153	LYRM7
ENSG00000255302	616.28	-0.0742983	0.0194472	-3.82052	0.000133171	0.0104153	EID1
ENSG00000146587	463.7	-0.0652736	0.0171056	-3.81592	0.000135676	0.0104615	RBAK
ENSG00000108423	89.0642	-0.0522394	0.0136914	-3.81548	0.000135919	0.0104615	TUBD1
ENSG00000143742	659.11	-0.0789488	0.0206991	-3.81412	0.000136669	0.0104615	SRP9
ENSG00000137876	352.221	-0.100738	0.0264556	-3.80782	0.000140199	0.0106561	RSL24D1
ENSG00000112208	94.8852	-0.0959669	0.0252597	-3.79922	0.000145155	0.0109556	BAG2
ENSG00000065548	434.77	-0.0631418	0.0166339	-3.79598	0.000147063	0.0110226	ZC3H15
ENSG00000090612	287.554	-0.0760399	0.020074	-3.78797	0.000151884	0.0112719	ZNF268
ENSG00000165525	906.446	-0.0431585	0.0113965	-3.787	0.000152478	0.0112719	NEMF
ENSG00000144895	604.454	-0.0621493	0.0164448	-3.77928	0.000157285	0.0115482	EIF2A
ENSG00000120837	162.489	-0.0866642	0.0229495	-3.77631	0.00015917	0.0115937	NFYB
ENSG00000165527	1256.61	-0.0518727	0.0137414	-3.77493	0.000160053	0.0115937	ARF6
ENSG00000197050	162.692	-0.0665138	0.0176436	-3.76986	0.000163341	0.0117529	ZNF420
ENSG00000188868	31.3369	-0.100566	0.0266975	-3.76686	0.000165313	0.0118161	ZNF563
ENSG00000162607	766.882	-0.0717047	0.0190566	-3.76273	0.000168071	0.0119341	USP1
ENSG00000124380	67.4215	-0.0666039	0.0177169	-3.75935	0.000170357	0.0120174	SNRNP27
ENSG00000107949	190.861	-0.047286	0.0125859	-3.75707	0.000171914	0.0120485	BCCIP
ENSG00000065882	1185.22	0.0404955	0.0107921	3.75234	0.000175195	0.0121992	TBC1D1
ENSG00000261360	22.6404	-0.0936319	0.0250267	-3.74128	0.000183084	0.0126091	AC010491.1
ENSG00000184786	39.0697	-0.0900824	0.0240809	-3.74082	0.000183417	0.0126091	TCTE3
ENSG00000182628	104.253	-0.0781524	0.020904	-3.73863	0.000185026	0.0126391	SKA2
ENSG00000149231	448.705	-0.0610065	0.0163507	-3.73113	0.000190623	0.0129064	CCDC82
ENSG00000198042	231.765	-0.0511478	0.0137147	-3.72943	0.000191914	0.0129064	MAK16
ENSG00000170584	99.8019	-0.0778654	0.0208852	-3.72826	0.000192807	0.0129064	NUDCD2
ENSG00000052802	169.145	-0.0595834	0.0159867	-3.72707	0.000193721	0.0129064	MSMO1
ENSG00000240857	63.8424	-0.0813866	0.0218596	-3.72315	0.000196756	0.0129229	RDH14
ENSG00000074201	394.097	-0.0507224	0.0136305	-3.72125	0.000198241	0.0129229	CLNS1A
ENSG00000106591	166.612	-0.0833297	0.0223948	-3.72094	0.00019848	0.0129229	MRPL32
ENSG00000253738	180.078	-0.0842814	0.0226629	-3.71892	0.000200077	0.0129229	OTUD6B-AS1
ENSG00000008324	75.3118	-0.0636864	0.0171303	-3.71777	0.000200992	0.0129229	SS18L2
ENSG00000203668	588.033	-0.0762268	0.0205054	-3.7174	0.000201287	0.0129229	CHML
ENSG00000163682	1324.91	-0.125809	0.0338562	-3.71599	0.00020241	0.0129229	RPL9
ENSG00000176024	105.513	-0.0760714	0.0204792	-3.71457	0.000203548	0.0129229	ZNF613
ENSG00000256087	194.052	-0.0543607	0.0146431	-3.71238	0.000205322	0.0129593	ZNF432
ENSG00000196466	85.297	-0.0581563	0.0156751	-3.7101	0.000207176	0.0130003	ZNF799
ENSG00000133641	204.899	-0.0654886	0.0176669	-3.70686	0.000209846	0.0130917	C12orf29
ENSG00000213186	121.508	-0.0611108	0.0165125	-3.70087	0.000214859	0.0133274	TRIM59
ENSG00000189195	22.4915	-0.0966416	0.0261865	-3.69051	0.000223808	0.0137168	AC104836.1
ENSG00000066557	205.416	-0.0643344	0.0174434	-3.68817	0.00022587	0.0137168	LRRC40
ENSG00000115541	42.4427	-0.0841159	0.0228095	-3.68775	0.000226245	0.0137168	HSPE1
ENSG00000146757	273.377	-0.0882824	0.02394	-3.68765	0.000226332	0.0137168	ZNF92
ENSG00000120675	323.02	-0.0604846	0.0164077	-3.68635	0.00022749	0.0137168	DNAJC15
ENSG00000052723	565.006	-0.0580956	0.0157761	-3.68251	0.000230952	0.0138481	SIKE1
ENSG00000163577	78.9702	-0.0706508	0.0191981	-3.6801	0.000233144	0.0139023	EIF5A2
ENSG00000181007	108.3	-0.0609581	0.0165741	-3.67792	0.000235142	0.0139444	ZFP82
ENSG00000211584	30.1227	0.104889	0.0285684	3.67151	0.000241117	0.0142206	SLC48A1
ENSG00000105185	129.682	-0.0546516	0.0149141	-3.66442	0.000247899	0.0145412	PDCD5
ENSG00000152422	100.564	-0.0744301	0.0203244	-3.66211	0.000250147	0.0145937	XRCC4
ENSG00000163626	162.951	-0.0498515	0.013664	-3.64838	0.000263899	0.0152339	COX18
ENSG00000038210	161.335	-0.0773655	0.0212057	-3.64834	0.000263944	0.0152339	PI4K2B
ENSG00000089335	333.252	-0.0769293	0.0210943	-3.64693	0.000265395	0.0152362	ZNF302
ENSG00000164211	237.054	-0.0618752	0.0169756	-3.64496	0.000267436	0.0152722	STARD4
ENSG00000108179	178.557	0.0626402	0.0172158	3.63854	0.000274191	0.0155755	PPIF
ENSG00000148180	365.163	0.0976619	0.0268618	3.63571	0.000277211	0.0156646	GSN
ENSG00000151292	419.564	-0.0632515	0.0174169	-3.63162	0.000281652	0.0158327	CSNK1G3
ENSG00000095002	242.166	-0.0597705	0.0164673	-3.62964	0.000283813	0.0158387	MSH2
ENSG00000064933	264.174	-0.05963	0.0164322	-3.62884	0.000284694	0.0158387	PMS1
ENSG00000126777	1259.33	-0.0533033	0.0147174	-3.6218	0.00029256	0.0161427	KTN1
ENSG00000174173	130.17	-0.0713462	0.0197067	-3.62041	0.000294136	0.0161427	TRMT10C
ENSG00000279377	37.0968	-0.13704	0.0378567	-3.61996	0.000294647	0.0161427	AC003973.3
ENSG00000136143	181.916	-0.0642699	0.017765	-3.61779	0.000297129	0.0161965	SUCLA2
ENSG00000196730	304.227	0.0538297	0.014911	3.61006	0.000306121	0.0166028	DAPK1
ENSG00000031691	36.2779	-0.108885	0.0301912	-3.60652	0.000310332	0.0167338	CENPQ
ENSG00000126814	88.5026	-0.0641019	0.0177801	-3.60526	0.000311843	0.0167338	TRMT5
ENSG00000203326	256.137	-0.0599885	0.0166443	-3.60414	0.000313187	0.0167338	ZNF525
ENSG00000197566	135.845	-0.0689096	0.0191562	-3.59724	0.000321609	0.0170991	ZNF624
ENSG00000138398	940.188	-0.0692358	0.0192773	-3.59157	0.000328691	0.0171774	PPIG
ENSG00000189164	92.6909	-0.0714905	0.0199088	-3.5909	0.000329533	0.0171774	ZNF527
ENSG00000176396	65.9769	-0.074439	0.0207423	-3.58875	0.000332268	0.0171774	EID2
ENSG00000106399	80.3896	-0.0663799	0.0185019	-3.58773	0.000333567	0.0171774	RPA3
ENSG00000177888	512.718	-0.0750748	0.0209305	-3.58687	0.000334675	0.0171774	ZBTB41
ENSG00000116016	25.2138	0.0847844	0.0236394	3.58657	0.000335052	0.0171774	EPAS1
ENSG00000075089	137.57	-0.0730691	0.0203817	-3.58504	0.000337032	0.0171774	ACTR6
ENSG00000151366	86.6823	-0.0590293	0.0164724	-3.58353	0.000338986	0.0171774	NDUFC2
ENSG00000175087	182.739	-0.0646945	0.0180588	-3.58243	0.000340417	0.0171774	PDIK1L
ENSG00000186448	262.98	-0.0550944	0.015391	-3.57965	0.00034405	0.0171774	ZNF197
ENSG00000204186	191.797	-0.0686392	0.0191784	-3.57899	0.000344931	0.0171774	ZDBF2
ENSG00000120686	666.155	-0.064403	0.0179968	-3.57858	0.000345469	0.0171774	UFM1
ENSG00000100567	163.051	-0.0495302	0.0138408	-3.57857	0.000345484	0.0171774	PSMA3
ENSG00000104442	298.956	-0.0533997	0.0149245	-3.578	0.000346236	0.0171774	ARMC1
ENSG00000166200	561.248	-0.0606985	0.0169695	-3.57692	0.000347669	0.0171774	COPS2
ENSG00000151413	69.1291	-0.0643428	0.0179954	-3.57551	0.000349542	0.0171774	NUBPL
ENSG00000163029	623.076	-0.0608017	0.0170111	-3.57423	0.000351255	0.0171774	SMC6
ENSG00000100442	156.249	-0.0666432	0.0186534	-3.57271	0.000353305	0.0171774	FKBP3
ENSG00000113387	751.19	-0.0587725	0.0164504	-3.5727	0.00035332	0.0171774	SUB1
ENSG00000177683	522.301	-0.0690912	0.0193495	-3.57069	0.000356038	0.0172255	THAP5
ENSG00000172785	136.856	-0.0542979	0.0152111	-3.56962	0.000357502	0.0172255	CBWD1
ENSG00000205413	3845.8	-0.0915266	0.0256541	-3.56772	0.000360105	0.0172738	SAMD9
ENSG00000183718	470.893	-0.0497085	0.0139435	-3.56499	0.000363875	0.0173639	TRIM52
ENSG00000111790	1176.03	-0.0491679	0.0137956	-3.56403	0.0003652	0.0173639	FGFR1OP2
ENSG00000253251	46.533	-0.0767167	0.0215551	-3.55911	0.000372118	0.0176152	AC008560.1
ENSG00000138326	813.479	-0.0713098	0.0200491	-3.55675	0.000375469	0.0176962	RPS24
ENSG00000213799	270.934	-0.0854597	0.0240452	-3.55413	0.000379228	0.0177395	ZNF845
ENSG00000259623	161.298	-0.0530642	0.0149316	-3.55382	0.000379674	0.0177395	AC125257.1
ENSG00000076053	263.064	-0.0537555	0.015135	-3.55173	0.000382704	0.0177493	RBM7
ENSG00000164209	776.727	-0.064392	0.0181353	-3.55064	0.000384297	0.0177493	SLC25A46
ENSG00000171817	129.098	-0.0727132	0.020481	-3.55028	0.000384817	0.0177493	ZNF540
ENSG00000165629	425.129	-0.0603963	0.0170239	-3.54773	0.000388569	0.0178004	ATP5C1
ENSG00000128311	40.5247	0.0937435	0.0264419	3.54527	0.000392214	0.0178004	TST
ENSG00000174780	661.912	-0.0460203	0.0129824	-3.54483	0.00039287	0.0178004	SRP72
ENSG00000112029	68.8813	-0.0705434	0.0199004	-3.54482	0.000392881	0.0178004	FBXO5
ENSG00000111727	339.6	-0.0559429	0.0157876	-3.54346	0.000394917	0.0178004	HCFC2
ENSG00000115514	193.207	-0.0820999	0.0231734	-3.54285	0.000395821	0.0178004	TXNDC9
ENSG00000116874	87.8087	-0.0507936	0.014375	-3.53346	0.000410163	0.0183532	WARS2
ENSG00000198040	395.565	-0.0576063	0.0163085	-3.53228	0.000411998	0.0183532	ZNF84
ENSG00000112996	488.839	-0.0592488	0.0167873	-3.52939	0.000416524	0.0183532	MRPS30
ENSG00000144827	259.83	-0.0601828	0.017055	-3.52875	0.000417525	0.0183532	ABHD10
ENSG00000255529	232.495	-0.0746851	0.0211664	-3.52848	0.000417958	0.0183532	POLR2M
ENSG00000158156	58.0207	0.0860351	0.0243846	3.52825	0.000418316	0.0183532	XKR8
ENSG00000214765	115.672	-0.0611486	0.0173407	-3.52631	0.000421394	0.0184134	SEPT7P2
ENSG00000162972	44.8204	-0.0833392	0.0236465	-3.52438	0.00042448	0.0184734	MAIP1
ENSG00000148943	550.259	-0.0597459	0.0169658	-3.52155	0.000429025	0.0185962	LIN7C
ENSG00000164022	206.852	-0.0586779	0.0166685	-3.52029	0.000431081	0.0186106	AIMP1
ENSG00000182903	476.123	-0.0673549	0.0191467	-3.51784	0.000435072	0.0186773	ZNF721
ENSG00000215417	143.308	-0.0816033	0.0232031	-3.51692	0.000436589	0.0186773	MIR17HG
ENSG00000121350	312.469	-0.071223	0.0202558	-3.51617	0.000437816	0.0186773	PYROXD1
ENSG00000014123	612.836	-0.0652444	0.0185626	-3.51483	0.000440036	0.0186981	UFL1
ENSG00000169139	196.004	-0.0686068	0.019532	-3.51254	0.000443843	0.0187859	UBE2V2
ENSG00000168303	157.65	-0.0558217	0.0159102	-3.50855	0.000450564	0.0188558	MPLKIP
ENSG00000171827	147.511	-0.0620667	0.0176941	-3.50776	0.000451892	0.0188558	ZNF570
ENSG00000167434	36.4745	0.114105	0.0325301	3.50767	0.00045205	0.0188558	CA4
ENSG00000181450	374.495	-0.0698329	0.0199163	-3.50633	0.000454339	0.0188558	ZNF678
ENSG00000133818	169.439	-0.0822215	0.0234595	-3.50483	0.000456895	0.0188558	RRAS2
ENSG00000139921	615.983	-0.0725495	0.0207038	-3.50416	0.000458055	0.0188558	TMX1
ENSG00000177889	569.284	-0.0405602	0.0115759	-3.50386	0.00045857	0.0188558	UBE2N
ENSG00000133773	207.783	-0.0640222	0.0182746	-3.50333	0.000459471	0.0188558	CCDC59
ENSG00000156256	627.528	-0.0548624	0.0156721	-3.50064	0.000464147	0.0189755	USP16
ENSG00000110931	522.901	0.0488617	0.0139696	3.49772	0.000469261	0.0191122	CAMKK2
ENSG00000175581	52.8279	-0.083081	0.0237768	-3.49421	0.00047547	0.0192923	MRPL48
ENSG00000128973	41.3644	0.0880475	0.0252197	3.49122	0.000480822	0.0194364	CLN6
ENSG00000198000	542.91	-0.0391102	0.0112156	-3.48712	0.000488246	0.0196032	NOL8
ENSG00000161970	105.094	-0.10295	0.0295244	-3.48694	0.000488583	0.0196032	RPL26
ENSG00000189266	1291.5	-0.049421	0.0141916	-3.48241	0.000496917	0.0198608	PNRC2
ENSG00000173825	23.2847	0.091877	0.0263903	3.48146	0.000498682	0.0198608	TIGD3
ENSG00000141446	633.311	-0.0587391	0.0168995	-3.4758	0.000509333	0.0202104	ESCO1
ENSG00000189042	143.049	-0.0608877	0.0175277	-3.4738	0.000513138	0.0202189	ZNF567
ENSG00000141384	134.971	-0.0512315	0.0147483	-3.47372	0.000513294	0.0202189	TAF4B
ENSG00000160321	66.7781	-0.12056	0.0347586	-3.46849	0.000523387	0.0204486	ZNF208
ENSG00000196646	311.092	-0.0496414	0.0143126	-3.46838	0.000523608	0.0204486	ZNF136
ENSG00000184007	2560.47	-0.0360186	0.0103867	-3.46776	0.00052481	0.0204486	PTP4A2
ENSG00000163867	225.154	-0.0580244	0.0167393	-3.46637	0.000527541	0.0204811	ZMYM6
ENSG00000166477	193.027	-0.0480822	0.0138783	-3.46456	0.000531106	0.0205456	LEO1
ENSG00000267481	76.1062	-0.0528186	0.0152539	-3.46264	0.00053491	0.0205946	AC011477.2
ENSG00000138182	207.109	-0.0550708	0.0159073	-3.46199	0.000536189	0.0205946	KIF20B
ENSG00000129197	281.167	-0.0312831	0.00904126	-3.46004	0.000540097	0.0206004	RPAIN
ENSG00000275180	51.3015	-0.0828258	0.023938	-3.46001	0.000540156	0.0206004	AC048341.3
ENSG00000152749	194.712	-0.0526731	0.0152322	-3.458	0.000544195	0.0206813	GPR180
ENSG00000172086	256.564	-0.0728495	0.0210731	-3.457	0.000546229	0.0206858	KRCC1
ENSG00000181163	1560.74	-0.0543647	0.0157434	-3.45317	0.000554048	0.0209025	NPM1
ENSG00000133317	27.1155	0.102549	0.0297143	3.45118	0.000558148	0.0209025	LGALS12
ENSG00000107625	333.145	-0.0500611	0.0145117	-3.4497	0.000561203	0.0209025	DDX50
ENSG00000070614	171.399	0.0901086	0.0261226	3.44945	0.000561734	0.0209025	NDST1
ENSG00000181004	46.6152	-0.0711448	0.0206262	-3.44924	0.000562171	0.0209025	BBS12
ENSG00000186446	46.518	-0.0914019	0.0265043	-3.44857	0.00056357	0.0209025	ZNF501
ENSG00000104064	544.929	-0.0414334	0.012034	-3.44301	0.000575269	0.0211985	GABPB1
ENSG00000180008	624.26	-0.0581349	0.0168854	-3.44291	0.000575481	0.0211985	SOCS4
ENSG00000113638	195.958	-0.0557486	0.016202	-3.44084	0.000579911	0.0212891	TTC33
ENSG00000224032	120.689	-0.057525	0.0167507	-3.43419	0.000594329	0.0217444	EPB41L4A-AS1
ENSG00000145388	371.996	-0.0525567	0.0153123	-3.43232	0.000598448	0.0217838	METTL14
ENSG00000164975	586.713	-0.0489752	0.0142707	-3.43187	0.000599444	0.0217838	SNAPC3
ENSG00000168283	270.867	-0.0726207	0.0211907	-3.42701	0.000610272	0.0221029	BMI1
ENSG00000197841	175.108	-0.0834408	0.0243829	-3.42211	0.000621382	0.0222646	ZNF181
ENSG00000144567	502.533	0.0576176	0.0168376	3.42195	0.000621727	0.0222646	RETREG2
ENSG00000241058	181.137	-0.0423902	0.0123895	-3.42146	0.000622867	0.0222646	NSUN6
ENSG00000106560	560.435	-0.0715373	0.0209118	-3.42091	0.000624128	0.0222646	GIMAP2
ENSG00000198551	135.223	-0.0641577	0.0187568	-3.4205	0.000625057	0.0222646	ZNF627
ENSG00000151881	84.7691	-0.0693387	0.0202768	-3.41961	0.000627114	0.0222646	TMEM267
ENSG00000119616	266.745	-0.0439441	0.01287	-3.41445	0.000639105	0.0225175	FCF1
ENSG00000174720	281.771	-0.0611139	0.0179039	-3.41344	0.000641482	0.0225175	LARP7
ENSG00000135272	992.196	-0.0551565	0.01616	-3.41315	0.000642172	0.0225175	MDFIC
ENSG00000165832	189.121	-0.0702906	0.0205951	-3.41297	0.000642583	0.0225175	TRUB1
ENSG00000115866	552.694	-0.0477467	0.0140013	-3.41015	0.000649269	0.0226782	DARS
ENSG00000123106	418.355	-0.0473064	0.013889	-3.40603	0.00065914	0.0229259	CCDC91
ENSG00000163584	56.9598	-0.0856702	0.025157	-3.40543	0.00066061	0.0229259	RPL22L1
ENSG00000166822	410.636	-0.0487622	0.0143627	-3.39506	0.00068614	0.0237356	TMEM170A
ENSG00000156171	585.03	-0.0549429	0.0161879	-3.39408	0.000688607	0.0237448	DRAM2
ENSG00000169599	60.1171	-0.0610571	0.0179987	-3.39231	0.000693051	0.023822	NFU1
ENSG00000152147	68.7611	-0.0556745	0.0164206	-3.39054	0.000697562	0.0239009	GEMIN6
ENSG00000182986	133.669	-0.0566464	0.0167152	-3.38892	0.000701693	0.0239664	ZNF320
ENSG00000152193	270.059	-0.0561397	0.0165855	-3.38487	0.000712114	0.0242163	RNF219
ENSG00000114107	73.1931	-0.0863104	0.0255093	-3.38349	0.000715718	0.0242163	CEP70
ENSG00000105514	591.506	0.0631934	0.018677	3.38348	0.000715742	0.0242163	RAB3D
ENSG00000221909	68.4409	-0.0675144	0.01998	-3.3791	0.00072723	0.0245281	FAM200A
ENSG00000100744	210.503	-0.0595435	0.0176304	-3.37733	0.000731944	0.0246102	GSKIP
ENSG00000198346	119.423	-0.0664351	0.019682	-3.37542	0.00073704	0.0247046	ZNF813
ENSG00000152558	4406.3	-0.0642802	0.0190513	-3.37406	0.000740677	0.0247102	TMEM123
ENSG00000130818	274.366	-0.0503748	0.0149319	-3.37365	0.000741786	0.0247102	ZNF426
ENSG00000248092	65.513	-0.0715273	0.02122	-3.37074	0.000749664	0.0248958	NNT-AS1
ENSG00000198556	99.0146	-0.0480175	0.0142559	-3.36824	0.000756483	0.0250452	ZNF789
ENSG00000145293	138.476	-0.0522511	0.0155182	-3.36708	0.0007597	0.0250475	ENOPH1
ENSG00000251369	155.45	-0.0566166	0.0168201	-3.36602	0.000762625	0.0250475	ZNF550
ENSG00000171530	60.2993	-0.0581624	0.017281	-3.36569	0.000763517	0.0250475	TBCA
ENSG00000111711	410.983	-0.0648599	0.0192763	-3.36475	0.000766133	0.0250572	GOLT1B
ENSG00000257743	128.856	0.0868198	0.0258147	3.36319	0.000770465	0.0251227	MGAM2
ENSG00000107672	217.508	-0.0484291	0.0144066	-3.36159	0.000774962	0.0251583	NSMCE4A
ENSG00000133114	252.729	-0.0571075	0.016994	-3.36046	0.000778137	0.0251583	GPALPP1
ENSG00000234284	104.106	-0.0775076	0.0230656	-3.36031	0.000778549	0.0251583	ZNF879
ENSG00000159885	37.6073	-0.0814421	0.0242683	-3.3559	0.000791071	0.0254867	ZNF222
ENSG00000213918	256.494	0.0445225	0.0132717	3.35468	0.00079457	0.0255232	DNASE1
ENSG00000189403	1625.47	-0.0589312	0.0175734	-3.35342	0.000798182	0.0255631	HMGB1
ENSG00000123268	209.784	-0.0422791	0.0126209	-3.34993	0.000808313	0.025811	ATF1
ENSG00000243609	36.975	0.0753189	0.0225028	3.3471	0.000816632	0.0258968	RPS2P44
ENSG00000198839	210.18	-0.0539595	0.0161235	-3.34664	0.000817971	0.0258968	ZNF277
ENSG00000203667	252.767	-0.0514516	0.0153827	-3.34477	0.000823509	0.0258968	COX20
ENSG00000151835	1284.11	-0.0604025	0.0180616	-3.34425	0.000825066	0.0258968	SACS
ENSG00000256771	201.257	-0.0664349	0.0198724	-3.34308	0.000828546	0.0258968	ZNF253
ENSG00000166226	393.68	-0.0494848	0.0148029	-3.34292	0.000829018	0.0258968	CCT2
ENSG00000049167	122.853	-0.0645001	0.0192956	-3.34274	0.00082955	0.0258968	ERCC8
ENSG00000022567	355.28	0.0735479	0.0220047	3.34237	0.000830661	0.0258968	SLC45A4
ENSG00000213463	300.793	-0.0533176	0.0159551	-3.34173	0.000832593	0.0258968	SYNJ2BP
ENSG00000152700	401.786	-0.038199	0.0114492	-3.33638	0.000848757	0.0263237	SAR1B
ENSG00000168724	434.496	-0.0476707	0.0142989	-3.33388	0.000856436	0.0263294	DNAJC21
ENSG00000162623	227.077	-0.0583386	0.0175	-3.33364	0.000857188	0.0263294	TYW3
ENSG00000150776	278.56	-0.0496127	0.0148832	-3.33347	0.000857707	0.0263294	NKAPD1
ENSG00000162413	242.587	0.0740952	0.0222298	3.33315	0.000858699	0.0263294	KLHL21
ENSG00000126261	679.588	-0.0417617	0.0125422	-3.32969	0.000869437	0.0265439	UBA2
ENSG00000269893	46.5871	-0.0949762	0.0285292	-3.32909	0.000871307	0.0265439	SNHG8
ENSG00000122958	363.467	-0.0446251	0.0134069	-3.32852	0.000873074	0.0265439	VPS26A
ENSG00000128534	395.047	-0.0584459	0.0175662	-3.32719	0.000877277	0.0265968	LSM8
ENSG00000167553	117.871	0.0750822	0.022573	3.32619	0.000880409	0.026617	TUBA1C
ENSG00000196267	180.828	-0.0516652	0.0155448	-3.32364	0.000888518	0.0267871	ZNF836
ENSG00000147419	165.012	-0.0457965	0.0137906	-3.32084	0.000897462	0.0269168	CCDC25
ENSG00000280035	27.6555	0.0970212	0.0292168	3.32073	0.00089781	0.0269168	AC011676.5
ENSG00000067167	1964.66	-0.0497441	0.0149847	-3.31966	0.000901278	0.026946	TRAM1
ENSG00000166145	33.5361	0.0888859	0.0268062	3.31587	0.000913593	0.0272387	SPINT1
ENSG00000000419	175.095	-0.0726116	0.0219134	-3.31358	0.000921106	0.0273301	DPM1
ENSG00000167635	758.603	-0.0473407	0.0142916	-3.31248	0.000924724	0.0273301	ZNF146
ENSG00000205302	936.048	-0.0472705	0.0142707	-3.31242	0.00092491	0.0273301	SNX2
ENSG00000180479	79.4711	-0.0607035	0.0183292	-3.31186	0.000926789	0.0273301	ZNF571
ENSG00000163946	1950.12	-0.039238	0.011851	-3.31096	0.000929766	0.0273432	FAM208A
ENSG00000174749	130.85	-0.0658275	0.0198924	-3.30918	0.000935685	0.0274425	FAM241A
ENSG00000197372	219.635	-0.0550556	0.016648	-3.30704	0.000942888	0.0275788	ZNF675
ENSG00000170903	315.636	-0.0440666	0.0133386	-3.3037	0.000954191	0.0276971	MSANTD4
ENSG00000135241	683.352	-0.0614229	0.0185972	-3.3028	0.000957261	0.0276971	PNPLA8
ENSG00000189227	59.7441	-0.0731784	0.022157	-3.30272	0.000957532	0.0276971	C15orf61
ENSG00000085760	229.766	-0.0452899	0.013714	-3.30245	0.000958427	0.0276971	MTIF2
ENSG00000163519	545.497	-0.0691741	0.0209491	-3.30201	0.000959946	0.0276971	TRAT1
ENSG00000108840	90.8325	0.0943033	0.0285712	3.30065	0.000964624	0.0276971	HDAC5
ENSG00000138050	108.421	-0.0603019	0.0182722	-3.3002	0.000966161	0.0276971	THUMPD2
ENSG00000185246	410.766	-0.0567963	0.0172119	-3.29982	0.000967461	0.0276971	PRPF39
ENSG00000101695	362.732	-0.0392435	0.0119071	-3.29581	0.000981375	0.0280025	RNF125
ENSG00000087502	645.713	-0.057122	0.0173346	-3.29526	0.000983319	0.0280025	ERGIC2
ENSG00000151876	72.7069	-0.0875684	0.0265871	-3.29364	0.000989	0.0280436	FBXO4
ENSG00000145723	121.419	-0.0599212	0.0181965	-3.29301	0.000991211	0.0280436	GIN1
ENSG00000166479	973.482	-0.0612571	0.0186043	-3.29263	0.000992557	0.0280436	TMX3
ENSG00000113719	884.062	0.0569557	0.0173261	3.28728	0.00101159	0.0284185	ERGIC1
ENSG00000121895	121.097	-0.0640901	0.0195034	-3.28609	0.00101588	0.0284185	TMEM156
ENSG00000138399	220.633	-0.0506789	0.0154243	-3.28565	0.00101746	0.0284185	FASTKD1
ENSG00000172239	195.711	-0.0592014	0.0180183	-3.28562	0.00101758	0.0284185	PAIP1
ENSG00000116752	155.688	-0.0600983	0.0182944	-3.28507	0.00101958	0.0284185	BCAS2
ENSG00000154582	117.876	-0.055022	0.016752	-3.2845	0.00102162	0.0284185	ELOC
ENSG00000110002	75.5088	0.0534773	0.01629	3.28284	0.00102766	0.0284823	VWA5A
ENSG00000126524	161.197	-0.0564791	0.0172158	-3.28064	0.0010357	0.0284823	SBDS
ENSG00000268027	201.312	-0.0597488	0.018215	-3.28019	0.00103737	0.0284823	AC243960.1
ENSG00000005700	725.648	-0.0449245	0.013698	-3.27964	0.00103939	0.0284823	IBTK
ENSG00000082898	2188.11	-0.0421001	0.0128376	-3.27943	0.00104017	0.0284823	XPO1
ENSG00000159339	214.293	0.125395	0.0382383	3.2793	0.00104063	0.0284823	PADI4
ENSG00000138663	179.074	-0.0532694	0.0162465	-3.27883	0.00104239	0.0284823	COPS4
ENSG00000122547	77.1216	0.079378	0.0242169	3.27779	0.00104622	0.0285148	EEPD1
ENSG00000167842	221.588	-0.0488702	0.0149202	-3.27543	0.00105502	0.0286701	MIS12
ENSG00000169019	112.397	-0.0929834	0.0283933	-3.27484	0.00105723	0.0286701	COMMD8
ENSG00000155100	205.443	-0.0622599	0.0190196	-3.27346	0.00106239	0.0287377	OTUD6B
ENSG00000156017	287.398	-0.0610658	0.0186654	-3.2716	0.0010694	0.0288021	CARNMT1
ENSG00000197894	384.176	-0.0407333	0.0124527	-3.27105	0.0010715	0.0288021	ADH5
ENSG00000069956	282.609	-0.0503282	0.0153894	-3.27031	0.00107431	0.0288021	MAPK6
ENSG00000171566	406.809	-0.049772	0.0152265	-3.26877	0.00108016	0.0288021	PLRG1
ENSG00000133740	82.0686	-0.104206	0.0318877	-3.26792	0.00108342	0.0288021	E2F5
ENSG00000196636	50.0593	-0.0809611	0.0247758	-3.26774	0.00108408	0.0288021	SDHAF3
ENSG00000134001	471.337	-0.0446137	0.0136536	-3.26754	0.00108486	0.0288021	EIF2S1
ENSG00000081154	812.999	-0.053514	0.0163871	-3.26562	0.00109224	0.0288021	PCNP
ENSG00000109929	150.249	-0.0506195	0.0155053	-3.26466	0.00109597	0.0288021	SC5D
ENSG00000113597	202.528	-0.0606256	0.018573	-3.26418	0.00109783	0.0288021	TRAPPC13
ENSG00000180817	246.191	-0.0587996	0.0180142	-3.26407	0.00109824	0.0288021	PPA1
ENSG00000077232	1196.92	-0.0547036	0.0167645	-3.26307	0.00110213	0.0288021	DNAJC10
ENSG00000156639	313.964	0.0502067	0.0153873	3.26286	0.00110293	0.0288021	ZFAND3
ENSG00000124126	1946.66	0.0798343	0.0244719	3.26229	0.00110516	0.0288021	PREX1
ENSG00000100605	241.051	0.0896925	0.0274941	3.26225	0.00110532	0.0288021	ITPK1
ENSG00000135709	482.118	0.0654007	0.0200532	3.26136	0.00110881	0.0288021	KIAA0513
ENSG00000259494	88.7675	-0.0545268	0.0167208	-3.26102	0.00111013	0.0288021	MRPL46
ENSG00000214367	310.678	-0.0477914	0.0146628	-3.25936	0.00111662	0.028901	HAUS3
ENSG00000058804	280.916	-0.0387393	0.0118905	-3.25801	0.00112198	0.0289702	NDC1
ENSG00000136169	438.5	-0.0535355	0.0164396	-3.2565	0.00112795	0.0290549	SETDB2
ENSG00000180263	106.071	-0.0454696	0.0139793	-3.25264	0.00114339	0.0293399	FGD6
ENSG00000129480	67.7652	-0.0713545	0.0219405	-3.25217	0.00114526	0.0293399	DTD2
ENSG00000226950	86.2851	-0.0420052	0.0129179	-3.2517	0.00114717	0.0293399	DANCR
ENSG00000117133	214.78	-0.0525711	0.0161709	-3.25097	0.00115011	0.0293455	RPF1
ENSG00000136100	662.228	-0.0411606	0.0126699	-3.24869	0.00115936	0.0295117	VPS36
ENSG00000198890	87.6713	-0.07291	0.0224743	-3.24415	0.001178	0.0298503	PRMT6
ENSG00000196562	776.86	0.0555945	0.0171371	3.24411	0.00117819	0.0298503	SULF2
ENSG00000136518	218.407	-0.0499551	0.0154043	-3.24294	0.00118304	0.029903	ACTL6A
ENSG00000198015	374.014	-0.0495116	0.015291	-3.23796	0.00120389	0.0302805	MRPL42
ENSG00000116251	935.875	-0.0410535	0.0126811	-3.23738	0.00120631	0.0302805	RPL22
ENSG00000147604	1413.54	-0.0918054	0.0283581	-3.23736	0.00120639	0.0302805	RPL7
ENSG00000205339	1049.79	-0.0449033	0.0138738	-3.23655	0.00120984	0.0302965	IPO7
ENSG00000197808	65.2777	-0.0625387	0.019329	-3.23549	0.00121434	0.0303215	ZNF461
ENSG00000185127	370.455	-0.0523449	0.0161808	-3.23499	0.00121645	0.0303215	C6orf120
ENSG00000155545	304.016	-0.0602341	0.0186262	-3.23384	0.00122136	0.0303508	MIER3
ENSG00000100985	93.9411	0.181363	0.0560906	3.2334	0.00122326	0.0303508	MMP9
ENSG00000122406	2486.33	-0.055796	0.017263	-3.23211	0.00122879	0.0304183	RPL5
ENSG00000238741	792.947	-0.094357	0.0292011	-3.23128	0.00123236	0.0304367	SCARNA7
ENSG00000113460	108.28	-0.0568925	0.017611	-3.23052	0.00123567	0.0304489	BRIX1
ENSG00000198087	605.961	-0.0512913	0.015891	-3.22769	0.00124794	0.0306801	CD2AP
ENSG00000166275	109.581	-0.075691	0.0234569	-3.22682	0.00125176	0.0306801	BORCS7
ENSG00000171863	542.853	-0.0937405	0.0290553	-3.22627	0.00125414	0.0306801	RPS7
ENSG00000164162	73.6275	-0.0479163	0.0148566	-3.22525	0.00125863	0.0306801	ANAPC10
ENSG00000134987	646.964	-0.0518635	0.0160812	-3.2251	0.00125928	0.0306801	WDR36
ENSG00000155868	181.287	-0.0698475	0.0216666	-3.22374	0.00126527	0.0306801	MED7
ENSG00000165487	446.849	-0.0574719	0.0178281	-3.22366	0.00126562	0.0306801	MICU2
ENSG00000159593	230.655	-0.0493119	0.0152992	-3.22317	0.0012678	0.0306801	NAE1
ENSG00000259865	79.3009	-0.0901719	0.0280223	-3.21786	0.00129151	0.0311839	AL390728.6
ENSG00000197619	195.542	-0.0476378	0.0148109	-3.21639	0.00129813	0.0312739	ZNF615
ENSG00000181904	298.624	-0.0504253	0.0156891	-3.21403	0.00130884	0.031416	C5orf24
ENSG00000198301	454.224	-0.0504615	0.0157022	-3.21365	0.00131057	0.031416	SDAD1
ENSG00000105355	198.068	0.0625005	0.0194513	3.21318	0.00131276	0.031416	PLIN3
ENSG00000167637	173.596	-0.0511128	0.0159205	-3.2105	0.00132505	0.0316399	ZNF283
ENSG00000163376	175.897	-0.0722328	0.0225099	-3.20893	0.00133231	0.031743	KBTBD8
ENSG00000155906	69.1988	-0.0543466	0.0169457	-3.20711	0.00134076	0.0318739	RMND1
ENSG00000161057	256.106	-0.0527074	0.0164413	-3.20578	0.00134695	0.0319434	PSMC2
ENSG00000164674	255.647	0.0517531	0.016152	3.20413	0.00135473	0.0319434	SYTL3
ENSG00000128590	252.234	-0.0607153	0.01895	-3.20398	0.00135544	0.0319434	DNAJB9
ENSG00000153006	381.721	-0.0523009	0.0163268	-3.20338	0.00135824	0.0319434	SREK1IP1
ENSG00000123545	75.0934	-0.0705657	0.0220299	-3.20317	0.00135922	0.0319434	NDUFAF4
ENSG00000163050	184.03	0.0529703	0.0165424	3.2021	0.0013643	0.0319434	COQ8A
ENSG00000107738	1172.88	0.0799808	0.0249778	3.20208	0.00136439	0.0319434	VSIR
ENSG00000126821	300.975	-0.0701969	0.0219311	-3.20079	0.0013705	0.032017	SGPP1
ENSG00000124102	86.7862	0.0881986	0.0275724	3.1988	0.00138	0.0321524	PI3
ENSG00000100852	1128.53	-0.0627357	0.0196183	-3.19781	0.00138477	0.0321524	ARHGAP5
ENSG00000186300	143.712	-0.0512839	0.0160408	-3.19708	0.00138824	0.0321524	ZNF555
ENSG00000239998	305.195	0.0765842	0.0239556	3.19693	0.00138898	0.0321524	LILRA2
ENSG00000184678	290.884	0.0662045	0.0207173	3.19562	0.0013953	0.0321524	HIST2H2BE
ENSG00000008988	1315.99	-0.0545841	0.0170857	-3.19473	0.00139962	0.0321524	RPS20
ENSG00000154511	158.929	-0.0585857	0.0183409	-3.19427	0.00140183	0.0321524	FAM69A
ENSG00000177156	1723.58	0.0768937	0.0240737	3.19409	0.00140271	0.0321524	TALDO1
ENSG00000145425	1304.19	-0.112377	0.0351837	-3.19401	0.00140311	0.0321524	RPS3A
ENSG00000213876	26.9186	0.0684081	0.0214256	3.19283	0.00140888	0.0322099	RPL7AP64
ENSG00000213976	39.5572	-0.117292	0.0367423	-3.19227	0.00141159	0.0322099	AC010615.1
ENSG00000203965	72.3504	-0.0642733	0.0201516	-3.18948	0.00142528	0.0324538	EFCAB7
ENSG00000042832	48.6174	0.0809402	0.0253944	3.18733	0.00143595	0.0326278	TG
ENSG00000234741	290.469	-0.0603782	0.0189511	-3.18599	0.0014426	0.03271	GAS5
ENSG00000224578	27.6829	-0.0790159	0.0248143	-3.18429	0.0014511	0.0328304	HNRNPA1P48
ENSG00000279117	144.814	0.0516583	0.0162355	3.1818	0.00146361	0.0328304	AP001972.5
ENSG00000262370	97.5286	0.0781161	0.0245518	3.18168	0.00146422	0.0328304	AC108134.3
ENSG00000163605	1337.96	-0.0502832	0.0158053	-3.18142	0.00146556	0.0328304	PPP4R2
ENSG00000198887	919.912	-0.0528339	0.0166084	-3.18116	0.00146689	0.0328304	SMC5
ENSG00000137038	151.116	-0.065652	0.0206413	-3.18061	0.00146964	0.0328304	DMAC1
ENSG00000204899	76.8281	-0.0705241	0.022174	-3.18048	0.00147031	0.0328304	MZT1
ENSG00000131437	184.084	-0.0516422	0.0162392	-3.1801	0.00147224	0.0328304	KIF3A
ENSG00000070367	1008.82	-0.0519006	0.0163319	-3.17786	0.00148366	0.0329212	EXOC5
ENSG00000156976	3344.64	-0.0433653	0.0136489	-3.1772	0.00148702	0.0329212	EIF4A2
ENSG00000164323	590.475	-0.051607	0.016243	-3.17719	0.00148709	0.0329212	CFAP97
ENSG00000004660	42.7174	0.0823185	0.0259126	3.17677	0.00148924	0.0329212	CAMKK1
ENSG00000198677	1257.81	-0.0512917	0.0161481	-3.17632	0.00149157	0.0329212	TTC37
ENSG00000124802	28.2674	-0.0823298	0.0259316	-3.17488	0.00149897	0.0330171	EEF1E1
ENSG00000169288	68.3616	-0.064076	0.0201861	-3.17426	0.00150219	0.0330207	MRPL1
ENSG00000167384	222.117	-0.0563003	0.0177406	-3.17354	0.00150595	0.0330359	ZNF180
ENSG00000120802	1918.82	-0.0496084	0.0156416	-3.17157	0.00151618	0.0331468	TMPO
ENSG00000153989	276.106	-0.0529	0.016683	-3.1709	0.0015197	0.0331468	NUS1
ENSG00000013583	33.02	0.107477	0.033898	3.17058	0.00152134	0.0331468	HEBP1
ENSG00000139146	442.789	-0.0388286	0.0122502	-3.16963	0.00152635	0.0331468	SINHCAF
ENSG00000128513	277.678	-0.0616613	0.0194538	-3.16963	0.00152636	0.0331468	POT1
ENSG00000221944	159.669	-0.0550006	0.0173597	-3.16829	0.00153337	0.0331833	TIGD1
ENSG00000151490	165.678	-0.0652236	0.0205873	-3.16814	0.00153419	0.0331833	PTPRO
ENSG00000168916	44.7792	0.0961712	0.0303659	3.16708	0.00153979	0.033238	ZNF608
ENSG00000163512	429.531	-0.0575972	0.0181941	-3.16572	0.00154702	0.0333272	AZI2
ENSG00000064666	316.427	0.0976925	0.0308682	3.16483	0.00155175	0.0333626	CNN2
ENSG00000138686	100.111	-0.0489031	0.0154588	-3.16344	0.00155915	0.0334551	BBS7
ENSG00000197045	872.757	-0.0608088	0.0192285	-3.16243	0.00156456	0.0335046	GMFB
ENSG00000081665	558.513	-0.045879	0.0145267	-3.15825	0.00158721	0.0338291	ZNF506
ENSG00000073910	2268.64	0.046879	0.0148445	3.15801	0.00158851	0.0338291	FRY
ENSG00000166266	650.275	-0.0535975	0.0169725	-3.1579	0.00158912	0.0338291	CUL5
ENSG00000139133	171.782	-0.0501589	0.0158925	-3.15614	0.00159874	0.0339669	ALG10
ENSG00000149089	99.9838	-0.0633193	0.0200721	-3.15459	0.00160724	0.0340243	APIP
ENSG00000137168	79.2552	-0.0457738	0.0145106	-3.1545	0.00160775	0.0340243	PPIL1
ENSG00000137492	790.205	-0.0491852	0.0156139	-3.1501	0.00163215	0.0344733	THAP12
ENSG00000240288	39.2077	0.0862466	0.0273955	3.1482	0.00164278	0.0345829	GHRLOS
ENSG00000137504	1015.24	-0.059177	0.0187981	-3.14803	0.00164375	0.0345829	CREBZF
ENSG00000185088	170.48	-0.0545313	0.017327	-3.14719	0.00164849	0.0346151	RPS27L
ENSG00000122873	75.6474	-0.0722615	0.0229821	-3.14425	0.00166511	0.0348961	CISD1
ENSG00000150316	200.515	-0.0474458	0.0150979	-3.14255	0.00167485	0.0350323	CWC15
ENSG00000144161	140.531	-0.0462869	0.014742	-3.13979	0.00169068	0.0352572	ZC3H8
ENSG00000142657	994.237	0.0711472	0.0226617	3.13954	0.00169214	0.0352572	PGD
ENSG00000245149	56.6058	-0.0520016	0.0165668	-3.13891	0.0016958	0.03526	RNF139-AS1
ENSG00000183291	935.068	-0.0500769	0.0159563	-3.13839	0.00169881	0.03526	SELENOF
ENSG00000146386	168.806	-0.048631	0.0155156	-3.13433	0.00172248	0.0356178	ABRACL
ENSG00000117091	1463.98	-0.0495939	0.015823	-3.1343	0.00172264	0.0356178	CD48
ENSG00000151247	318.564	-0.0443815	0.0141686	-3.13238	0.00173395	0.035783	EIF4E
ENSG00000163931	1387.33	0.0869785	0.0277767	3.13135	0.00174003	0.0358399	TKT
ENSG00000104218	160.391	-0.0436207	0.0139368	-3.12988	0.00174876	0.035924	CSPP1
ENSG00000172349	3048.18	0.0410912	0.0131301	3.12955	0.00175076	0.035924	IL16
ENSG00000100564	103.847	-0.0496205	0.0158684	-3.127	0.00176599	0.0361676	PIGH
ENSG00000014641	358.969	-0.0381177	0.0121977	-3.12499	0.00177812	0.036347	MDH1
ENSG00000096872	72.0243	-0.0588851	0.0188614	-3.12199	0.00179631	0.0366202	IFT74
ENSG00000144034	61.8198	-0.0614813	0.019695	-3.12167	0.00179827	0.0366202	TPRKB
ENSG00000113593	608.962	-0.0457758	0.0146678	-3.12083	0.00180341	0.0366353	PPWD1
ENSG00000158825	31.0389	0.11614	0.0372191	3.12044	0.0018058	0.0366353	CDA
ENSG00000115233	212.133	-0.0558054	0.0178887	-3.11959	0.00181104	0.0366378	PSMD14
ENSG00000255717	348.531	-0.040837	0.0130917	-3.11932	0.00181271	0.0366378	SNHG1
ENSG00000106993	194.972	-0.0638975	0.0204921	-3.11816	0.00181986	0.0367109	CDC37L1
ENSG00000271614	67.863	-0.0636381	0.0204123	-3.11763	0.00182313	0.0367109	ATP2B1-AS1
ENSG00000260940	32.127	-0.085089	0.0273017	-3.11661	0.00182941	0.0367688	AL109741.3
ENSG00000256537	176.902	-0.0474622	0.0152336	-3.11563	0.00183554	0.0367787	SMIM10L1
ENSG00000163596	25.9009	-0.0871932	0.0279875	-3.11544	0.00183672	0.0367787	ICA1L
ENSG00000164117	186.342	-0.046659	0.0149866	-3.11339	0.00184952	0.0369222	FBXO8
ENSG00000121481	307.038	-0.0517794	0.0166337	-3.11293	0.00185243	0.0369222	RNF2
ENSG00000117543	117.012	-0.0534417	0.0171705	-3.11241	0.00185565	0.0369222	DPH5
ENSG00000273449	28.8903	-0.0821751	0.026405	-3.11211	0.00185757	0.0369222	AC093788.1
ENSG00000163312	251.927	-0.0497029	0.0159767	-3.11096	0.00186483	0.0369881	HELQ
ENSG00000127184	254.605	-0.0742868	0.0238826	-3.1105	0.00186774	0.0369881	COX7C
ENSG00000142794	94.2295	-0.0685286	0.0220466	-3.10835	0.00188137	0.0370613	NBPF3
ENSG00000142208	341.198	0.0853964	0.0274734	3.10834	0.00188145	0.0370613	AKT1
ENSG00000137760	192.789	-0.0526496	0.0169392	-3.10815	0.00188261	0.0370613	ALKBH8
ENSG00000123179	45.0777	-0.0869847	0.0279896	-3.10775	0.00188517	0.0370613	EBPL
ENSG00000186350	464.99	0.0629408	0.020271	3.10497	0.00190295	0.0372464	RXRA
ENSG00000075790	235.741	-0.0478278	0.0154057	-3.10454	0.00190574	0.0372464	BCAP29
ENSG00000164902	205.865	-0.0453692	0.0146145	-3.1044	0.00190666	0.0372464	PHAX
ENSG00000186017	101.418	-0.0582037	0.0187504	-3.10413	0.00190839	0.0372464	ZNF566
ENSG00000087008	53.408	0.0508168	0.0163796	3.10244	0.00191935	0.0373732	ACOX3
ENSG00000139163	1540.43	-0.0577784	0.0186327	-3.10091	0.0019293	0.0373732	ETNK1
ENSG00000102189	505.549	-0.0535249	0.0172633	-3.10051	0.00193189	0.0373732	EEA1
ENSG00000197557	31.1151	-0.0851426	0.0274614	-3.10044	0.00193231	0.0373732	TTC30A
ENSG00000198522	152.789	-0.0402338	0.0129787	-3.1	0.00193524	0.0373732	GPN1
ENSG00000086189	178.909	-0.053721	0.0173297	-3.09993	0.00193567	0.0373732	DIMT1
ENSG00000169508	648.807	-0.0609836	0.0196793	-3.09888	0.00194255	0.0374202	GPR183
ENSG00000196458	223.238	-0.0637062	0.0205623	-3.09821	0.00194694	0.0374202	ZNF605
ENSG00000236287	717.254	-0.055043	0.0177674	-3.09797	0.0019485	0.0374202	ZBED5
ENSG00000239827	26.3876	-0.0861501	0.0278217	-3.09651	0.00195813	0.0374657	SUGT1P3
ENSG00000078177	783.311	-0.0553305	0.0178734	-3.09568	0.00196362	0.0374657	N4BP2
ENSG00000180776	1654.91	-0.0437452	0.0141313	-3.09563	0.00196393	0.0374657	ZDHHC20
ENSG00000035720	119.202	-0.0907532	0.0293177	-3.09551	0.00196476	0.0374657	STAP1
ENSG00000132432	132.192	-0.0483494	0.0156232	-3.09473	0.00196993	0.0374981	SEC61G
ENSG00000186468	1938.12	-0.0438044	0.0141665	-3.09211	0.00198738	0.0377318	RPS23
ENSG00000134375	134.584	-0.0519166	0.0167919	-3.09176	0.00198972	0.0377318	TIMM17A
ENSG00000137331	28.7377	0.0939676	0.0303973	3.09132	0.00199269	0.0377318	IER3
ENSG00000174738	743.654	-0.049097	0.0158904	-3.08974	0.00200335	0.037799	NR1D2
ENSG00000226688	65.0174	-0.0489081	0.0158318	-3.08924	0.0020067	0.037799	ENTPD1-AS1
ENSG00000197016	77.147	-0.0653776	0.0211631	-3.08923	0.00200675	0.037799	ZNF470
ENSG00000196705	604.618	-0.0485801	0.0157362	-3.08716	0.00202082	0.0379977	ZNF431
ENSG00000133103	290.034	-0.05242	0.0169857	-3.08613	0.0020278	0.0380627	COG6
ENSG00000175137	246.412	0.0697815	0.0226244	3.08434	0.00204003	0.0381674	SH3BP5L
ENSG00000163378	97.6988	-0.0519477	0.0168451	-3.08385	0.00204339	0.0381674	EOGT
ENSG00000087302	450.916	-0.0463242	0.0150219	-3.08377	0.00204399	0.0381674	RTRAF
ENSG00000124207	618.758	-0.0401625	0.0130402	-3.0799	0.00207071	0.0385995	CSE1L
ENSG00000123552	191.505	-0.0555918	0.0180546	-3.07909	0.00207633	0.0386377	USP45
ENSG00000137547	60.1404	-0.0653477	0.0212334	-3.07758	0.00208685	0.0387666	MRPL15
ENSG00000197081	5554.95	0.0749783	0.0243719	3.07642	0.00209503	0.0388516	IGF2R
ENSG00000205809	29.5369	-0.121977	0.0396569	-3.07581	0.00209931	0.0388642	KLRC2
ENSG00000198909	487.619	0.0541313	0.0176105	3.0738	0.00211353	0.0390604	MAP3K3
ENSG00000171204	128.838	-0.0564872	0.0184044	-3.06922	0.00214618	0.0395288	TMEM126B
ENSG00000134686	406.027	0.0888922	0.0289625	3.06922	0.00214619	0.0395288	PHC2
ENSG00000104497	169.867	-0.0627432	0.0204505	-3.06805	0.00215459	0.0396057	SNX16
ENSG00000035928	677.608	-0.0310328	0.0101169	-3.06743	0.0021591	0.0396057	RFC1
ENSG00000100577	33.7055	0.0619791	0.0202076	3.06711	0.00216138	0.0396057	GSTZ1
ENSG00000214029	247.069	-0.0505743	0.0164928	-3.06645	0.00216617	0.0396262	ZNF891
ENSG00000275004	23.4899	-0.0879313	0.0286841	-3.06551	0.002173	0.0396307	ZNF280B
ENSG00000205707	107.722	-0.0548622	0.0178972	-3.0654	0.00217376	0.0396307	ETFRF1
ENSG00000014824	530.29	-0.05087	0.0166049	-3.06356	0.00218722	0.0398088	SLC30A9
ENSG00000104142	106.206	0.0891405	0.0291048	3.06275	0.00219316	0.039823	VPS18
ENSG00000149100	906.993	-0.0444823	0.0145251	-3.06244	0.00219537	0.039823	EIF3M
ENSG00000119408	273.291	0.0605536	0.0197787	3.06156	0.00220189	0.0398741	NEK6
ENSG00000272419	114.913	0.0414978	0.0135637	3.05947	0.00221729	0.0400857	AC241585.2
ENSG00000254685	304.242	-0.059696	0.0195169	-3.05868	0.00222317	0.0401248	FPGT
ENSG00000261366	84.0333	-0.0804767	0.026324	-3.05716	0.00223444	0.040261	MANEA-AS1
ENSG00000127824	426.67	0.0780644	0.0255446	3.05601	0.00224305	0.040261	TUBA4A
ENSG00000174799	356.799	-0.0439746	0.0143911	-3.05569	0.00224544	0.040261	CEP135
ENSG00000117115	260.833	0.0917747	0.0300356	3.05553	0.0022466	0.040261	PADI2
ENSG00000204789	61.8803	-0.0895591	0.029314	-3.05517	0.00224936	0.040261	ZNF204P
ENSG00000234883	23.2204	-0.111116	0.0363889	-3.05357	0.00226134	0.0404084	MIR155HG
ENSG00000067955	662.639	-0.046761	0.0153426	-3.04778	0.00230541	0.0411278	CBFB
ENSG00000134242	596.902	-0.0451737	0.01484	-3.04404	0.00233424	0.0414952	PTPN22
ENSG00000119682	1000.53	0.0347172	0.0114061	3.04373	0.00233662	0.0414952	AREL1
ENSG00000173726	711.657	-0.0422616	0.0138873	-3.04319	0.00234087	0.0414952	TOMM20
ENSG00000102543	97.5317	-0.0541441	0.0177923	-3.04312	0.00234138	0.0414952	CDADC1
ENSG00000197903	121.13	0.0804704	0.0264784	3.0391	0.00237288	0.0419843	HIST1H2BK
ENSG00000198707	397.556	-0.0598435	0.0196949	-3.03853	0.00237734	0.041988	CEP290
ENSG00000162813	101.757	-0.0538158	0.0177137	-3.03809	0.00238086	0.041988	BPNT1
ENSG00000125691	720.793	-0.087647	0.0288748	-3.03542	0.00240201	0.0422918	RPL23
ENSG00000156170	71.7773	-0.0451979	0.0148995	-3.03353	0.00241714	0.042423	NDUFAF6
ENSG00000261094	30.0163	-0.0757795	0.0249808	-3.0335	0.00241732	0.042423	AC007066.2
ENSG00000174840	298.864	-0.038669	0.012753	-3.03216	0.00242814	0.0425321	PDE12
ENSG00000180855	64.6607	-0.0565336	0.0186472	-3.03175	0.00243142	0.0425321	ZNF443
ENSG00000169403	1713.37	0.0699598	0.023086	3.0304	0.0024423	0.0426533	PTAFR
ENSG00000196411	27.6527	0.105276	0.0347509	3.02943	0.00245014	0.0427156	EPHB4
ENSG00000085274	404.466	-0.056218	0.0185601	-3.02896	0.00245394	0.0427156	MYNN
ENSG00000151135	253.871	-0.0542275	0.0179076	-3.02819	0.00246024	0.0427156	TMEM263
ENSG00000104687	548.617	0.0347209	0.0114666	3.02801	0.0024617	0.0427156	GSR
ENSG00000105821	198.883	-0.0537574	0.0177586	-3.02712	0.00246894	0.0427725	DNAJC2
ENSG00000184009	4233.89	0.0356899	0.011797	3.02534	0.00248355	0.0429567	ACTG1
ENSG00000120334	62.3397	-0.0469154	0.0155214	-3.02262	0.00250597	0.043275	CENPL
ENSG00000198453	105.981	-0.0504979	0.0167113	-3.02177	0.00251301	0.0433273	ZNF568
ENSG00000114416	938.55	-0.0373545	0.0123655	-3.02087	0.00252053	0.0433877	FXR1
ENSG00000164031	1652.88	-0.0559593	0.0185362	-3.01892	0.00253677	0.0435826	DNAJB14
ENSG00000196268	743.187	-0.0565248	0.0187258	-3.01854	0.00253993	0.0435826	ZNF493
ENSG00000131979	481.327	-0.0499669	0.0165607	-3.01719	0.0025513	0.0437082	GCH1
ENSG00000109475	416.646	-0.100593	0.0333744	-3.01406	0.00257777	0.0440917	RPL34
ENSG00000136603	652.09	-0.0522351	0.0173403	-3.01236	0.00259229	0.0442462	SKIL
ENSG00000120697	108.027	-0.0478644	0.015891	-3.01204	0.002595	0.0442462	ALG5
ENSG00000196072	224.002	-0.0630176	0.0209282	-3.01113	0.00260273	0.0442896	BLOC1S2
ENSG00000167005	683.214	-0.0497246	0.0165177	-3.01038	0.00260917	0.0442896	NUDT21
ENSG00000173875	519.377	-0.0500846	0.0166422	-3.0095	0.00261679	0.0442896	ZNF791
ENSG00000107745	191.359	0.0450241	0.0149613	3.00936	0.00261799	0.0442896	MICU1
ENSG00000127989	275.914	-0.0587135	0.0195104	-3.00935	0.00261807	0.0442896	MTERF1
ENSG00000158417	383.442	-0.0449611	0.0149477	-3.0079	0.00263064	0.0444327	EIF5B
ENSG00000166037	592.312	-0.0541994	0.0180281	-3.00639	0.00264368	0.0445702	CEP57
ENSG00000177663	1202.84	0.0595808	0.0198231	3.00562	0.0026504	0.0445702	IL17RA
ENSG00000121989	164.007	-0.0479066	0.0159395	-3.00553	0.00265117	0.0445702	ACVR2A
ENSG00000148660	469.978	0.053916	0.0179524	3.00328	0.00267087	0.0448212	CAMK2G
ENSG00000166845	71.6072	-0.0783197	0.0260832	-3.00269	0.00267604	0.0448212	C18orf54
ENSG00000167107	39.9088	0.0699174	0.0232882	3.00227	0.00267978	0.0448212	ACSF2
ENSG00000237296	80.2086	0.0512382	0.0170689	3.00184	0.0026835	0.0448212	SMG1P1
ENSG00000122565	902.08	-0.0551123	0.0183639	-3.00113	0.00268984	0.0448212	CBX3
ENSG00000109684	35.3074	-0.224293	0.0747395	-3.00099	0.00269102	0.0448212	CLNK
ENSG00000076662	1008.37	0.0960773	0.0320229	3.00027	0.00269738	0.0448579	ICAM3
ENSG00000124171	49.9687	-0.0555236	0.0185158	-2.99872	0.0027112	0.0449712	PARD6B
ENSG00000241839	277.872	0.076784	0.0256069	2.99857	0.00271252	0.0449712	PLEKHO2
ENSG00000189043	215.816	-0.069365	0.0231399	-2.99763	0.00272086	0.0450403	NDUFA4
ENSG00000059377	1239.63	0.0505905	0.0168815	2.99681	0.00272823	0.045093	TBXAS1
ENSG00000163568	133.237	-0.070937	0.0236788	-2.9958	0.00273725	0.045173	AIM2
ENSG00000103196	704.86	0.0800435	0.0267288	2.99465	0.00274758	0.0452335	CRISPLD2
ENSG00000185909	28.5922	0.0982992	0.032827	2.99446	0.0027493	0.0452335	KLHDC8B
ENSG00000178338	131.113	-0.0578541	0.0193303	-2.99293	0.00276316	0.0452976	ZNF354B
ENSG00000135002	172.486	-0.0660976	0.0220848	-2.9929	0.00276342	0.0452976	RFK
ENSG00000153879	364.534	-0.0393243	0.0131404	-2.99264	0.00276579	0.0452976	CEBPG
ENSG00000133111	64.9865	-0.0654914	0.0218879	-2.99212	0.00277046	0.0453054	RFXAP
ENSG00000174013	163.813	-0.0438332	0.0146578	-2.99043	0.00278581	0.0454847	FBXO45
ENSG00000128609	191.425	-0.0624972	0.0209021	-2.98999	0.00278985	0.0454847	NDUFA5
ENSG00000116161	311.916	-0.0563737	0.0188665	-2.98803	0.00280785	0.045709	CACYBP
ENSG00000096070	81.9855	0.0566883	0.0189829	2.98629	0.00282384	0.0458623	BRPF3
ENSG00000145416	1706.31	-0.0538387	0.0180299	-2.98608	0.00282576	0.0458623	MARCH1
ENSG00000198718	281.746	-0.0341545	0.0114447	-2.9843	0.00284225	0.0460606	TOGARAM1
ENSG00000245498	22.7509	-0.0782279	0.026219	-2.98363	0.00284852	0.0460931	AP000866.1
ENSG00000137720	25.3949	-0.0784422	0.026305	-2.98203	0.00286347	0.0462656	C11orf1
ENSG00000149196	131.308	-0.0425942	0.0142951	-2.97964	0.00288586	0.0464491	HIKESHI
ENSG00000182700	186.693	-0.0491731	0.0165033	-2.97959	0.00288634	0.0464491	IGIP
ENSG00000115368	467.785	-0.048422	0.0162521	-2.97944	0.00288774	0.0464491	WDR75
ENSG00000198252	590.411	-0.0533553	0.0179228	-2.97695	0.00291128	0.0467581	STYX
ENSG00000188171	118.62	-0.0890425	0.0299173	-2.97628	0.00291765	0.0467908	ZNF626
ENSG00000186265	463.154	-0.0677272	0.0227703	-2.97437	0.00293595	0.0470145	BTLA
ENSG00000163104	514.823	-0.0547678	0.0184193	-2.97339	0.00294534	0.0470949	SMARCAD1
ENSG00000266709	44.0425	0.0678899	0.0228518	2.97087	0.00296958	0.047348	AC005224.4
ENSG00000166260	280.417	-0.0522941	0.0176039	-2.97061	0.00297212	0.047348	COX11
ENSG00000130349	53.4301	-0.0579772	0.0195185	-2.97038	0.00297433	0.047348	C6orf203
ENSG00000251022	232.066	-0.0514586	0.017332	-2.969	0.00298775	0.0474916	THAP9-AS1
ENSG00000260296	27.4072	-0.0855478	0.0288268	-2.96765	0.0030009	0.0476305	AC095057.3
ENSG00000187607	64.5292	-0.0602452	0.0203053	-2.96698	0.00300745	0.0476643	ZNF286A
ENSG00000205189	305.062	-0.0573895	0.0193457	-2.96652	0.00301187	0.0476644	ZBTB10
ENSG00000090263	75.8694	-0.0745045	0.0251246	-2.9654	0.00302289	0.0477278	MRPS33
ENSG00000196387	224.526	-0.0459112	0.0154853	-2.96482	0.00302859	0.0477278	ZNF140
ENSG00000162368	1110.36	-0.0503682	0.0169889	-2.96476	0.00302914	0.0477278	CMPK1
ENSG00000161813	470.798	-0.0416545	0.0140555	-2.96356	0.00304103	0.0478452	LARP4
ENSG00000154174	552.673	-0.0494371	0.0166861	-2.96278	0.00304877	0.0478972	TOMM70
ENSG00000114942	395.059	-0.0792836	0.0267679	-2.96189	0.00305758	0.0479657	EEF1B2
ENSG00000117676	826.908	0.0685497	0.0231488	2.96127	0.00306377	0.0479931	RPS6KA1
ENSG00000163536	35.049	-0.0869348	0.0294066	-2.9563	0.00311355	0.0487022	SERPINI1
ENSG00000245910	184.699	-0.0497616	0.016836	-2.95567	0.00311996	0.0487318	SNHG6
ENSG00000006576	653.644	-0.0594894	0.0201321	-2.95496	0.00312713	0.0487733	PHTF2
ENSG00000047578	100.904	0.0577689	0.0195598	2.95345	0.00314248	0.0489419	KIAA0556
ENSG00000179630	64.0341	-0.0635338	0.0215255	-2.95156	0.0031617	0.0490488	LACC1
ENSG00000145439	310.291	-0.052109	0.0176553	-2.95147	0.00316261	0.0490488	CBR4
ENSG00000170191	44.7325	-0.061342	0.0207838	-2.95144	0.00316298	0.0490488	NANP
ENSG00000148444	86.1505	-0.0596775	0.0202277	-2.95028	0.00317482	0.0491352	COMMD3
ENSG00000104231	206.975	-0.0532585	0.0180549	-2.94982	0.00317962	0.0491352	ZFAND1
ENSG00000138660	198.525	-0.0599436	0.0203229	-2.94957	0.0031822	0.0491352	AP1AR
ENSG00000138750	312.619	-0.0386854	0.0131201	-2.94856	0.00319262	0.0492257	NUP54
ENSG00000075188	92.3575	-0.0502635	0.0170558	-2.94701	0.00320861	0.0493469	NUP37
ENSG00000120784	177.107	-0.0559601	0.0189919	-2.94652	0.00321376	0.0493469	ZFP30
ENSG00000136936	170.453	-0.0520697	0.0176719	-2.94647	0.0032142	0.0493469	XPA
ENSG00000131876	175.49	-0.044263	0.0150271	-2.94555	0.00322386	0.0494248	SNRPA1
ENSG00000100815	898.233	-0.0458563	0.0155901	-2.94137	0.00326762	0.0499708	TRIP11
ENSG00000067064	471.48	-0.0582933	0.0198191	-2.94127	0.00326873	0.0499708	IDI1
ENSG00000175893	659.988	-0.0741973	0.0252493	-2.93858	0.00329716	0.0503341	ZDHHC21
ENSG00000182858	35.4184	0.0686623	0.0233707	2.93796	0.00330375	0.0503635	ALG12
ENSG00000174885	23.4562	0.127099	0.0433025	2.93514	0.00333398	0.0507526	NLRP6
ENSG00000145779	1794.36	-0.0449379	0.0153183	-2.93361	0.00335043	0.0508743	TNFAIP8
ENSG00000273015	479.052	-0.0546082	0.0186175	-2.93316	0.00335527	0.0508743	AC008124.1
ENSG00000164631	774.726	-0.0476437	0.0162453	-2.93277	0.00335957	0.0508743	ZNF12
ENSG00000152778	881.837	-0.0863105	0.0294309	-2.93265	0.00336083	0.0508743	IFIT5
ENSG00000111530	1430.51	-0.042681	0.0145677	-2.92984	0.00339141	0.0512654	CAND1
ENSG00000109911	157.713	-0.0472704	0.0161491	-2.92712	0.00342121	0.0516047	ELP4
ENSG00000180488	310.63	-0.0418678	0.0143044	-2.92692	0.00342342	0.0516047	MIGA1
ENSG00000135185	330.399	-0.0536304	0.0183298	-2.92586	0.00343501	0.0516772	TMEM243
ENSG00000172315	294.14	-0.0412218	0.0140914	-2.92532	0.00344099	0.0516772	TP53RK
ENSG00000114120	744.186	-0.0605601	0.0207031	-2.92518	0.0034426	0.0516772	SLC25A36
ENSG00000175105	567.503	-0.0511071	0.0174805	-2.92366	0.00345942	0.0518577	ZNF654
ENSG00000126860	694.077	-0.0976225	0.0334094	-2.92201	0.00347783	0.0520613	EVI2A
ENSG00000145287	632.865	-0.0353851	0.0121139	-2.92104	0.00348861	0.0521504	PLAC8
ENSG00000175548	249.798	-0.0615099	0.0210712	-2.91915	0.0035099	0.0523334	ALG10B
ENSG00000006534	68.346	0.0806539	0.0276298	2.91909	0.00351055	0.0523334	ALDH3B1
ENSG00000140391	267.075	-0.0553221	0.0189601	-2.91782	0.00352487	0.0524579	TSPAN3
ENSG00000163319	185.332	-0.0499665	0.0171266	-2.91749	0.00352862	0.0524579	MRPS18C
ENSG00000138777	303.263	-0.0513929	0.0176219	-2.91642	0.00354075	0.0525658	PPA2
ENSG00000136243	197.415	-0.0387692	0.0133063	-2.91359	0.00357299	0.0529698	NUPL2
ENSG00000129317	712.068	-0.0553399	0.0189965	-2.91317	0.00357778	0.0529698	PUS7L
ENSG00000163219	2138.72	0.0404794	0.0138984	2.91252	0.00358523	0.0530073	ARHGAP25
ENSG00000073584	484.38	-0.0454635	0.0156186	-2.91086	0.00360431	0.0530712	SMARCE1
ENSG00000163281	169.535	-0.0567372	0.0194921	-2.91079	0.00360522	0.0530712	GNPDA2
ENSG00000169359	393.877	-0.0323064	0.011102	-2.90998	0.00361456	0.0530712	SLC33A1
ENSG00000281649	889.581	-0.0469584	0.0161374	-2.90991	0.00361527	0.0530712	EBLN3P
ENSG00000173418	114.205	-0.0436884	0.0150159	-2.90947	0.0036204	0.0530712	NAA20
ENSG00000143977	67.5478	-0.0701074	0.0241	-2.90902	0.00362568	0.0530712	SNRPG
ENSG00000226259	30.4107	-0.144983	0.0498412	-2.90889	0.00362709	0.0530712	GTF2H2B
ENSG00000184307	94.2392	-0.0589411	0.0202647	-2.90856	0.00363093	0.0530712	ZDHHC23
ENSG00000172123	266.505	-0.0553068	0.0190173	-2.90823	0.00363483	0.0530712	SLFN12
ENSG00000064102	226.068	-0.0431814	0.0148497	-2.90789	0.00363872	0.0530712	INTS13
ENSG00000057663	340.415	-0.0475486	0.016357	-2.90693	0.00364992	0.0531161	ATG5
ENSG00000139508	279.347	-0.0421191	0.0144926	-2.90625	0.00365789	0.0531161	SLC46A3
ENSG00000148400	137.839	0.0847866	0.029174	2.90624	0.00365798	0.0531161	NOTCH1
ENSG00000248971	30.6649	0.0922559	0.0317485	2.90583	0.00366276	0.0531161	KRT8P46
ENSG00000197013	249.899	-0.0698042	0.024028	-2.90512	0.00367106	0.0531161	ZNF429
ENSG00000138035	220.33	-0.0539445	0.0185718	-2.90464	0.00367678	0.0531161	PNPT1
ENSG00000134717	336.082	-0.0455457	0.0156839	-2.90397	0.00368468	0.0531161	BTF3L4
ENSG00000153208	36.5067	-0.0841309	0.028973	-2.90377	0.00368697	0.0531161	MERTK
ENSG00000108384	76.2463	-0.0492797	0.0169715	-2.90367	0.00368819	0.0531161	RAD51C
ENSG00000172530	216.556	0.0421214	0.0145096	2.90301	0.00369591	0.0531161	BANP
ENSG00000173226	309.385	-0.0516949	0.0178082	-2.90287	0.00369762	0.0531161	IQCB1
ENSG00000110871	81.9721	-0.0590233	0.0203347	-2.90259	0.00370085	0.0531161	COQ5
ENSG00000012232	315.514	0.0641297	0.0221293	2.89795	0.00375605	0.0538368	EXTL3
ENSG00000075624	7313.04	0.049203	0.0170008	2.89415	0.00380184	0.0544208	ACTB
ENSG00000213203	447.909	-0.0346892	0.0119896	-2.89327	0.0038125	0.054501	GIMAP1
ENSG00000168246	87.1191	-0.0538332	0.0186101	-2.89269	0.00381962	0.0545108	UBTD2
ENSG00000178691	628.12	-0.0466065	0.016117	-2.89176	0.00383094	0.0545108	SUZ12
ENSG00000105829	218.296	-0.0554934	0.0191909	-2.89165	0.0038322	0.0545108	BET1
ENSG00000112695	204.299	-0.0619329	0.0214185	-2.89156	0.00383338	0.0545108	COX7A2
ENSG00000198856	247.331	-0.0526694	0.0182175	-2.89114	0.00383846	0.0545112	OSTC
ENSG00000183044	194.654	0.0488023	0.0168838	2.89048	0.00384653	0.0545465	ABAT
ENSG00000135317	666.078	-0.0440167	0.0152301	-2.89011	0.00385105	0.0545465	SNX14
ENSG00000128915	720.905	-0.0475536	0.0164573	-2.88951	0.00385844	0.0545795	ICE2
ENSG00000196937	199.668	-0.0757105	0.0262125	-2.88834	0.00387284	0.0547115	FAM3C
ENSG00000142856	98.1575	-0.0678578	0.0235197	-2.88514	0.00391235	0.0551974	ITGB3BP
ENSG00000198502	209.394	0.1726	0.0598466	2.88404	0.00392605	0.0552753	HLA-DRB5
ENSG00000138036	29.8496	-0.0783149	0.0271597	-2.8835	0.00393288	0.0552753	DYNC2LI1
ENSG00000088766	227.034	-0.0388616	0.0134787	-2.88319	0.00393666	0.0552753	CRLS1
ENSG00000002919	180.204	0.051389	0.0178264	2.88275	0.00394225	0.0552753	SNX11
ENSG00000154723	89.138	-0.0472077	0.0163765	-2.88265	0.00394348	0.0552753	ATP5J
ENSG00000152382	104.252	-0.0501757	0.0174134	-2.88144	0.00395865	0.0552974	TADA1
ENSG00000136159	37.4309	-0.0694061	0.0240926	-2.88081	0.00396652	0.0552974	NUDT15
ENSG00000153140	42.5385	-0.0700504	0.0243163	-2.8808	0.00396671	0.0552974	CETN3
ENSG00000103540	405.668	-0.0384714	0.0133556	-2.88055	0.00396977	0.0552974	CCP110
ENSG00000118242	42.1874	-0.0568733	0.0197482	-2.87993	0.00397766	0.0552974	MREG
ENSG00000183161	152.013	-0.046399	0.0161113	-2.8799	0.00397807	0.0552974	FANCF
ENSG00000137992	232.238	-0.0338911	0.0117705	-2.87932	0.00398528	0.0552974	DBT
ENSG00000142864	1843.99	-0.0376434	0.013074	-2.87926	0.00398604	0.0552974	SERBP1
ENSG00000068024	346.616	0.053213	0.0184843	2.87882	0.00399164	0.055304	HDAC4
ENSG00000069869	141.309	-0.0595547	0.0206903	-2.87839	0.0039971	0.0553086	NEDD4
ENSG00000093144	552.89	-0.0563198	0.019585	-2.87566	0.00403186	0.0557181	ECHDC1
ENSG00000118596	971.745	-0.0530752	0.0184606	-2.87506	0.00403952	0.0557526	SLC16A7
ENSG00000100991	694.066	0.0322871	0.0112345	2.87392	0.00405409	0.0558822	TRPC4AP
ENSG00000070087	29.3294	-0.102261	0.0356027	-2.87228	0.00407518	0.0561013	PFN2
ENSG00000196693	589.971	-0.0452235	0.0157494	-2.87144	0.00408605	0.0561793	ZNF33B
ENSG00000142405	449.479	0.0811127	0.0282699	2.86922	0.00411482	0.0565028	NLRP12
ENSG00000137955	487.029	-0.0436268	0.0152106	-2.86818	0.00412841	0.0566175	RABGGTB
ENSG00000061794	208.986	-0.0468532	0.0163409	-2.86723	0.00414079	0.0567151	MRPS35
ENSG00000004700	782.531	-0.0491403	0.017145	-2.86616	0.00415483	0.0568353	RECQL
ENSG00000081014	380.123	-0.0375269	0.0130959	-2.86554	0.00416299	0.0568749	AP4E1
ENSG00000185697	761.683	-0.0677406	0.0236439	-2.86503	0.00416972	0.0568809	MYBL1
ENSG00000077147	1945.59	-0.0466694	0.0162912	-2.86471	0.00417397	0.0568809	TM9SF3
ENSG00000168661	33.7793	-0.060109	0.02099	-2.8637	0.00418724	0.0569898	ZNF30
ENSG00000198612	287.867	-0.0422417	0.0147593	-2.86203	0.00420932	0.0571677	COPS8
ENSG00000179144	680.877	-0.0492882	0.0172221	-2.86191	0.00421091	0.0571677	GIMAP7
ENSG00000122008	547.362	-0.0480427	0.0167961	-2.86036	0.00423163	0.0573575	POLK
ENSG00000163138	83.689	-0.0498963	0.0174458	-2.86007	0.00423551	0.0573575	PACRGL
ENSG00000198860	253.88	-0.0501737	0.0175533	-2.85837	0.00425825	0.057533	TSEN15
ENSG00000066427	554.34	-0.0365927	0.0128023	-2.8583	0.00425914	0.057533	ATXN3
ENSG00000272750	47.9318	-0.0669641	0.0234412	-2.85669	0.00428085	0.057754	AL592148.3
ENSG00000156384	50.6765	-0.0754543	0.0264204	-2.85591	0.00429134	0.0578232	SFR1
ENSG00000018189	376.766	-0.0431151	0.0151029	-2.85476	0.004307	0.0579115	RUFY3
ENSG00000179152	204.28	-0.0444855	0.0155836	-2.85464	0.00430862	0.0579115	TCAIM
ENSG00000198642	888.678	-0.0416031	0.0145763	-2.85415	0.00431519	0.0579277	KLHL9
ENSG00000167703	231.971	0.0804932	0.0282062	2.85374	0.00432078	0.0579307	SLC43A2
ENSG00000185875	79.1564	-0.0531378	0.0186266	-2.85279	0.00433374	0.0580323	THNSL1
ENSG00000159917	148.421	-0.0391156	0.0137139	-2.85226	0.00434095	0.0580569	ZNF235
ENSG00000157500	802.565	-0.0411982	0.014448	-2.85147	0.00435176	0.0580868	APPL1
ENSG00000172354	217.751	0.0919037	0.0322375	2.85083	0.00436056	0.0580868	GNB2
ENSG00000228223	115.338	-0.0763225	0.0267729	-2.85074	0.00436181	0.0580868	HCG11
ENSG00000160991	317.37	0.0701915	0.0246261	2.85029	0.00436801	0.0580868	ORAI2
ENSG00000156876	75.2049	-0.0502862	0.0176435	-2.85013	0.0043701	0.0580868	SASS6
ENSG00000158109	321.335	0.0467958	0.0164261	2.84888	0.00438739	0.0582253	TPRG1L
ENSG00000196504	1887.38	-0.0476945	0.0167432	-2.84859	0.00439131	0.0582253	PRPF40A
ENSG00000180626	218.046	-0.0517439	0.0181706	-2.84767	0.00440402	0.0583222	ZNF594
ENSG00000185710	38.4133	-0.293446	0.103091	-2.84648	0.0044205	0.0584687	SMG1P4
ENSG00000105497	162.71	-0.0375867	0.0132067	-2.84603	0.00442686	0.0584811	ZNF175
ENSG00000118418	183.017	-0.0488489	0.0171795	-2.84344	0.00446298	0.0588862	HMGN3
ENSG00000162889	301.772	0.0518593	0.0182434	2.84263	0.00447423	0.0589404	MAPKAPK2
ENSG00000258289	938.792	-0.0714347	0.0251341	-2.84214	0.00448118	0.0589404	CHURC1
ENSG00000229152	183.978	-0.0562569	0.019795	-2.84198	0.00448347	0.0589404	ANKRD10-IT1
ENSG00000173451	96.455	-0.0648137	0.0228349	-2.83837	0.00453452	0.059539	THAP2
ENSG00000135336	233.88	-0.0429109	0.0151214	-2.83776	0.00454307	0.0595787	ORC3
ENSG00000168152	58.1506	-0.0643582	0.0226862	-2.83689	0.00455557	0.0596703	THAP9
ENSG00000168564	346.633	-0.0490108	0.0172815	-2.83602	0.00456791	0.059684	CDKN2AIP
ENSG00000179387	517.285	-0.0578884	0.0204143	-2.83568	0.00457286	0.059684	ELMOD2
ENSG00000075407	511.331	-0.0444503	0.0156807	-2.83472	0.00458663	0.059684	ZNF37A
ENSG00000179021	433.874	-0.0464891	0.0164062	-2.83363	0.00460224	0.059684	C3orf38
ENSG00000118454	243.866	-0.0458915	0.0161956	-2.83357	0.00460307	0.059684	ANKRD13C
ENSG00000163811	462.331	-0.0477892	0.0168659	-2.83349	0.00460428	0.059684	WDR43
ENSG00000196981	187.214	-0.0528176	0.0186432	-2.83307	0.00461027	0.059684	WDR5B
ENSG00000106460	806.155	-0.0620705	0.0219117	-2.83275	0.00461494	0.059684	TMEM106B
ENSG00000041357	373.54	-0.0615613	0.021732	-2.83275	0.00461497	0.059684	PSMA4
ENSG00000205930	23.607	-0.0722606	0.0255104	-2.8326	0.00461718	0.059684	C21orf62-AS1
ENSG00000163728	1364.92	-0.0567206	0.0200244	-2.83258	0.00461745	0.059684	TTC14
ENSG00000218510	52.9212	-0.0544939	0.0192459	-2.83146	0.00463361	0.0598213	LINC00339
ENSG00000137207	131.24	0.0631451	0.022305	2.83099	0.00464043	0.0598264	YIPF3
ENSG00000089775	571.998	-0.0390696	0.0138023	-2.83067	0.0046451	0.0598264	ZBTB25
ENSG00000177707	40.1587	-0.0851874	0.0301028	-2.82988	0.00465654	0.059894	NECTIN3
ENSG00000163600	224.379	-0.0539453	0.019065	-2.82954	0.00466144	0.059894	ICOS
ENSG00000172586	74.2029	-0.0539434	0.0190803	-2.82718	0.00469594	0.0602536	CHCHD1
ENSG00000187790	206.862	-0.0485058	0.0171589	-2.82687	0.0047006	0.0602536	FANCM
ENSG00000064547	61.7901	0.0870243	0.0307999	2.82548	0.00472103	0.0604004	LPAR2
ENSG00000213020	262.779	-0.0370316	0.0131078	-2.82515	0.00472583	0.0604004	ZNF611
ENSG00000086065	252.377	-0.0785051	0.0277899	-2.82495	0.00472883	0.0604004	CHMP5
ENSG00000180938	46.8619	-0.0783058	0.0277375	-2.8231	0.00475614	0.0606169	ZNF572
ENSG00000163428	761.355	-0.0451923	0.0160084	-2.82304	0.00475702	0.0606169	LRRC58
ENSG00000092140	445.421	-0.0493621	0.0174882	-2.82259	0.00476377	0.0606314	G2E3
ENSG00000088451	149.997	-0.0515962	0.0182827	-2.82213	0.00477062	0.060647	TGDS
ENSG00000272054	57.9624	-0.0753846	0.0267184	-2.82145	0.00478073	0.060704	AC007390.2
ENSG00000106348	184.045	0.0818397	0.0290228	2.81984	0.00480476	0.0607515	IMPDH1
ENSG00000102753	332.279	-0.0372853	0.0132225	-2.81983	0.0048049	0.0607515	KPNA3
ENSG00000165322	515.143	-0.050307	0.0178413	-2.81969	0.00480695	0.0607515	ARHGAP12
ENSG00000171444	28.5502	-0.104431	0.0370363	-2.81969	0.00480698	0.0607515	MCC
ENSG00000103507	56.3207	0.0713778	0.0253322	2.81767	0.00483739	0.0610642	BCKDK
ENSG00000158517	177.709	0.103845	0.0368648	2.81693	0.00484852	0.0611332	NCF1
ENSG00000111237	482.729	-0.045519	0.0161626	-2.81632	0.00485771	0.0611333	VPS29
ENSG00000153485	39.8937	-0.0633374	0.0224928	-2.81589	0.00486417	0.0611333	TMEM251
ENSG00000067248	470.327	-0.039362	0.013979	-2.81581	0.00486551	0.0611333	DHX29
ENSG00000083720	278.882	-0.0393117	0.0139727	-2.81346	0.00490114	0.0615094	OXCT1
ENSG00000071082	658.764	-0.0831041	0.0295433	-2.81296	0.00490883	0.0615343	RPL31
ENSG00000253200	50.4489	0.0596684	0.021234	2.81003	0.00495364	0.0619634	AC037459.3
ENSG00000121578	192.201	-0.035423	0.0126062	-2.80997	0.00495455	0.0619634	B4GALT4
ENSG00000188243	69.4198	-0.094001	0.0334715	-2.80839	0.00497898	0.0621384	COMMD6
ENSG00000124767	355.294	-0.046465	0.0165455	-2.80832	0.00498005	0.0621384	GLO1
ENSG00000259834	641.834	-0.0577091	0.0205648	-2.80622	0.00501272	0.0624738	AL365361.1
ENSG00000039123	874.79	-0.0416827	0.0148588	-2.80526	0.00502758	0.0625123	SKIV2L2
ENSG00000103502	224.501	0.0577224	0.0205776	2.80511	0.00502998	0.0625123	CDIPT
ENSG00000064989	44.5772	-0.0696492	0.0248325	-2.80476	0.00503534	0.0625123	CALCRL
ENSG00000110876	689.588	0.0786516	0.0280445	2.80453	0.00503898	0.0625123	SELPLG
ENSG00000135521	77.7249	-0.0572591	0.0204233	-2.80361	0.00505334	0.0626185	LTV1
ENSG00000104613	473.445	-0.0282306	0.0100714	-2.80305	0.00506218	0.0626561	INTS10
ENSG00000132341	680.777	-0.0330924	0.0118077	-2.80262	0.00506896	0.0626681	RAN
ENSG00000111716	1512.26	-0.0479526	0.0171207	-2.80086	0.00509669	0.0629389	LDHB
ENSG00000115540	205.18	-0.0515589	0.0184164	-2.79962	0.00511626	0.0630817	MOB4
ENSG00000011260	306.319	-0.0481797	0.0172124	-2.79913	0.00512409	0.0630817	UTP18
ENSG00000185262	64.973	0.0704049	0.0251534	2.79902	0.00512579	0.0630817	UBALD2
ENSG00000184226	747.783	-0.113673	0.0406307	-2.7977	0.00514672	0.0632192	PCDH9
ENSG00000119927	161.869	-0.0360995	0.0129038	-2.79758	0.00514868	0.0632192	GPAM
ENSG00000074695	672.933	-0.0394627	0.0141081	-2.79717	0.00515523	0.0632278	LMAN1
ENSG00000085514	89.9219	0.0791913	0.0283154	2.79676	0.00516181	0.0632366	PILRA
ENSG00000160255	2414.99	0.0743743	0.0266175	2.79419	0.00520298	0.063639	ITGB2
ENSG00000180917	616.412	-0.0493061	0.0176473	-2.79397	0.00520645	0.063639	CMTR2
ENSG00000153790	23.0881	-0.0771215	0.0276109	-2.79315	0.0052197	0.0636823	C7orf31
ENSG00000184203	1041.06	-0.0487872	0.0174701	-2.79262	0.00522836	0.0636823	PPP1R2
ENSG00000108506	266.315	-0.0415884	0.0148974	-2.79166	0.00524377	0.0636823	INTS2
ENSG00000171298	62.5302	0.100212	0.0358987	2.79152	0.00524604	0.0636823	GAA
ENSG00000183340	158.983	-0.0550863	0.0197335	-2.79152	0.00524616	0.0636823	JRKL
ENSG00000152795	1757.75	-0.0475622	0.0170388	-2.79141	0.00524783	0.0636823	HNRNPDL
ENSG00000196747	22.7503	0.0873424	0.031292	2.7912	0.0052513	0.0636823	HIST1H2AI
ENSG00000028203	362.234	-0.0344922	0.0123623	-2.79012	0.00526885	0.0638234	VEZT
ENSG00000196659	46.695	-0.0656208	0.0235328	-2.78848	0.00529556	0.0640582	TTC30B
ENSG00000111581	413.933	-0.0359159	0.0128846	-2.7875	0.00531166	0.0640582	NUP107
ENSG00000157181	259.74	-0.0454095	0.0162931	-2.78704	0.00531925	0.0640582	C1orf27
ENSG00000105248	25.8315	0.0785543	0.0281907	2.78654	0.00532746	0.0640582	CCDC94
ENSG00000180891	28.1513	0.104466	0.0374899	2.78651	0.00532789	0.0640582	CUEDC1
ENSG00000197385	77.7225	-0.0936754	0.0336175	-2.78651	0.00532791	0.0640582	ZNF860
ENSG00000152620	142.499	-0.0395528	0.014195	-2.7864	0.00532977	0.0640582	NADK2
ENSG00000140995	344.422	0.0692917	0.0248885	2.78408	0.00536793	0.0643971	DEF8
ENSG00000083535	341.201	-0.0505762	0.018168	-2.7838	0.00537254	0.0643971	PIBF1
ENSG00000144674	1798.58	-0.0423932	0.0152296	-2.7836	0.00537587	0.0643971	GOLGA4
ENSG00000176473	30.4525	0.0558538	0.0200696	2.783	0.0053859	0.0644457	WDR25
ENSG00000134516	4029.56	0.0318807	0.0114591	2.78212	0.00540055	0.0645495	DOCK2
ENSG00000129245	125.364	0.0499371	0.0179522	2.78168	0.00540784	0.0645651	FXR2
ENSG00000070413	241.267	0.0666389	0.0239624	2.78098	0.00541952	0.064633	DGCR2
ENSG00000160124	27.6395	-0.0797938	0.0287015	-2.78013	0.00543371	0.0647308	CCDC58
ENSG00000131389	1923.8	0.0587936	0.0211533	2.77941	0.00544571	0.0647588	SLC6A6
ENSG00000087589	365.925	0.0504935	0.0181679	2.77927	0.00544807	0.0647588	CASS4
ENSG00000132485	1312.87	-0.0589136	0.0212066	-2.77808	0.00546812	0.0648834	ZRANB2
ENSG00000146282	274.653	-0.0341165	0.0122816	-2.77785	0.00547192	0.0648834	RARS2
ENSG00000156162	204.339	-0.0565476	0.0203586	-2.77758	0.00547659	0.0648834	DPY19L4
ENSG00000075239	100.158	-0.058348	0.0210173	-2.77619	0.00549993	0.0650885	ACAT1
ENSG00000080345	1928.52	-0.0408993	0.0147385	-2.77499	0.00552031	0.0651955	RIF1
ENSG00000162129	40.0856	0.0578242	0.0208379	2.77495	0.00552105	0.0651955	CLPB
ENSG00000116750	431.052	-0.0503737	0.0181764	-2.77138	0.00558191	0.0658422	UCHL5
ENSG00000171033	128.119	-0.0689863	0.0248971	-2.77086	0.00559084	0.0658739	PKIA
ENSG00000156414	43.8004	-0.0716654	0.0258672	-2.77051	0.00559681	0.0658739	TDRD9
ENSG00000136824	245.162	-0.0554775	0.0200307	-2.76962	0.0056121	0.065982	SMC2
ENSG00000271856	163.834	-0.0518557	0.018727	-2.76903	0.00562235	0.0660305	LINC01215
ENSG00000177150	87.5794	-0.0487046	0.0175927	-2.76845	0.00563239	0.0660765	FAM210A
ENSG00000116213	69.1561	0.0592057	0.0213976	2.76693	0.00565862	0.0663122	WRAP73
ENSG00000117620	336.486	-0.0471074	0.0170309	-2.766	0.00567489	0.0664306	SLC35A3
ENSG00000134330	162.707	-0.035236	0.0127439	-2.76493	0.00569349	0.06655	IAH1
ENSG00000197302	276.026	-0.0478647	0.0173128	-2.76471	0.00569742	0.06655	ZNF720
ENSG00000067560	3546.32	0.0328242	0.0118775	2.76357	0.00571733	0.0667104	RHOA
ENSG00000204160	679.941	0.0665528	0.024089	2.76279	0.00573091	0.0667967	ZDHHC18
ENSG00000148019	668.366	-0.052889	0.0191523	-2.7615	0.00575371	0.0669901	CEP78
ENSG00000189068	26.769	0.0924791	0.033495	2.76098	0.00576274	0.0670229	VSTM1
ENSG00000265681	28.7001	-0.0572065	0.0207296	-2.75965	0.00578632	0.0671935	RPL17
ENSG00000123219	98.2131	-0.0755188	0.0273692	-2.75926	0.0057932	0.0671935	CENPK
ENSG00000114268	288.255	0.0784329	0.028427	2.7591	0.00579608	0.0671935	PFKFB4
ENSG00000154727	685.208	-0.0541403	0.0196268	-2.75849	0.00580694	0.0672471	GABPA
ENSG00000126822	583.067	0.0738847	0.0267977	2.75713	0.00583104	0.0674538	PLEKHG3
ENSG00000104695	180.539	-0.0398583	0.0144663	-2.75525	0.00586473	0.0677709	PPP2CB
ENSG00000167977	105.052	0.0507514	0.0184429	2.75182	0.00592657	0.0683085	KCTD5
ENSG00000158122	102.076	-0.0433322	0.015747	-2.75177	0.00592744	0.0683085	AAED1
ENSG00000141506	551.33	0.0555352	0.0201828	2.75161	0.00593024	0.0683085	PIK3R5
ENSG00000102882	101.334	0.0862097	0.0313449	2.75036	0.00595304	0.068498	MAPK3
ENSG00000204977	443.748	-0.0434173	0.0157882	-2.74998	0.00595996	0.0685047	TRIM13
ENSG00000163607	129.713	-0.049142	0.0178725	-2.74959	0.00596696	0.0685121	GTPBP8
ENSG00000277224	47.8978	0.0881089	0.0320501	2.7491	0.00597597	0.0685427	HIST1H2BF
ENSG00000036549	712.447	-0.041766	0.0152063	-2.74662	0.00602123	0.0689884	ZZZ3
ENSG00000079785	384.325	-0.0387785	0.0141355	-2.74335	0.00608163	0.0696066	DDX1
ENSG00000138095	932.693	-0.0399018	0.014548	-2.74277	0.00609227	0.069642	LRPPRC
ENSG00000237491	24.1478	-0.0683863	0.0249374	-2.74231	0.0061008	0.069642	AL669831.5
ENSG00000138382	72.867	-0.0446967	0.0163	-2.74212	0.00610432	0.069642	METTL5
ENSG00000268471	114.525	-0.0434287	0.0158395	-2.74179	0.00611053	0.069642	LINC02486
ENSG00000128000	914.373	-0.0506008	0.0184638	-2.74054	0.00613388	0.0697998	ZNF780B
ENSG00000170144	1439.81	-0.0388167	0.0141664	-2.74005	0.00614293	0.0697998	HNRNPA3
ENSG00000159720	451.059	0.081137	0.0296122	2.73999	0.00614418	0.0697998	ATP6V0D1
ENSG00000162341	70.6934	0.0669333	0.0244318	2.7396	0.00615144	0.0697998	TPCN2
ENSG00000172794	394.491	0.0585095	0.0213618	2.73898	0.00616296	0.0697998	RAB37
ENSG00000196247	742.694	-0.0531509	0.0194054	-2.73897	0.00616318	0.0697998	ZNF107
ENSG00000057608	2050.75	-0.0391794	0.0143092	-2.73805	0.00618052	0.0698934	GDI2
ENSG00000164118	276.152	-0.0456953	0.0166917	-2.7376	0.00618886	0.0698934	CEP44
ENSG00000196205	120.634	-0.0782817	0.0285961	-2.7375	0.00619087	0.0698934	EEF1A1P5
ENSG00000259962	22.6674	0.0943867	0.0344883	2.73677	0.00620447	0.069954	AC007342.2
ENSG00000213096	323.191	-0.0648463	0.0236966	-2.73652	0.0062092	0.069954	ZNF254
ENSG00000174748	2628.55	-0.0389822	0.0142496	-2.73566	0.00622547	0.0699946	RPL15
ENSG00000136045	282.305	-0.0382818	0.0139937	-2.73565	0.00622577	0.0699946	PWP1
ENSG00000133731	254.757	-0.0494035	0.0180743	-2.73335	0.00626938	0.0704115	IMPA1
ENSG00000181467	909.529	-0.0349375	0.012786	-2.73249	0.00628582	0.0704791	RAP2B
ENSG00000161011	753.041	0.0586212	0.0214545	2.73235	0.00628846	0.0704791	SQSTM1
ENSG00000023608	30.5512	-0.0790634	0.0289498	-2.73105	0.00631329	0.0706625	SNAPC1
ENSG00000131242	450.455	0.0401985	0.0147204	2.73081	0.00631792	0.0706625	RAB11FIP4
ENSG00000188529	1553.96	-0.0432572	0.0158457	-2.7299	0.00633543	0.0707128	SRSF10
ENSG00000151332	117.468	-0.0528404	0.0193562	-2.72989	0.00633552	0.0707128	MBIP
ENSG00000001629	719.245	-0.0263897	0.0096732	-2.72812	0.00636961	0.0710198	ANKIB1
ENSG00000147649	1413.85	-0.0358251	0.0131355	-2.72735	0.0063846	0.0711135	MTDH
ENSG00000143033	580.514	-0.0437564	0.0160499	-2.72627	0.00640546	0.0712527	MTF2
ENSG00000111859	1049.07	0.0400766	0.0147102	2.7244	0.00644183	0.0712527	NEDD9
ENSG00000085365	512.262	-0.0419546	0.0153996	-2.7244	0.00644189	0.0712527	SCAMP1
ENSG00000151239	383.534	-0.0620906	0.0227907	-2.72438	0.00644219	0.0712527	TWF1
ENSG00000062725	696.693	-0.0384473	0.0141127	-2.72429	0.00644391	0.0712527	APPBP2
ENSG00000233369	163.172	0.0575467	0.021127	2.72385	0.00645259	0.0712527	GTF2IP4
ENSG00000126934	116.554	0.0910765	0.0334376	2.72378	0.00645401	0.0712527	MAP2K2
ENSG00000147996	120.759	-0.0624703	0.0229358	-2.7237	0.00645548	0.0712527	CBWD5
ENSG00000113810	674.917	-0.04404	0.0161709	-2.7234	0.0064613	0.0712527	SMC4
ENSG00000159086	815.279	-0.0473914	0.0174021	-2.72331	0.00646311	0.0712527	PAXBP1
ENSG00000115946	78.2724	-0.0454303	0.0166847	-2.72288	0.00647164	0.0712739	PNO1
ENSG00000148200	26.7151	0.0747965	0.0274865	2.72121	0.00650439	0.0714943	NR6A1
ENSG00000197134	91.1104	-0.0794068	0.029181	-2.72118	0.0065049	0.0714943	ZNF257
ENSG00000128699	861.924	-0.0408132	0.0150003	-2.72082	0.006512	0.0714995	ORMDL1
ENSG00000153786	640.139	0.0366947	0.0134902	2.7201	0.00652627	0.0715834	ZDHHC7
ENSG00000101745	3129.6	-0.0434846	0.0159924	-2.71907	0.00654649	0.0717322	ANKRD12
ENSG00000198160	1665.29	-0.0435219	0.0160132	-2.71788	0.00657023	0.0718681	MIER1
ENSG00000164654	452.901	-0.0416321	0.0153184	-2.71778	0.00657221	0.0718681	MIOS
ENSG00000118620	413.429	-0.038415	0.0141378	-2.71718	0.00658407	0.0719249	ZNF430
ENSG00000163714	1708.7	-0.050186	0.0184741	-2.71656	0.00659633	0.0719624	U2SURP
ENSG00000103313	1047.18	0.0657557	0.0242075	2.71634	0.00660083	0.0719624	MEFV
ENSG00000176845	73.9244	0.0720152	0.02653	2.71448	0.00663792	0.0722102	METRNL
ENSG00000108055	861.424	-0.0448423	0.0165204	-2.71436	0.00664047	0.0722102	SMC3
ENSG00000089195	150.53	-0.0398217	0.0146716	-2.7142	0.00664363	0.0722102	TRMT6
ENSG00000142327	51.4833	0.0959148	0.035343	2.71383	0.00665105	0.0722181	RNPEPL1
ENSG00000184898	151.126	-0.0493367	0.0181838	-2.71322	0.00666321	0.0722654	RBM43
ENSG00000122481	59.2078	-0.0543415	0.0200344	-2.71242	0.00667947	0.0722654	RWDD3
ENSG00000163545	162.919	0.0613355	0.0226129	2.71241	0.00667966	0.0722654	NUAK2
ENSG00000133028	207.624	-0.0337768	0.0124533	-2.71227	0.00668231	0.0722654	SCO1
ENSG00000172115	417.85	-0.0447853	0.0165141	-2.71195	0.00668889	0.0722654	CYCS
ENSG00000134884	1531.65	-0.049185	0.0181421	-2.7111	0.00670606	0.0723124	ARGLU1
ENSG00000116747	1572.59	-0.0386983	0.0142755	-2.71081	0.00671186	0.0723124	TROVE2
ENSG00000099910	105.246	0.0414211	0.0152804	2.71074	0.00671334	0.0723124	KLHL22
ENSG00000108244	636.96	0.0803429	0.029657	2.70907	0.00674717	0.0726044	KRT23
ENSG00000139291	276.201	-0.0447138	0.0165076	-2.70867	0.00675529	0.0726133	TMEM19
ENSG00000138442	132.769	-0.0341943	0.0126272	-2.70799	0.00676927	0.0726133	WDR12
ENSG00000114446	161.946	-0.0458415	0.0169285	-2.70794	0.00677015	0.0726133	IFT57
ENSG00000116641	150.132	-0.0571001	0.021088	-2.70771	0.00677491	0.0726133	DOCK7
ENSG00000177885	1702.01	0.0373434	0.0137934	2.70734	0.00678241	0.0726215	GRB2
ENSG00000183513	292.926	-0.0453031	0.0167487	-2.70488	0.00683292	0.0728759	COA5
ENSG00000168672	118.255	-0.0503447	0.0186145	-2.70459	0.0068389	0.0728759	FAM84B
ENSG00000072110	793.134	0.0608545	0.0225033	2.70425	0.00684595	0.0728759	ACTN1
ENSG00000131779	95.9443	-0.0391891	0.0144917	-2.70424	0.00684608	0.0728759	PEX11B
ENSG00000196199	740.668	-0.0266305	0.00984891	-2.7039	0.00685304	0.0728759	MPHOSPH8
ENSG00000183688	451.597	0.0708383	0.0261988	2.70388	0.00685354	0.0728759	RFLNB
ENSG00000151665	219.978	-0.0484048	0.0179044	-2.70351	0.00686114	0.0728759	PIGF
ENSG00000111875	318.799	-0.0546095	0.0202008	-2.70333	0.0068648	0.0728759	ASF1A
ENSG00000171428	67.3371	-0.0511546	0.0189235	-2.70323	0.00686694	0.0728759	NAT1
ENSG00000189077	61.9486	0.0815927	0.0301993	2.70181	0.00689642	0.0730937	TMEM120A
ENSG00000136521	246.058	-0.0439201	0.0162573	-2.70156	0.00690157	0.0730937	NDUFB5
ENSG00000005801	255.209	-0.039996	0.0148064	-2.70126	0.00690777	0.0730937	ZNF195
ENSG00000105176	627.548	-0.0439899	0.0162875	-2.70084	0.00691637	0.073113	URI1
ENSG00000136870	376.558	-0.0402646	0.0149111	-2.70031	0.0069274	0.0731579	ZNF189
ENSG00000164934	274.672	-0.0416303	0.0154212	-2.69954	0.00694346	0.0732559	DCAF13
ENSG00000278828	207.302	0.0902495	0.0334553	2.69762	0.00698375	0.073609	HIST1H3H
ENSG00000130935	465.135	-0.0409725	0.0151935	-2.6967	0.00700293	0.0737391	NOL11
ENSG00000125347	2955.89	0.0505098	0.0187337	2.69619	0.00701373	0.0737809	IRF1
ENSG00000189319	307.742	0.0512321	0.0190063	2.69554	0.00702748	0.0738536	FAM53B
ENSG00000010219	66.2399	-0.0399265	0.0148142	-2.69516	0.00703552	0.0738662	DYRK4
ENSG00000100034	497.076	0.0725505	0.0269307	2.69397	0.00706062	0.0740577	PPM1F
ENSG00000162980	978.44	-0.0468248	0.0173852	-2.69337	0.00707331	0.0740766	ARL5A
ENSG00000163875	327.09	-0.0305219	0.0113328	-2.69324	0.00707616	0.0740766	MEAF6
ENSG00000114650	114.234	0.0768216	0.028532	2.69247	0.00709255	0.0741762	SCAP
ENSG00000011422	232.505	0.0731487	0.027173	2.69196	0.0071033	0.0742168	PLAUR
ENSG00000280123	22.5049	-0.101849	0.0378478	-2.69102	0.00712342	0.0742536	AC023632.6
ENSG00000188342	159.005	-0.048041	0.017856	-2.69047	0.00713512	0.0742536	GTF2F2
ENSG00000169926	1398.49	0.0392456	0.0145875	2.69036	0.00713741	0.0742536	KLF13
ENSG00000105011	22.6759	0.0845906	0.0314433	2.69026	0.00713961	0.0742536	ASF1B
ENSG00000135535	3321.6	-0.0422672	0.0157116	-2.69019	0.00714123	0.0742536	CD164
ENSG00000170606	907.702	-0.0320823	0.0119338	-2.68836	0.00718038	0.0745677	HSPA4
ENSG00000112081	1924.24	-0.0352793	0.0131255	-2.68785	0.00719129	0.0745677	SRSF3
ENSG00000049192	39.4934	-0.0704231	0.0262009	-2.68781	0.00719216	0.0745677	ADAMTS6
ENSG00000164985	1357.33	-0.0454856	0.0169288	-2.68687	0.00721244	0.0746526	PSIP1
ENSG00000151304	143.492	-0.0503535	0.0187411	-2.68679	0.00721419	0.0746526	SRFBP1
ENSG00000196670	455.825	-0.035253	0.0131225	-2.68646	0.00722137	0.0746554	ZFP62
ENSG00000135040	255.604	-0.0391435	0.0145752	-2.68563	0.00723939	0.0747701	NAA35
ENSG00000223496	197.994	-0.0345273	0.0128597	-2.68491	0.00725487	0.0748583	EXOSC6
ENSG00000028116	285.968	-0.0409945	0.0152751	-2.68375	0.00728014	0.0750473	VRK2
ENSG00000197860	673.638	-0.0447434	0.0166781	-2.68276	0.00730164	0.075172	SGTB
ENSG00000122435	290.733	-0.0542569	0.0202259	-2.68255	0.00730643	0.075172	TRMT13
ENSG00000179295	912.523	-0.0246664	0.0091968	-2.68207	0.00731692	0.075172	PTPN11
ENSG00000137770	766.636	-0.0414163	0.0154428	-2.68192	0.00732009	0.075172	CTDSPL2
ENSG00000205981	188.23	-0.0489436	0.0182603	-2.68033	0.00735489	0.0754575	DNAJC19
ENSG00000052749	118.606	0.0596573	0.0222709	2.67871	0.00739057	0.0757516	RRP12
ENSG00000158828	547.904	0.0779521	0.0291079	2.67804	0.00740552	0.0758178	PINK1
ENSG00000122545	2832.8	-0.0369474	0.0137977	-2.67778	0.00741108	0.0758178	SEPT7
ENSG00000152492	500.08	-0.0549382	0.0205208	-2.6772	0.00742401	0.0758259	CCDC50
ENSG00000012779	1004.53	0.0619411	0.0231385	2.67698	0.00742897	0.0758259	ALOX5
ENSG00000115756	47.8228	0.0784284	0.0292994	2.6768	0.00743295	0.0758259	HPCAL1
ENSG00000164236	59.8991	0.0582796	0.0217757	2.67636	0.00744267	0.0758534	ANKRD33B
ENSG00000177853	1356.99	-0.0445744	0.0166602	-2.67551	0.00746166	0.0759752	ZNF518A
ENSG00000164347	271.185	-0.0407493	0.0152325	-2.67516	0.0074694	0.0759823	GFM2
ENSG00000100473	25.6871	-0.131805	0.0492768	-2.6748	0.00747745	0.0759926	COCH
ENSG00000232653	57.2675	-0.0886358	0.0331449	-2.67419	0.00749104	0.0760591	GOLGA8N
ENSG00000083937	256.698	-0.0510215	0.0190868	-2.67314	0.00751457	0.0760834	CHMP2B
ENSG00000184293	32.2845	-0.102111	0.0381993	-2.6731	0.00751533	0.0760834	CLECL1
ENSG00000001631	628.116	-0.0407281	0.0152365	-2.67307	0.00751607	0.0760834	KRIT1
ENSG00000268912	26.4086	-0.0640418	0.0239604	-2.67282	0.00752163	0.0760834	AC012313.5
ENSG00000258732	33.4465	-0.129342	0.0483989	-2.67242	0.00753058	0.0761026	AC025884.1
ENSG00000119906	794.522	-0.0327424	0.0122552	-2.67172	0.00754636	0.0761907	SLF2
ENSG00000127870	659.154	-0.0323625	0.0121185	-2.6705	0.00757393	0.0763976	RNF6
ENSG00000100330	1163.89	0.0503558	0.0188619	2.66971	0.00759159	0.0764747	MTMR3
ENSG00000144451	33.6155	-0.0800442	0.0299844	-2.66953	0.00759574	0.0764747	SPAG16
ENSG00000140416	219.351	0.0516379	0.0193579	2.66753	0.00764102	0.0768588	TPM1
ENSG00000260766	23.9067	-0.0744272	0.0279046	-2.6672	0.00764869	0.0768626	AL513302.2
ENSG00000114626	343.57	0.091951	0.0344856	2.66636	0.00766779	0.0768626	ABTB1
ENSG00000169914	164.03	-0.0333966	0.0125262	-2.66614	0.00767281	0.0768626	OTUD3
ENSG00000146476	283.84	-0.0525253	0.0197048	-2.6656	0.007685	0.0768626	ARMT1
ENSG00000114125	178.77	-0.0355102	0.0133233	-2.66528	0.00769248	0.0768626	RNF7
ENSG00000183625	343.136	0.0759376	0.0284922	2.66521	0.00769413	0.0768626	CCR3
ENSG00000131013	352.191	-0.0427438	0.0160387	-2.66504	0.0076979	0.0768626	PPIL4
ENSG00000120137	1470.46	-0.0379982	0.0142614	-2.66441	0.00771244	0.0768626	PANK3
ENSG00000109618	319.907	-0.0385305	0.014462	-2.66426	0.00771583	0.0768626	SEPSECS
ENSG00000161905	30.1347	0.0918161	0.0344633	2.66417	0.00771791	0.0768626	ALOX15
ENSG00000164088	339.44	0.0548389	0.0205845	2.66409	0.00771973	0.0768626	PPM1M
ENSG00000128951	232.85	-0.0555516	0.0208551	-2.6637	0.00772875	0.0768815	DUT
ENSG00000198393	330.685	-0.0376243	0.0141331	-2.66215	0.00776436	0.0771509	ZNF26
ENSG00000170791	249.352	-0.040627	0.0152642	-2.66159	0.00777734	0.0771509	CHCHD7
ENSG00000168610	1384.97	0.0493658	0.0185554	2.66046	0.00780345	0.0771509	STAT3
ENSG00000106392	1082.63	-0.0474817	0.0178486	-2.66025	0.00780828	0.0771509	C1GALT1
ENSG00000128923	531.421	-0.0438603	0.0164884	-2.66006	0.00781263	0.0771509	MINDY2
ENSG00000126432	203.514	0.0940687	0.0353685	2.65967	0.00782162	0.0771509	PRDX5
ENSG00000125245	88.0425	-0.0564196	0.0212137	-2.65958	0.00782388	0.0771509	GPR18
ENSG00000125753	1052.31	0.0539174	0.0202736	2.65948	0.00782608	0.0771509	VASP
ENSG00000159348	172.601	0.0395538	0.0148728	2.65948	0.00782618	0.0771509	CYB5R1
ENSG00000121486	345.096	-0.0391683	0.0147285	-2.65935	0.0078291	0.0771509	TRMT1L
ENSG00000135249	140.508	-0.0417081	0.0156866	-2.65883	0.00784118	0.0771509	RINT1
ENSG00000020577	52.6463	-0.0562963	0.0211745	-2.65869	0.00784453	0.0771509	SAMD4A
ENSG00000138138	503.104	-0.044449	0.0167195	-2.65851	0.00784877	0.0771509	ATAD1
ENSG00000156502	168.175	-0.0354344	0.0133333	-2.65758	0.00787036	0.0772505	SUPV3L1
ENSG00000147592	74.5306	-0.0487544	0.0183467	-2.65739	0.00787479	0.0772505	LACTB2
ENSG00000185808	68.3987	-0.055694	0.02096	-2.65715	0.00788037	0.0772505	PIGP
ENSG00000160179	179.122	0.0667379	0.0251323	2.65547	0.00791988	0.0775673	ABCG1
ENSG00000126775	295.942	-0.03357	0.0126444	-2.65493	0.00793239	0.0775688	ATG14
ENSG00000128266	60.8825	0.0983261	0.0370399	2.6546	0.00794029	0.0775688	GNAZ
ENSG00000096654	167.352	-0.0494982	0.0186478	-2.65437	0.00794575	0.0775688	ZNF184
ENSG00000103876	33.7588	0.0751575	0.028316	2.65424	0.00794877	0.0775688	FAH
ENSG00000241127	48.8817	-0.0671268	0.0252935	-2.65392	0.00795628	0.0775719	YAE1D1
ENSG00000002834	856.195	0.0456591	0.01721	2.65306	0.0079766	0.0776999	LASP1
ENSG00000048544	278.221	-0.0375194	0.014145	-2.65248	0.00799034	0.0777635	MRPS10
ENSG00000139168	70.0257	-0.0582801	0.021977	-2.65187	0.0080048	0.0777873	ZCRB1
ENSG00000076555	48.6625	0.0554529	0.0209117	2.65177	0.0080072	0.0777873	ACACB
ENSG00000167196	468.653	-0.049165	0.0185444	-2.6512	0.00802061	0.0778475	FBXO22
ENSG00000162851	53.9358	-0.0512995	0.0193577	-2.65009	0.00804706	0.0780341	TFB2M
ENSG00000176463	510.121	0.0390707	0.01475	2.64886	0.00807641	0.0782484	SLCO3A1
ENSG00000092208	36.8161	-0.063711	0.0240558	-2.64847	0.0080858	0.0782691	GEMIN2
ENSG00000100345	3082.5	0.0652229	0.0246346	2.64761	0.00810626	0.0783434	MYH9
ENSG00000134758	426.495	-0.0571892	0.0216023	-2.64737	0.00811203	0.0783434	RNF138
ENSG00000213762	270.809	-0.0347349	0.0131217	-2.64714	0.00811758	0.0783434	ZNF134
ENSG00000186812	622.83	-0.032418	0.012248	-2.6468	0.00812584	0.0783434	ZNF397
ENSG00000158092	330.964	-0.0383853	0.0145042	-2.64648	0.00813334	0.0783434	NCK1
ENSG00000179841	55.9007	-0.0791662	0.0299187	-2.64604	0.00814395	0.0783434	AKAP5
ENSG00000005486	24.486	0.0529373	0.0200063	2.64603	0.00814428	0.0783434	RHBDD2
ENSG00000139726	391.856	-0.0421281	0.0159236	-2.64564	0.00815368	0.0783639	DENR
ENSG00000142065	315.162	-0.0434409	0.0164224	-2.64523	0.00816361	0.0783895	ZFP14
ENSG00000139343	90.6672	-0.0467733	0.017685	-2.64481	0.00817377	0.0784173	SNRPF
ENSG00000115875	927.508	-0.0331259	0.0125286	-2.64402	0.00819284	0.0785305	SRSF7
ENSG00000088833	503.999	0.0451118	0.0170671	2.6432	0.00821269	0.0785827	NSFL1C
ENSG00000068383	184.247	0.0369513	0.0139809	2.64299	0.00821783	0.0785827	INPP5A
ENSG00000180398	386.592	-0.0284417	0.0107627	-2.64261	0.008227	0.0785827	MCFD2
ENSG00000100528	265.519	-0.0501182	0.0189683	-2.6422	0.00823687	0.0785827	CNIH1
ENSG00000196182	167.175	0.0742362	0.028101	2.64176	0.00824768	0.0785827	STK40
ENSG00000143947	1817.59	-0.0499896	0.0189244	-2.64154	0.00825309	0.0785827	RPS27A
ENSG00000054277	132.187	-0.0446772	0.0169138	-2.64146	0.00825496	0.0785827	OPN3
ENSG00000095383	59.0698	0.0678372	0.0256824	2.6414	0.00825653	0.0785827	TBC1D2
ENSG00000135486	2702.32	-0.030538	0.0115631	-2.64099	0.0082663	0.0786063	HNRNPA1
ENSG00000204920	102.606	-0.0483148	0.0182981	-2.64043	0.00828009	0.0786681	ZNF155
ENSG00000165476	301.067	-0.0525649	0.0199114	-2.63994	0.00829214	0.0787134	REEP3
ENSG00000143155	416.75	-0.0446415	0.0169162	-2.63899	0.00831547	0.0788654	TIPRL
ENSG00000144736	173.697	-0.0362585	0.0137426	-2.63841	0.00832956	0.078896	SHQ1
ENSG00000159905	24.2895	-0.0645076	0.0244508	-2.63826	0.00833332	0.078896	ZNF221
ENSG00000152942	289.631	-0.0368458	0.0139678	-2.63791	0.00834188	0.0789079	RAD17
ENSG00000170385	630.81	-0.054375	0.0206213	-2.63684	0.0083682	0.0790876	SLC30A1
ENSG00000111328	48.9746	0.0510602	0.019367	2.63645	0.0083778	0.079109	CDK2AP1
ENSG00000070731	116.901	0.0746982	0.028345	2.63532	0.00840585	0.0793045	ST6GALNAC2
ENSG00000091009	404.277	-0.0486773	0.0184886	-2.63282	0.00846784	0.0798196	RBM27
ENSG00000081870	129.439	-0.0443618	0.0168529	-2.6323	0.00848089	0.0798235	HSPB11
ENSG00000175354	623.735	-0.0351465	0.0133525	-2.63221	0.00848305	0.0798235	PTPN2
ENSG00000213654	124.305	0.0651537	0.0247609	2.63131	0.00850562	0.0799662	GPSM3
ENSG00000063046	4011.61	-0.0249937	0.00950235	-2.63027	0.00853182	0.0801293	EIF4B
ENSG00000273802	71.2162	0.0686604	0.0261088	2.62978	0.00854399	0.0801293	HIST1H2BG
ENSG00000109536	147.901	-0.0450846	0.0171454	-2.62954	0.00855008	0.0801293	FRG1
ENSG00000155858	110.122	-0.0404452	0.0153817	-2.62944	0.00855267	0.0801293	LSM11
ENSG00000152219	419.965	-0.0555222	0.0211192	-2.62899	0.00856381	0.0801641	ARL14EP
ENSG00000103490	91.4535	0.0872021	0.0331765	2.62843	0.00857793	0.0802267	PYCARD
ENSG00000114062	1159.38	-0.0376047	0.0143161	-2.62674	0.0086207	0.0805569	UBE3A
ENSG00000136527	2310.85	-0.0365162	0.0139041	-2.62628	0.00863239	0.0805805	TRA2B
ENSG00000047932	570.939	-0.0426428	0.0162384	-2.62605	0.00863816	0.0805805	GOPC
ENSG00000172466	2200.04	-0.0350179	0.0133379	-2.62545	0.00865353	0.0806542	ZNF24
ENSG00000125910	97.0774	0.112476	0.0428466	2.62509	0.00866262	0.0806693	S1PR4
ENSG00000178852	94.1178	-0.049767	0.0189634	-2.62438	0.00868075	0.0807314	EFCAB13
ENSG00000147669	74.5278	-0.069754	0.0265809	-2.62422	0.0086848	0.0807314	POLR2K
ENSG00000081307	330.365	-0.0496176	0.0189095	-2.62395	0.00869173	0.0807314	UBA5
ENSG00000130703	637.515	0.041855	0.0159554	2.62325	0.00870945	0.0808014	OSBPL2
ENSG00000116459	691.718	-0.0418338	0.0159484	-2.62307	0.00871424	0.0808014	ATP5F1
ENSG00000117174	216.994	-0.0426407	0.0162601	-2.62242	0.0087308	0.0808854	ZNHIT6
ENSG00000066654	1040.83	-0.0407062	0.0155289	-2.62132	0.00875911	0.0810769	THUMPD1
ENSG00000126391	70.6519	0.0666524	0.025435	2.6205	0.00877998	0.0810769	FRMD8
ENSG00000142512	306.443	0.0536754	0.0204829	2.6205	0.00878007	0.0810769	SIGLEC10
ENSG00000145349	652.619	-0.05059	0.0193059	-2.62044	0.00878152	0.0810769	CAMK2D
ENSG00000254911	22.3769	-0.0864247	0.0329855	-2.62008	0.00879086	0.0810938	SCARNA9
ENSG00000152439	76.6487	-0.0393039	0.0150095	-2.6186	0.00882913	0.0813762	ZNF773
ENSG00000205808	124.705	-0.0441389	0.0168578	-2.61831	0.00883655	0.0813762	PLPP6
ENSG00000186130	475.895	-0.0502566	0.0191967	-2.61798	0.00884514	0.0813859	ZBTB6
ENSG00000137574	302.217	-0.0289086	0.0110437	-2.61766	0.00885361	0.0813944	TGS1
ENSG00000114346	117.276	-0.0451604	0.0172589	-2.61664	0.0088801	0.0815291	ECT2
ENSG00000184517	113.702	-0.0601966	0.023008	-2.61634	0.00888786	0.0815291	ZFP1
ENSG00000152683	447.299	-0.0313959	0.0120009	-2.61612	0.00889353	0.0815291	SLC30A6
ENSG00000177034	308.51	-0.0500603	0.0191367	-2.61593	0.00889848	0.0815291	MTX3
ENSG00000107890	250.964	-0.0487698	0.0186463	-2.61552	0.00890919	0.081558	ANKRD26
ENSG00000101247	111.591	-0.0428577	0.0164008	-2.61314	0.00897149	0.0820588	NDUFAF5
ENSG00000196151	79.4442	-0.0398904	0.0152674	-2.61277	0.00898107	0.0820768	WDSUB1
ENSG00000053770	1216.35	-0.0447297	0.0171276	-2.61156	0.00901309	0.0822171	AP5M1
ENSG00000111644	36.3039	0.0901696	0.0345347	2.61098	0.00902825	0.0822171	ACRBP
ENSG00000116584	769.488	0.0504163	0.019311	2.61075	0.0090344	0.0822171	ARHGEF2
ENSG00000166825	213.023	0.0837268	0.032073	2.61051	0.00904077	0.0822171	ANPEP
ENSG00000148337	36.1629	0.0664516	0.0254557	2.61048	0.00904158	0.0822171	CIZ1
ENSG00000156738	1767.83	-0.0858575	0.0328898	-2.61046	0.00904213	0.0822171	MS4A1
ENSG00000160685	193.006	0.0764267	0.029289	2.6094	0.00907014	0.0823576	ZBTB7B
ENSG00000092439	1482.59	-0.0345468	0.0132399	-2.6093	0.00907284	0.0823576	TRPM7
ENSG00000111879	39.9784	-0.0686093	0.0263026	-2.60846	0.00909511	0.0824425	FAM184A
ENSG00000163535	60.7622	-0.0624437	0.0239406	-2.60828	0.00909982	0.0824425	SGO2
ENSG00000165802	27.7467	0.0758801	0.0290942	2.60808	0.00910511	0.0824425	NSMF
ENSG00000118246	369.957	-0.0447083	0.0171466	-2.60741	0.00912299	0.0824717	FASTKD2
ENSG00000136146	357.32	-0.0405112	0.0155398	-2.60693	0.00913585	0.0824717	MED4
ENSG00000177105	168.953	0.0763181	0.0292754	2.6069	0.00913658	0.0824717	RHOG
ENSG00000175193	149.903	-0.0357855	0.0137287	-2.60662	0.00914411	0.0824717	PARL
ENSG00000114770	617.993	0.0501999	0.0192593	2.60653	0.00914654	0.0824717	ABCC5
ENSG00000178057	65.5242	0.0544063	0.0208762	2.60614	0.00915685	0.0824957	NDUFAF3
ENSG00000134970	819.339	-0.0544943	0.0209407	-2.60231	0.00925972	0.0832883	TMED7
ENSG00000187109	1649.28	-0.0442244	0.0169944	-2.60229	0.00926026	0.0832883	NAP1L1
ENSG00000242086	195.72	-0.0563237	0.0216465	-2.60197	0.00926895	0.083297	LINC00969
ENSG00000136628	1123.9	-0.0328056	0.012619	-2.59969	0.00933082	0.083777	EPRS
ENSG00000070081	257.489	-0.0557358	0.0214415	-2.59943	0.00933788	0.083777	NUCB2
ENSG00000111843	117.048	-0.0495435	0.0190635	-2.59887	0.00935314	0.0838442	TMEM14C
ENSG00000108443	523.066	-0.0360982	0.013893	-2.59829	0.00936883	0.0839152	RPS6KB1
ENSG00000154642	869.102	-0.0511666	0.0196974	-2.59764	0.00938678	0.0840063	C21orf91
ENSG00000152332	3377.22	-0.0349837	0.0134779	-2.59563	0.00944173	0.084428	UHMK1
ENSG00000164830	828.166	-0.0446755	0.0172154	-2.5951	0.0094564	0.0844869	OXR1
ENSG00000053918	51.5434	0.0704944	0.0271673	2.59482	0.00946397	0.0844869	KCNQ1
ENSG00000115825	813.471	-0.038294	0.0147635	-2.59382	0.00949163	0.0846638	PRKD3
ENSG00000161203	674.049	0.0673042	0.0259579	2.59283	0.00951909	0.0848386	AP2M1
ENSG00000163932	346.778	0.0627051	0.0241897	2.59222	0.0095358	0.0849174	PRKCD
ENSG00000145247	54.7008	-0.0517128	0.0199645	-2.59024	0.00959088	0.0852778	OCIAD2
ENSG00000101166	446.985	-0.0350478	0.0135309	-2.5902	0.00959208	0.0852778	PRELID3B
ENSG00000126804	945.581	-0.0389569	0.0150495	-2.58859	0.00963689	0.0856057	ZBTB1
ENSG00000251441	41.5482	0.0791713	0.0306031	2.58704	0.00968046	0.0859221	RTEL1P1
ENSG00000165280	1322.98	0.0419606	0.0162214	2.58675	0.00968858	0.0859234	VCP
ENSG00000164134	749.49	-0.0426042	0.0164776	-2.58558	0.00972159	0.0861	NAA15
ENSG00000112339	646.081	-0.0366681	0.0141838	-2.58522	0.00973181	0.0861	HBS1L
ENSG00000154640	40.6095	-0.0517621	0.0200234	-2.58508	0.00973559	0.0861	BTG3
ENSG00000198919	259.511	-0.0551014	0.0213165	-2.58491	0.0097404	0.0861	DZIP3
ENSG00000204642	801.497	0.0439554	0.0170097	2.58414	0.00976228	0.0862131	HLA-F
ENSG00000178700	126.387	-0.0449717	0.0174052	-2.58381	0.00977162	0.0862131	DHFR2
ENSG00000163644	1003.11	-0.0493374	0.0191015	-2.58291	0.00979721	0.0862131	PPM1K
ENSG00000197746	3747.8	0.0523882	0.0202848	2.58264	0.00980485	0.0862131	PSAP
ENSG00000117632	182.649	-0.0510769	0.0197776	-2.58257	0.00980678	0.0862131	STMN1
ENSG00000085117	194.384	0.0646459	0.0250323	2.5825	0.00980884	0.0862131	CD82
ENSG00000141376	367.318	0.0324971	0.0125862	2.58197	0.00982388	0.0862131	BCAS3
ENSG00000166503	96.3052	-0.0929552	0.0360026	-2.5819	0.00982574	0.0862131	HDGFL3
ENSG00000162664	379.15	-0.0466082	0.0180565	-2.58125	0.00984442	0.0862131	ZNF326
ENSG00000246898	32.255	-0.074714	0.0289452	-2.58122	0.00984521	0.0862131	LINC00920
ENSG00000072134	37.688	0.0579208	0.0224423	2.58087	0.00985511	0.0862131	EPN2
ENSG00000149932	100.377	0.0456157	0.0176748	2.58084	0.00985617	0.0862131	TMEM219
ENSG00000133393	214.331	-0.0424163	0.0164353	-2.5808	0.00985704	0.0862131	FOPNL
ENSG00000124783	1477.37	-0.0299304	0.0115989	-2.58046	0.00986692	0.0862297	SSR1
ENSG00000198954	116.167	-0.0435491	0.0168813	-2.57973	0.00988769	0.0863228	KIF1BP
ENSG00000127995	531.3	-0.054027	0.0209445	-2.57953	0.00989357	0.0863228	CASD1
ENSG00000176261	81.6789	-0.0414233	0.0160656	-2.57838	0.00992642	0.0865395	ZBTB8OS
ENSG00000109184	296.459	-0.0475505	0.0184563	-2.57639	0.00998384	0.0869698	DCUN1D4
ENSG00000198554	64.0106	-0.0442049	0.0171642	-2.57541	0.0100122	0.0870798	WDHD1
ENSG00000119912	437.528	-0.0313147	0.0121594	-2.57536	0.0100135	0.0870798	IDE
ENSG00000176018	691.39	-0.0497802	0.0193312	-2.57512	0.0100207	0.0870798	LYSMD3
ENSG00000241837	75.9923	-0.0561267	0.0218006	-2.57455	0.010037	0.0871519	ATP5O
ENSG00000161533	1783.88	0.0508721	0.019764	2.57397	0.0100538	0.0871633	ACOX1
ENSG00000183527	70.1162	-0.0469591	0.018244	-2.57395	0.0100545	0.0871633	PSMG1
ENSG00000106479	118.314	0.0524221	0.020373	2.57311	0.0100789	0.0873044	ZNF862
ENSG00000130396	256.924	0.0676586	0.026311	2.57149	0.0101262	0.0875564	AFDN
ENSG00000138381	407.836	-0.0523188	0.0203493	-2.57104	0.0101394	0.0875564	ASNSD1
ENSG00000269837	59.7157	-0.0474607	0.0184609	-2.57088	0.0101442	0.0875564	IPO5P1
ENSG00000134748	466.501	-0.0344439	0.0133983	-2.57077	0.0101473	0.0875564	PRPF38A
ENSG00000181220	237.993	0.0582862	0.0226731	2.57073	0.0101485	0.0875564	ZNF746
ENSG00000110696	1198.32	-0.0355919	0.0138559	-2.56872	0.0102075	0.087928	C11orf58
ENSG00000154813	224.582	-0.04523	0.0176081	-2.56871	0.0102079	0.087928	DPH3
ENSG00000175489	214.851	0.0884436	0.0344424	2.56787	0.0102326	0.0880708	LRRC25
ENSG00000273841	130.766	-0.0540547	0.0210569	-2.56708	0.010256	0.0881552	TAF9
ENSG00000118900	623.665	0.0500825	0.0195118	2.56678	0.0102648	0.0881552	UBN1
ENSG00000236859	58.7654	-0.0460211	0.0179314	-2.56651	0.0102728	0.0881552	NIFK-AS1
ENSG00000162999	27.4808	-0.0588456	0.022929	-2.56643	0.0102751	0.0881552	DUSP19
ENSG00000197548	481.441	0.0332187	0.012946	2.56594	0.0102896	0.0881755	ATG7
ENSG00000106588	81.904	-0.0430106	0.016763	-2.5658	0.0102938	0.0881755	PSMA2
ENSG00000125637	802.568	0.0646636	0.0252071	2.56529	0.0103089	0.0882346	PSD4
ENSG00000069424	259.372	0.0754588	0.0294217	2.56474	0.0103254	0.0883062	KCNAB2
ENSG00000130159	23.3341	0.0932344	0.0363582	2.56433	0.0103376	0.0883402	ECSIT
ENSG00000087086	7202.15	0.0741244	0.0289325	2.56198	0.0104077	0.0887684	FTL
ENSG00000171310	1350.21	0.033597	0.0131137	2.56197	0.0104079	0.0887684	CHST11
ENSG00000141480	1049.99	0.0572697	0.022355	2.56182	0.0104124	0.0887684	ARRB2
ENSG00000137871	661.259	-0.0497717	0.0194333	-2.56115	0.0104325	0.0888697	ZNF280D
ENSG00000170632	197.237	-0.0345691	0.0135033	-2.56005	0.0104656	0.0890815	ARMC10
ENSG00000059769	48.6855	-0.0500606	0.0195676	-2.55834	0.0105172	0.0894501	DNAJC25
ENSG00000184575	748.92	-0.0306101	0.011967	-2.55789	0.0105311	0.0894779	XPOT
ENSG00000182400	397.636	-0.0393555	0.0153871	-2.55769	0.0105371	0.0894779	TRAPPC6B
ENSG00000266094	1559.14	0.0279533	0.0109333	2.55671	0.0105668	0.0896599	RASSF5
ENSG00000104960	64.7689	0.0680803	0.0266337	2.55617	0.0105831	0.0897279	PTOV1
ENSG00000141526	278.519	0.0942555	0.0368797	2.55576	0.0105958	0.0897646	SLC16A3
ENSG00000111196	123.585	-0.0478882	0.0187401	-2.55538	0.0106071	0.0897902	MAGOHB
ENSG00000136826	114.963	-0.0466762	0.018269	-2.55494	0.0106207	0.0898344	KLF4
ENSG00000213281	737.507	-0.032368	0.0126734	-2.55401	0.0106491	0.0899938	NRAS
ENSG00000167380	419.779	-0.055718	0.0218179	-2.55378	0.0106562	0.0899938	ZNF226
ENSG00000138670	200.795	-0.0480728	0.0188283	-2.55323	0.010673	0.0900206	RASGEF1B
ENSG00000122335	99.745	-0.0417595	0.0163562	-2.55313	0.010676	0.0900206	SERAC1
ENSG00000166562	98.024	-0.0369395	0.014472	-2.55248	0.010696	0.0900762	SEC11C
ENSG00000154767	556.096	0.0338533	0.0132635	2.55237	0.0106993	0.0900762	XPC
ENSG00000166333	246.343	0.0553151	0.0216954	2.54962	0.010784	0.0905476	ILK
ENSG00000156136	725.24	-0.0442209	0.0173471	-2.54918	0.0107976	0.0905476	DCK
ENSG00000153037	80.4661	-0.0398829	0.0156464	-2.54901	0.010803	0.0905476	SRP19
ENSG00000102595	78.7621	-0.0485155	0.0190342	-2.54885	0.0108078	0.0905476	UGGT2
ENSG00000144711	464.794	0.0545591	0.0214058	2.54881	0.0108092	0.0905476	IQSEC1
ENSG00000253981	57.161	0.0689434	0.0270495	2.54878	0.0108099	0.0905476	ALG1L13P
ENSG00000172264	82.6809	-0.171489	0.0672899	-2.5485	0.0108187	0.0905476	MACROD2
ENSG00000180233	333.651	-0.0490938	0.0192647	-2.54838	0.0108224	0.0905476	ZNRF2
ENSG00000115750	217.545	-0.0359491	0.0141103	-2.54773	0.0108427	0.090647	TAF1B
ENSG00000009844	391.92	-0.0376296	0.0147778	-2.54636	0.0108853	0.0909323	VTA1
ENSG00000101654	330.026	-0.0351767	0.013825	-2.54442	0.0109461	0.0911885	RNMT
ENSG00000113851	1093.37	-0.0412701	0.0162199	-2.54441	0.0109462	0.0911885	CRBN
ENSG00000082258	1458.88	-0.0427569	0.0168047	-2.54435	0.0109481	0.0911885	CCNT2
ENSG00000165025	2017.61	0.0358744	0.0140999	2.5443	0.0109497	0.0911885	SYK
ENSG00000264247	183.097	-0.0485573	0.0190932	-2.54317	0.0109851	0.0914085	LINC00909
ENSG00000077458	551.881	-0.0540439	0.0212527	-2.54292	0.0109931	0.0914085	FAM76B
ENSG00000056097	1228.81	-0.026518	0.010432	-2.54198	0.0110226	0.0915833	ZFR
ENSG00000116791	121.012	-0.0649686	0.0255622	-2.54159	0.011035	0.0916162	CRYZ
ENSG00000163001	87.6396	-0.0529597	0.0208405	-2.54119	0.0110475	0.0916246	CFAP36
ENSG00000155850	314.89	-0.0338206	0.0133099	-2.54102	0.011053	0.0916246	SLC26A2
ENSG00000166669	280.487	-0.0443101	0.0174421	-2.54042	0.0110719	0.0917111	ATF7IP2
ENSG00000168918	851.196	0.0505024	0.0198841	2.53983	0.0110905	0.0917946	INPP5D
ENSG00000171490	695.473	-0.0359122	0.0141445	-2.53895	0.0111187	0.091939	RSL1D1
ENSG00000163389	309.317	-0.0413778	0.0162985	-2.53875	0.011125	0.091939	POGLUT1
ENSG00000071794	320.696	-0.047302	0.0186409	-2.53754	0.0111635	0.0921867	HLTF
ENSG00000182774	591.828	-0.0730247	0.0287815	-2.53721	0.011174	0.092203	RPS17
ENSG00000086827	178.885	-0.0307981	0.0121442	-2.53603	0.0112118	0.092444	ZW10
ENSG00000196437	88.7584	-0.0631266	0.0249033	-2.53487	0.011249	0.0926358	ZNF569
ENSG00000177570	63.1364	-0.0736817	0.0290688	-2.53473	0.0112533	0.0926358	SAMD12
ENSG00000115355	997.447	-0.0430981	0.0170046	-2.5345	0.0112608	0.0926358	CCDC88A
ENSG00000198791	1176.64	-0.0412513	0.0162808	-2.53374	0.0112854	0.0927669	CNOT7
ENSG00000230069	65.6911	0.0556006	0.0219483	2.53325	0.0113009	0.0928242	LRRC37A15P
ENSG00000170917	28.0035	-0.0719818	0.0284194	-2.53284	0.0113141	0.0928621	NUDT6
ENSG00000197937	181.908	-0.0531887	0.0210055	-2.53213	0.0113373	0.0929815	ZNF347
ENSG00000197343	1403.78	-0.0314995	0.0124425	-2.5316	0.0113542	0.0930493	ZNF655
ENSG00000172175	1495.05	-0.039988	0.0158008	-2.53075	0.0113819	0.0931389	MALT1
ENSG00000062194	1736.6	-0.0324469	0.0128211	-2.53073	0.0113824	0.0931389	GPBP1
ENSG00000004766	663.535	-0.0407623	0.0161178	-2.52902	0.0114381	0.0934682	VPS50
ENSG00000146729	304.332	-0.036576	0.0144628	-2.52896	0.01144	0.0934682	NIPSNAP2
ENSG00000060339	681.982	-0.0226336	0.008959	-2.52635	0.0115254	0.0940949	CCAR1
ENSG00000170088	148.631	-0.0355572	0.0140793	-2.5255	0.0115535	0.0942534	TMEM192
ENSG00000127663	253.968	0.0568687	0.0225223	2.525	0.0115698	0.0943145	KDM4B
ENSG00000112739	1413.59	-0.034028	0.0134785	-2.52461	0.0115827	0.094338	PRPF4B
ENSG00000115053	1575.31	-0.0302801	0.0119951	-2.52438	0.0115901	0.094338	NCL
ENSG00000129128	2541.17	-0.0415413	0.0164601	-2.52376	0.0116108	0.0944348	SPCS3
ENSG00000234608	74.069	-0.042966	0.0170328	-2.52254	0.0116511	0.0946912	MAPKAPK5-AS1
ENSG00000067182	317.903	0.0618185	0.024512	2.52197	0.0116699	0.0947729	TNFRSF1A
ENSG00000163738	134.917	-0.0475596	0.0188647	-2.52109	0.0116991	0.0948667	MTHFD2L
ENSG00000125629	253.354	-0.0395725	0.015698	-2.52087	0.0117067	0.0948667	INSIG2
ENSG00000149798	37.5162	0.0840687	0.03335	2.52081	0.0117087	0.0948667	CDC42EP2
ENSG00000243406	24.4004	-0.055958	0.0222039	-2.52019	0.0117293	0.0948667	MRPS31P5
ENSG00000205056	226.25	-0.0740143	0.0293701	-2.52006	0.0117335	0.0948667	LINC02397
ENSG00000215039	28.214	0.0597956	0.023728	2.52004	0.0117342	0.0948667	CD27-AS1
ENSG00000113615	267.252	-0.0294846	0.0117029	-2.51942	0.011755	0.0949635	SEC24A
ENSG00000106701	114.623	-0.0541944	0.0215145	-2.51897	0.0117698	0.0950121	FSD1L
ENSG00000033327	412.873	0.0589744	0.0234232	2.51778	0.0118097	0.0952632	GAB2
ENSG00000130348	225.249	-0.0408113	0.016214	-2.51705	0.0118343	0.0953901	QRSL1
ENSG00000174903	78.8823	0.0755822	0.0300334	2.5166	0.0118492	0.0954389	RAB1B
ENSG00000111450	80.8023	-0.0464803	0.0184743	-2.51594	0.0118714	0.0955469	STX2
ENSG00000103415	130.63	0.0541879	0.0215404	2.51564	0.0118816	0.0955577	HMOX2
ENSG00000082781	76.5428	0.0783348	0.0311474	2.51497	0.0119043	0.0956686	ITGB5
ENSG00000064726	646.459	-0.0398782	0.0158602	-2.51436	0.0119249	0.0957327	BTBD1
ENSG00000119812	151.581	-0.0413096	0.0164304	-2.51421	0.01193	0.0957327	FAM98A
ENSG00000071127	1497.64	0.0478831	0.0190495	2.51361	0.0119502	0.0957719	WDR1
ENSG00000166548	142.136	0.0406873	0.0161873	2.51354	0.0119526	0.0957719	TK2
ENSG00000125898	22.3961	0.0537107	0.0213712	2.51323	0.0119632	0.0957857	FAM110A
ENSG00000236790	61.0002	0.0503464	0.0200395	2.51236	0.0119925	0.0959492	LINC00299
ENSG00000114850	1056.27	-0.0341014	0.0135754	-2.51199	0.0120052	0.0959792	SSR3
ENSG00000133794	647.733	0.0226271	0.00900966	2.51142	0.0120245	0.0959926	ARNTL
ENSG00000185215	560.989	0.0703995	0.0280317	2.51142	0.0120246	0.0959926	TNFAIP2
ENSG00000135074	454.715	0.0437546	0.0174269	2.51076	0.0120473	0.0960461	ADAM19
ENSG00000140848	40.974	0.0716966	0.0285585	2.51051	0.0120556	0.0960461	CPNE2
ENSG00000114353	786.048	0.0597128	0.0237858	2.51044	0.012058	0.0960461	GNAI2
ENSG00000177169	42.0751	0.0805905	0.0321097	2.50985	0.0120783	0.0961365	ULK1
ENSG00000145088	107.298	-0.0532569	0.0212247	-2.50919	0.0121007	0.0961457	EAF2
ENSG00000163807	424.992	-0.0341407	0.0136068	-2.50909	0.0121041	0.0961457	KIAA1143
ENSG00000076944	54.6555	0.0620409	0.024727	2.50903	0.0121062	0.0961457	STXBP2
ENSG00000175938	33.8641	0.0555389	0.0221414	2.50837	0.012129	0.0962562	ORAI3
ENSG00000174405	286.692	-0.0450568	0.0179679	-2.50763	0.0121543	0.0963864	LIG4
ENSG00000125870	231.553	-0.0448232	0.0178771	-2.50729	0.012166	0.0964079	SNRPB2
ENSG00000169490	143.683	-0.0300098	0.0119707	-2.50694	0.012178	0.0964324	TM2D2
ENSG00000257267	316.568	-0.0317395	0.0126635	-2.50637	0.0121978	0.0965183	ZNF271P
ENSG00000148719	179.059	0.0534181	0.0213178	2.5058	0.0122173	0.0965966	DNAJB12
ENSG00000129460	129.675	-0.0333437	0.0133082	-2.5055	0.012228	0.0965966	NGDN
ENSG00000273221	87.1832	-0.0498145	0.0198836	-2.50531	0.0122346	0.0965966	AL355816.2
ENSG00000027001	61.5036	-0.0468215	0.0186942	-2.50459	0.0122592	0.0966764	MIPEP
ENSG00000110455	75.0381	0.0723697	0.0288959	2.5045	0.0122626	0.0966764	ACCS
ENSG00000120925	187.178	-0.04233	0.0169106	-2.50316	0.0123089	0.0969711	RNF170
ENSG00000171202	37.6098	-0.0591424	0.0236314	-2.5027	0.012325	0.0970267	TMEM126A
ENSG00000164169	147.675	-0.0409364	0.0163594	-2.50232	0.0123381	0.0970589	PRMT9
ENSG00000170881	525.993	-0.0390774	0.0156206	-2.50166	0.0123612	0.0971697	RNF139
ENSG00000142347	1585.59	0.0743046	0.0297053	2.50139	0.0123707	0.097174	MYO1F
ENSG00000160570	170.854	0.0610203	0.024406	2.50021	0.0124118	0.0973996	DEDD2
ENSG00000110172	824.02	-0.0447609	0.0179081	-2.49947	0.012438	0.0973996	CHORDC1
ENSG00000076043	205.176	-0.0414962	0.0166026	-2.49938	0.0124413	0.0973996	REXO2
ENSG00000164252	594.07	-0.0395605	0.0158304	-2.49901	0.012454	0.0973996	AGGF1
ENSG00000119335	1968.12	-0.0353099	0.0141298	-2.49897	0.0124555	0.0973996	SET
ENSG00000261371	2702.36	0.0372664	0.0149139	2.49877	0.0124624	0.0973996	PECAM1
ENSG00000099331	473.678	0.063918	0.0255854	2.49822	0.0124819	0.0973996	MYO9B
ENSG00000092108	706.06	-0.0414598	0.0165969	-2.49805	0.0124879	0.0973996	SCFD1
ENSG00000105656	109.551	0.0506834	0.0202895	2.498	0.0124895	0.0973996	ELL
ENSG00000177697	52.3024	0.124842	0.0499767	2.498	0.0124897	0.0973996	CD151
ENSG00000084731	28.1604	0.0662565	0.0265266	2.49774	0.0124987	0.0973999	KIF3C
ENSG00000171295	207.755	-0.0326719	0.0130835	-2.49718	0.0125185	0.0974832	ZNF440
ENSG00000116001	1426.54	-0.0432542	0.0173296	-2.49597	0.0125612	0.0976026	TIA1
ENSG00000130024	580.565	-0.0460526	0.0184518	-2.49583	0.0125662	0.0976026	PHF10
ENSG00000275764	80.5345	-0.0512808	0.0205466	-2.49583	0.0125663	0.0976026	AC092747.4
ENSG00000161013	87.5478	0.0662824	0.0265584	2.49573	0.01257	0.0976026	MGAT4B
ENSG00000109180	443.326	-0.0333271	0.0133563	-2.49524	0.012587	0.0976649	OCIAD1
ENSG00000116685	98.2156	0.050558	0.0202766	2.49342	0.0126519	0.0980979	KIAA2013
ENSG00000131669	93.8873	0.0895952	0.0359379	2.49305	0.0126649	0.0981282	NINJ1
ENSG00000119041	406.752	-0.0373049	0.0149693	-2.4921	0.0126991	0.0982541	GTF3C3
ENSG00000132780	415.183	-0.0277911	0.0111517	-2.49209	0.0126994	0.0982541	NASP
ENSG00000117533	381.124	-0.0476905	0.0191397	-2.49171	0.0127131	0.0982573	VAMP4
ENSG00000149269	1263.1	0.0410341	0.0164692	2.49157	0.012718	0.0982573	PAK1
ENSG00000166788	75.0373	-0.0420143	0.0168686	-2.49068	0.0127498	0.0983623	SAAL1
ENSG00000144840	171.843	-0.0450829	0.0181013	-2.49059	0.0127531	0.0983623	RABL3
ENSG00000172469	297.703	-0.0595889	0.0239272	-2.49043	0.0127589	0.0983623	MANEA
ENSG00000170222	160.604	-0.04718	0.0189489	-2.48986	0.0127795	0.0984501	ADPRM
ENSG00000078369	1288.86	0.0259121	0.0104097	2.48922	0.0128023	0.0985555	GNB1
ENSG00000163527	2107.39	-0.040762	0.0163779	-2.48884	0.0128162	0.0985926	STT3B
ENSG00000196678	66.5515	-0.0653344	0.0262577	-2.4882	0.0128391	0.0986987	ERI2
ENSG00000145365	249.73	-0.0416449	0.0167404	-2.4877	0.0128574	0.0987679	TIFA
ENSG00000244617	42.8482	0.0601527	0.0241825	2.48744	0.0128665	0.0987679	ASPRV1
ENSG00000166012	1019.93	-0.0459712	0.0184847	-2.48698	0.0128831	0.0988254	TAF1D
ENSG00000169180	3355.97	0.0429974	0.0172927	2.48645	0.0129024	0.0988892	XPO6
ENSG00000145390	431.556	-0.0543161	0.0218492	-2.48595	0.0129206	0.0988892	USP53
ENSG00000183960	45.1268	-0.0890333	0.0358178	-2.48573	0.0129286	0.0988892	KCNH8
ENSG00000156735	201.72	-0.046948	0.0188906	-2.48526	0.0129455	0.0988892	BAG4
ENSG00000180104	178.412	0.0470965	0.0189505	2.48524	0.0129464	0.0988892	EXOC3
ENSG00000137692	73.7326	-0.0481731	0.0193844	-2.48514	0.01295	0.0988892	DCUN1D5
ENSG00000196189	264.948	0.0596401	0.0240002	2.48499	0.0129556	0.0988892	SEMA4A
ENSG00000140319	280.551	-0.0380621	0.0153188	-2.48466	0.0129676	0.098911	SRP14
ENSG00000197498	80.9348	-0.0473853	0.0190741	-2.48427	0.0129818	0.0989496	RPF2
ENSG00000118276	22.4422	-0.0722552	0.0291031	-2.48273	0.0130379	0.0993068	B4GALT6
ENSG00000085265	2963.54	0.0609466	0.0245526	2.48229	0.0130542	0.0993613	FCN1
ENSG00000170348	1473.07	-0.026395	0.0106359	-2.48169	0.0130761	0.0993886	TMED10
ENSG00000103056	25.27	0.0709057	0.0285716	2.48169	0.0130762	0.0993886	SMPD3
ENSG00000196329	663.331	-0.0384756	0.0155094	-2.48079	0.0131091	0.0995682	GIMAP5
ENSG00000080546	407.724	-0.0356714	0.0143812	-2.48042	0.0131228	0.0996022	SESN1
ENSG00000121274	369.271	-0.0353257	0.0142436	-2.48011	0.013134	0.0996174	PAPD5
ENSG00000115602	119.885	0.0712869	0.0287586	2.4788	0.0131824	0.0997682	IL1RL1
ENSG00000185905	589.742	0.0441347	0.0178069	2.47852	0.013193	0.0997682	C16orf54
ENSG00000197405	224.228	0.064964	0.0262112	2.47848	0.0131943	0.0997682	C5AR1
ENSG00000087074	179.56	0.0632355	0.0255146	2.4784	0.0131971	0.0997682	PPP1R15A
ENSG00000183808	1299.71	-0.0434574	0.0175353	-2.47828	0.0132017	0.0997682	RBM12B
ENSG00000198836	1420.65	-0.041503	0.0167481	-2.47807	0.0132094	0.0997682	OPA1
ENSG00000138709	131.877	-0.0380364	0.0153535	-2.47737	0.0132354	0.0998948	LARP1B

## Sheet: perc15
	baseMean	log2FoldChange	lfcSE	stat	pvalue	padj	symbol
ENSG00000135845	517.335	0.0352811	0.00546886	6.45127	1.10919e-10	1.15367e-06	PIGC
ENSG00000156467	243.425	0.0224522	0.00445993	5.03421	4.79823e-07	0.00249532	UQCRB
ENSG00000023445	2973.8	0.0243029	0.00500432	4.85638	1.19551e-06	0.00310122	BIRC3
ENSG00000234741	290.469	0.0214972	0.00446325	4.81649	1.46105e-06	0.00310122	GAS5
ENSG00000280035	27.6555	-0.0360784	0.00749686	-4.81246	1.49083e-06	0.00310122	AC011676.5
ENSG00000139679	741.322	0.0335832	0.00710169	4.7289	2.25739e-06	0.00369487	LPAR6
ENSG00000162413	242.587	-0.0260527	0.00559988	-4.65238	3.28133e-06	0.00369487	KLHL21
ENSG00000169288	68.3616	0.0224001	0.00483373	4.63413	3.5845e-06	0.00369487	MRPL1
ENSG00000197863	74.9134	0.0245986	0.00531404	4.62899	3.67458e-06	0.00369487	ZNF790
ENSG00000163584	56.9598	0.0285066	0.00622848	4.57681	4.72112e-06	0.00369487	RPL22L1
ENSG00000155329	84.8223	0.0260944	0.00570242	4.57602	4.73901e-06	0.00369487	ZCCHC10
ENSG00000214194	48.47	0.0331838	0.00725295	4.57522	4.75718e-06	0.00369487	SMIM30
ENSG00000069869	141.309	0.0223744	0.00489855	4.56757	4.93422e-06	0.00369487	NEDD4
ENSG00000070731	116.901	-0.0310191	0.00679364	-4.56591	4.97339e-06	0.00369487	ST6GALNAC2
ENSG00000127337	77.9295	0.0270734	0.00601047	4.50437	6.65697e-06	0.00422041	YEATS4
ENSG00000151292	419.564	0.0204028	0.00453008	4.50384	6.67352e-06	0.00422041	CSNK1G3
ENSG00000137714	126.847	0.0199791	0.00444295	4.49681	6.89809e-06	0.00422041	FDX1
ENSG00000105849	181.135	0.0246348	0.00550866	4.47202	7.74853e-06	0.00447736	TWISTNB
ENSG00000166797	180.754	0.0206535	0.00468231	4.41096	1.02915e-05	0.00563376	FAM96A
ENSG00000100985	93.9411	-0.0575264	0.0131149	-4.38635	1.1527e-05	0.00575956	MMP9
ENSG00000198087	605.961	0.0174864	0.00398828	4.38443	1.16288e-05	0.00575956	CD2AP
ENSG00000070614	171.399	-0.0300295	0.00689028	-4.35824	1.3111e-05	0.00596002	NDST1
ENSG00000142875	1437.92	0.0207803	0.00476928	4.3571	1.31796e-05	0.00596002	PRKACB
ENSG00000135709	482.118	-0.0222939	0.00516262	-4.31833	1.57216e-05	0.00629411	KIAA0513
ENSG00000163682	1324.91	0.0395648	0.00919469	4.303	1.68498e-05	0.00629411	RPL9
ENSG00000166200	561.248	0.0193641	0.00451842	4.2856	1.82249e-05	0.00629411	COPS2
ENSG00000035664	332.386	-0.0301387	0.00703793	-4.28233	1.84946e-05	0.00629411	DAPK2
ENSG00000169567	244.102	0.0267092	0.00624097	4.27966	1.87177e-05	0.00629411	HINT1
ENSG00000254004	166.398	0.0243609	0.00569339	4.2788	1.87901e-05	0.00629411	ZNF260
ENSG00000153130	145.452	0.026273	0.00614508	4.27546	1.90745e-05	0.00629411	SCOC
ENSG00000143401	613.548	0.0185821	0.00434868	4.27304	1.92824e-05	0.00629411	ANP32E
ENSG00000165512	214.049	0.0234104	0.00547984	4.27209	1.93646e-05	0.00629411	ZNF22
ENSG00000029725	844.866	0.0138723	0.0032577	4.2583	2.05986e-05	0.0064923	RABEP1
ENSG00000196081	51.5814	0.0244602	0.00576173	4.2453	2.18304e-05	0.00667818	ZNF724
ENSG00000134049	97.1691	0.0261246	0.00616944	4.23452	2.29042e-05	0.00674586	IER3IP1
ENSG00000183386	44.2603	-0.0335068	0.00792087	-4.2302	2.33488e-05	0.00674586	FHL3
ENSG00000227403	50.6499	0.0350205	0.00829824	4.22024	2.44048e-05	0.00686038	LINC01806
ENSG00000198168	328.568	0.0236486	0.00561236	4.21366	2.5127e-05	0.00687752	SVIP
ENSG00000170584	99.8019	0.0238195	0.00568369	4.19085	2.77916e-05	0.0074118	NUDCD2
ENSG00000161970	105.094	0.0328423	0.00788078	4.16739	3.08106e-05	0.00794691	RPL26
ENSG00000106355	89.5203	0.0275687	0.0066217	4.16339	3.13553e-05	0.00794691	LSM5
ENSG00000163322	211.728	0.0227218	0.00546446	4.1581	3.20902e-05	0.00794691	ABRAXAS1
ENSG00000186265	463.154	0.0238815	0.00576782	4.14048	3.46587e-05	0.00801628	BTLA
ENSG00000123106	418.355	0.015225	0.00368497	4.13165	3.60173e-05	0.00801628	CCDC91
ENSG00000035720	119.202	0.031147	0.00753911	4.13139	3.60577e-05	0.00801628	STAP1
ENSG00000176731	140.766	0.0223722	0.00541571	4.13098	3.61224e-05	0.00801628	C8orf59
ENSG00000226259	30.4107	0.0523802	0.0126818	4.13033	3.62239e-05	0.00801628	GTF2H2B
ENSG00000110931	522.901	-0.0155484	0.00377262	-4.12138	3.76612e-05	0.00816071	CAMKK2
ENSG00000198464	250.55	0.0221809	0.00538943	4.11563	3.86128e-05	0.00819615	ZNF480
ENSG00000215417	143.308	0.0256944	0.0062511	4.11038	3.95013e-05	0.00821707	MIR17HG
ENSG00000182628	104.253	0.0236768	0.00577908	4.09698	4.18584e-05	0.0083988	SKA2
ENSG00000239998	305.195	-0.0258906	0.00632233	-4.0951	4.21979e-05	0.0083988	LILRA2
ENSG00000188243	69.4198	0.0344643	0.0084227	4.09183	4.27974e-05	0.0083988	COMMD6
ENSG00000113719	884.062	-0.0187083	0.00458323	-4.08189	4.46701e-05	0.00852341	ERGIC1
ENSG00000110848	153.938	0.0223676	0.0054825	4.07982	4.50714e-05	0.00852341	CD69
ENSG00000127184	254.605	0.0251724	0.00618545	4.06962	4.70906e-05	0.00874624	COX7C
ENSG00000106591	166.612	0.0253746	0.0062519	4.0587	4.93462e-05	0.00886286	MRPL32
ENSG00000111832	131.774	0.0206095	0.00508058	4.05653	4.98072e-05	0.00886286	RWDD1
ENSG00000198521	302.81	0.0212475	0.00524068	4.05435	5.02749e-05	0.00886286	ZNF43
ENSG00000188725	264.369	0.0196472	0.00485284	4.0486	5.15242e-05	0.00893173	SMIM15
ENSG00000169251	276.42	0.0214085	0.00531108	4.03092	5.55593e-05	0.00947332	NMD3
ENSG00000104324	893.854	-0.0149152	0.00371017	-4.02009	5.81751e-05	0.00975934	CPQ
ENSG00000180257	150.893	0.0245202	0.00611598	4.00921	6.09232e-05	0.0100581	ZNF816
ENSG00000105514	591.506	-0.0202787	0.00507106	-3.9989	6.36371e-05	0.0103261	RAB3D
ENSG00000073803	58.1856	0.020506	0.00514079	3.98889	6.63846e-05	0.0103261	MAP3K13
ENSG00000173145	290.163	0.0199432	0.00500095	3.98788	6.66657e-05	0.0103261	NOC3L
ENSG00000138326	813.479	0.0220414	0.00552803	3.98721	6.68551e-05	0.0103261	RPS24
ENSG00000104408	1579.09	0.0194052	0.00486968	3.98489	6.75105e-05	0.0103261	EIF3E
ENSG00000145287	632.865	0.0122526	0.0030812	3.97657	6.99171e-05	0.0105392	PLAC8
ENSG00000108840	90.8325	-0.0313381	0.00788762	-3.97308	7.09499e-05	0.0105421	HDAC5
ENSG00000111790	1176.03	0.0151284	0.00381417	3.96638	7.29728e-05	0.01069	FGFR1OP2
ENSG00000134242	596.902	0.0151544	0.00382685	3.96002	7.49432e-05	0.0108262	PTPN22
ENSG00000166145	33.5361	-0.0297093	0.00751729	-3.95212	7.74609e-05	0.0110366	SPINT1
ENSG00000148411	225.015	-0.0184926	0.004701	-3.93376	8.3626e-05	0.011754	NACC2
ENSG00000279117	144.814	-0.0172952	0.00440468	-3.92655	8.61718e-05	0.0119235	AP001972.5
ENSG00000064666	316.427	-0.0331439	0.00845992	-3.91775	8.93792e-05	0.0119235	CNN2
ENSG00000133641	204.899	0.0194988	0.00497801	3.91699	8.96632e-05	0.0119235	C12orf29
ENSG00000269893	46.5871	0.0297752	0.00760261	3.91644	8.98664e-05	0.0119235	SNHG8
ENSG00000196418	164.32	0.0181809	0.00464705	3.91236	9.14003e-05	0.0119235	ZNF124
ENSG00000155438	176.497	0.0187863	0.00480504	3.90971	9.24068e-05	0.0119235	NIFK
ENSG00000109475	416.646	0.034005	0.00870855	3.90478	9.43097e-05	0.0119235	RPL34
ENSG00000154511	158.929	0.019131	0.0049018	3.90285	9.50677e-05	0.0119235	FAM69A
ENSG00000128708	222.147	0.0209088	0.0053651	3.8972	9.73125e-05	0.0119235	HAT1
ENSG00000119408	273.291	-0.0205721	0.00528341	-3.89371	9.87233e-05	0.0119235	NEK6
ENSG00000140367	348.768	0.0191095	0.00491096	3.8912	9.97481e-05	0.0119235	UBE2Q2
ENSG00000143183	393.124	0.0194303	0.00499514	3.88984	0.000100309	0.0119235	TMCO1
ENSG00000133818	169.439	0.025408	0.00653429	3.88841	0.000100902	0.0119235	RRAS2
ENSG00000227671	607.596	0.0164734	0.0042375	3.88754	0.000101267	0.0119235	AL390728.4
ENSG00000113387	751.19	0.0178032	0.00458483	3.88308	0.000103143	0.0119235	SUB1
ENSG00000196214	240.059	0.0152065	0.00391616	3.883	0.000103174	0.0119235	ZNF766
ENSG00000167088	96.6516	0.020306	0.00523888	3.87603	0.000106176	0.0120224	SNRPD1
ENSG00000169403	1713.37	-0.0238263	0.0061477	-3.87565	0.000106341	0.0120224	PTAFR
ENSG00000183960	45.1268	0.0343413	0.00886858	3.87224	0.000107841	0.0120608	KCNH8
ENSG00000196411	27.6527	-0.0363406	0.00939425	-3.86838	0.000109559	0.0121225	EPHB4
ENSG00000128311	40.5247	-0.0295185	0.00764048	-3.86344	0.000111802	0.0121236	TST
ENSG00000128973	41.3644	-0.0277638	0.00719005	-3.86142	0.000112728	0.0121236	CLN6
ENSG00000142188	325.1	0.0184294	0.00477359	3.86069	0.000113065	0.0121236	TMEM50B
ENSG00000173041	203.125	0.0228982	0.00594509	3.85161	0.000117346	0.0122608	ZNF680
ENSG00000120805	214.175	0.0143912	0.00373715	3.85085	0.000117707	0.0122608	ARL1
ENSG00000196562	776.86	-0.0177908	0.00462041	-3.85049	0.000117881	0.0122608	SULF2
ENSG00000153975	125.29	0.0169786	0.00442219	3.83942	0.000123325	0.0127001	ZUFSP
ENSG00000100605	241.051	-0.0291257	0.00759164	-3.83656	0.000124772	0.0127231	ITPK1
ENSG00000138182	207.109	0.0170814	0.00445518	3.83405	0.00012605	0.0127286	KIF20B
ENSG00000181007	108.3	0.0177635	0.00463675	3.83102	0.000127614	0.0127626	ZFP82
ENSG00000198056	91.5626	0.0199866	0.00523296	3.81937	0.000133791	0.013253	PRIM1
ENSG00000107738	1172.88	-0.0258758	0.00678495	-3.81371	0.000136897	0.0133479	VSIR
ENSG00000155330	72.4369	0.0193653	0.00508138	3.81103	0.000138391	0.0133479	C16orf87
ENSG00000111142	313.683	0.0167429	0.00439691	3.80789	0.00014016	0.0133479	METAP2
ENSG00000121895	121.097	0.0202926	0.00533069	3.80675	0.000140805	0.0133479	TMEM156
ENSG00000165629	425.129	0.0182129	0.00478949	3.80268	0.000143141	0.0133479	ATP5C1
ENSG00000106070	54.4067	-0.0275662	0.00725177	-3.8013	0.000143938	0.0133479	GRB10
ENSG00000052802	169.145	0.0175268	0.00461128	3.80086	0.000144194	0.0133479	MSMO1
ENSG00000196172	131.267	0.0247845	0.00652346	3.79928	0.000145118	0.0133479	ZNF681
ENSG00000111615	592.183	0.0189293	0.00499085	3.7928	0.000148957	0.0133479	KRR1
ENSG00000008324	75.3118	0.0183697	0.00484718	3.78977	0.000150788	0.0133479	SS18L2
ENSG00000108384	76.2463	0.0168213	0.00444128	3.78748	0.000152184	0.0133479	RAD51C
ENSG00000177156	1723.58	-0.0249382	0.0065865	-3.78626	0.000152929	0.0133479	TALDO1
ENSG00000197081	5554.95	-0.0247965	0.00655161	-3.78479	0.000153839	0.0133479	IGF2R
ENSG00000005059	434.619	0.0157575	0.00416366	3.78454	0.000153993	0.0133479	MCUB
ENSG00000166411	199.231	0.0132323	0.00349642	3.78453	0.000153999	0.0133479	IDH3A
ENSG00000213876	26.9186	-0.023308	0.00616622	-3.77996	0.000156856	0.0133765	RPL7AP64
ENSG00000068912	282.419	0.0177936	0.00470743	3.77988	0.000156901	0.0133765	ERLEC1
ENSG00000128609	191.425	0.0207418	0.00550177	3.77001	0.000163238	0.0137039	NDUFA5
ENSG00000120526	194.428	0.0187977	0.00498639	3.7698	0.000163377	0.0137039	NUDCD1
ENSG00000148660	469.978	-0.018157	0.00482105	-3.7662	0.000165749	0.0137916	CAMK2G
ENSG00000152133	225.645	0.0179736	0.00477853	3.76133	0.000169011	0.0139515	GPATCH11
ENSG00000197044	303.761	0.0245941	0.0065479	3.75603	0.000172629	0.0140312	ZNF441
ENSG00000137876	352.221	0.0289711	0.00771925	3.7531	0.00017466	0.0140312	RSL24D1
ENSG00000122482	1316.48	0.0176025	0.00469059	3.75274	0.000174915	0.0140312	ZNF644
ENSG00000071082	658.764	0.0289141	0.00770615	3.75208	0.000175373	0.0140312	RPL31
ENSG00000196911	411.981	0.0234813	0.00627424	3.74249	0.000182204	0.0142106	KPNA5
ENSG00000111727	339.6	0.0167715	0.00448266	3.74142	0.000182986	0.0142106	HCFC2
ENSG00000163376	175.897	0.0229415	0.00613183	3.74138	0.000183013	0.0142106	KBTBD8
ENSG00000159339	214.293	-0.0392622	0.0104943	-3.74129	0.000183081	0.0142106	PADI4
ENSG00000163050	184.03	-0.0170577	0.00456616	-3.73568	0.000187208	0.014411	COQ8A
ENSG00000143971	158.152	0.0259723	0.00695833	3.73256	0.000189547	0.014411	ETAA1
ENSG00000142892	349.701	0.0212317	0.00569011	3.73133	0.000190473	0.014411	PIGK
ENSG00000147604	1413.54	0.0292696	0.00784631	3.73036	0.000191205	0.014411	RPL7
ENSG00000169599	60.1171	0.0183164	0.00492221	3.72117	0.000198304	0.0147926	NFU1
ENSG00000014641	358.969	0.0121824	0.00327473	3.72014	0.000199113	0.0147926	MDH1
ENSG00000076662	1008.37	-0.0322406	0.00868705	-3.71134	0.000206165	0.015208	ICAM3
ENSG00000142405	449.479	-0.0279672	0.00755104	-3.70376	0.000212428	0.0153728	NLRP12
ENSG00000134686	406.027	-0.0290856	0.00785314	-3.7037	0.00021248	0.0153728	PHC2
ENSG00000115541	42.4427	0.0235015	0.00634884	3.7017	0.00021416	0.0153728	HSPE1
ENSG00000147654	146.642	0.0172308	0.00465507	3.70152	0.000214311	0.0153728	EBAG9
ENSG00000012232	315.514	-0.0217847	0.00589728	-3.69403	0.000220732	0.0157218	EXTL3
ENSG00000138709	131.877	0.0142933	0.00387147	3.69195	0.00022254	0.0157218	LARP1B
ENSG00000175137	246.412	-0.0228778	0.00620142	-3.68913	0.000225024	0.0157218	SH3BP5L
ENSG00000124126	1946.66	-0.0250732	0.00679913	-3.68771	0.000226284	0.0157218	PREX1
ENSG00000151881	84.7691	0.020717	0.00561863	3.6872	0.000226735	0.0157218	TMEM267
ENSG00000136250	1603.6	-0.0125136	0.00340806	-3.67176	0.000240888	0.0165925	AOAH
ENSG00000140006	183.851	0.021146	0.00576536	3.66776	0.000244681	0.0167424	WDR89
ENSG00000198909	487.619	-0.017576	0.00479421	-3.66609	0.000246283	0.0167424	MAP3K3
ENSG00000055044	397.561	0.0189571	0.00517786	3.66117	0.000251063	0.0169566	NOP58
ENSG00000163536	35.049	0.0280247	0.00766066	3.65827	0.000253923	0.0170391	SERPINI1
ENSG00000127824	426.67	-0.0256868	0.00704411	-3.64657	0.000265768	0.0176212	TUBA4A
ENSG00000203668	588.033	0.0218462	0.00599372	3.64485	0.000267552	0.0176212	CHML
ENSG00000130703	637.515	-0.0150315	0.00412508	-3.64394	0.000268496	0.0176212	OSBPL2
ENSG00000087589	365.925	-0.0174829	0.0047989	-3.6431	0.000269375	0.0176212	CASS4
ENSG00000172349	3048.18	-0.0130606	0.00359002	-3.63803	0.000274729	0.0178591	IL16
ENSG00000133317	27.1155	-0.0322561	0.00888059	-3.6322	0.000281021	0.018143	LGALS12
ENSG00000100519	428.678	0.0165004	0.00454679	3.62902	0.000284496	0.018143	PSMC6
ENSG00000163938	271.66	0.0167194	0.00460748	3.62876	0.000284791	0.018143	GNL3
ENSG00000163219	2138.72	-0.013453	0.00371064	-3.62553	0.000288375	0.018143	ARHGAP25
ENSG00000142556	177.007	0.0157859	0.00435513	3.62466	0.000289337	0.018143	ZNF614
ENSG00000126822	583.067	-0.0260053	0.00717698	-3.62343	0.000290719	0.018143	PLEKHG3
ENSG00000159593	230.655	0.0152439	0.00421059	3.62036	0.000294197	0.018143	NAE1
ENSG00000125753	1052.31	-0.0192856	0.00532712	-3.62026	0.000294312	0.018143	VASP
ENSG00000231113	30.9236	-0.0214016	0.00591763	-3.61659	0.000298509	0.018143	AL035587.1
ENSG00000169019	112.397	0.0283187	0.00783295	3.61533	0.000299962	0.018143	COMMD8
ENSG00000177932	201.501	0.0217049	0.00600966	3.61167	0.000304235	0.018143	ZNF354C
ENSG00000163519	545.497	0.0210578	0.0058306	3.6116	0.000304316	0.018143	TRAT1
ENSG00000159720	451.059	-0.0286649	0.00793871	-3.61078	0.00030528	0.018143	ATP6V0D1
ENSG00000255529	232.495	0.0217742	0.00603614	3.6073	0.000309396	0.018143	POLR2M
ENSG00000123552	191.505	0.0176526	0.00489377	3.60715	0.000309573	0.018143	USP45
ENSG00000232653	57.2675	0.030572	0.00847884	3.60569	0.000311327	0.018143	GOLGA8N
ENSG00000114650	114.234	-0.0277057	0.00768529	-3.60503	0.000312118	0.018143	SCAP
ENSG00000138036	29.8496	0.0253147	0.00702222	3.60494	0.00031222	0.018143	DYNC2LI1
ENSG00000165025	2017.61	-0.0130556	0.00362159	-3.60493	0.000312238	0.018143	SYK
ENSG00000145337	182.76	0.0208904	0.00580259	3.60018	0.000317994	0.0182236	PYURF
ENSG00000104687	548.617	-0.0112356	0.00312127	-3.5997	0.000318582	0.0182236	GSR
ENSG00000255302	616.28	0.0208886	0.00580326	3.59946	0.000318883	0.0182236	EID1
ENSG00000174749	130.85	0.0198721	0.00552428	3.59723	0.000321624	0.0182768	FAM241A
ENSG00000241878	237.332	-0.0245822	0.00683625	-3.59586	0.000323328	0.0182768	PISD
ENSG00000163931	1387.33	-0.0275689	0.00768505	-3.58733	0.000334075	0.0186565	TKT
ENSG00000177885	1702.01	-0.012987	0.00362043	-3.58713	0.000334332	0.0186565	GRB2
ENSG00000133740	82.0686	0.0320233	0.00893891	3.58246	0.000340369	0.0186565	E2F5
ENSG00000164346	401.742	0.017355	0.00484576	3.58148	0.000341654	0.0186565	NSA2
ENSG00000177888	512.718	0.0217456	0.00607201	3.58128	0.000341909	0.0186565	ZBTB41
ENSG00000171863	542.853	0.0290297	0.00810703	3.58081	0.000342529	0.0186565	RPS7
ENSG00000186350	464.99	-0.0201627	0.00563086	-3.58076	0.000342601	0.0186565	RXRA
ENSG00000121851	119.548	0.0163972	0.00458294	3.57787	0.000346409	0.0186729	POLR3GL
ENSG00000100522	111.911	0.0201198	0.00562352	3.5778	0.000346493	0.0186729	GNPNAT1
ENSG00000225648	76.8038	0.0173889	0.00486726	3.57264	0.000353403	0.0189471	SBDSP1
ENSG00000113643	398.292	0.0131871	0.00369276	3.57106	0.000355543	0.0189641	RARS
ENSG00000105750	78.4518	0.0246755	0.00691359	3.56912	0.000358177	0.0190072	ZNF85
ENSG00000213186	121.508	0.0171255	0.00480465	3.56436	0.000364752	0.0191955	TRIM59
ENSG00000143977	67.5478	0.0229333	0.00643494	3.56388	0.000365417	0.0191955	SNRPG
ENSG00000065882	1185.22	-0.0115773	0.00325	-3.56223	0.000367714	0.019219	TBC1D1
ENSG00000183814	50.3301	0.0198576	0.00557984	3.55882	0.000372523	0.0193731	LIN9
ENSG00000136169	438.5	0.0164041	0.00461622	3.55357	0.000380036	0.0195282	SETDB2
ENSG00000141401	172.147	-0.0211283	0.00594906	-3.55154	0.000382984	0.0195282	IMPA2
ENSG00000114107	73.1931	0.0254074	0.00715412	3.55144	0.000383134	0.0195282	CEP70
ENSG00000075089	137.57	0.0210997	0.00594319	3.55022	0.000384903	0.0195282	ACTR6
ENSG00000148180	365.163	-0.028289	0.00797105	-3.54896	0.000386755	0.0195282	GSN
ENSG00000074201	394.097	0.0143661	0.00404847	3.54853	0.000387383	0.0195282	CLNS1A
ENSG00000231259	51.7385	-0.017634	0.00497057	-3.54767	0.000388649	0.0195282	AC125232.1
ENSG00000100906	849.701	-0.0164233	0.00463386	-3.5442	0.000393806	0.0196922	NFKBIA
ENSG00000136897	233.88	0.0205274	0.00579887	3.5399	0.000400284	0.0199204	MRPL50
ENSG00000121864	275.537	0.0156699	0.00443334	3.53455	0.000408477	0.0200347	ZNF639
ENSG00000152700	401.786	0.0114521	0.00324108	3.53341	0.000410233	0.0200347	SAR1B
ENSG00000103507	56.3207	-0.0245936	0.00696109	-3.53301	0.000410862	0.0200347	BCKDK
ENSG00000180891	28.1513	-0.0363534	0.0102899	-3.53291	0.000411012	0.0200347	CUEDC1
ENSG00000152558	4406.3	0.0192973	0.00546402	3.53171	0.000412882	0.0200347	TMEM123
ENSG00000127663	253.968	-0.0208779	0.0059129	-3.53091	0.000414139	0.0200347	KDM4B
ENSG00000145425	1304.19	0.0348133	0.00987183	3.52653	0.000421048	0.0202746	RPS3A
ENSG00000164163	624.718	0.0193256	0.00548568	3.52291	0.000426833	0.0204082	ABCE1
ENSG00000117054	238.388	0.0187142	0.00531431	3.52148	0.000429146	0.0204082	ACADM
ENSG00000114520	177.058	0.0181255	0.00514764	3.52113	0.000429707	0.0204082	SNX4
ENSG00000138385	309.475	0.0203395	0.00578047	3.51866	0.000433735	0.0204155	SSB
ENSG00000064933	264.174	0.0169961	0.00483034	3.51863	0.000433788	0.0204155	PMS1
ENSG00000158517	177.709	-0.035377	0.0100679	-3.51383	0.000441691	0.0206631	NCF1
ENSG00000114770	617.993	-0.0177055	0.00503995	-3.51303	0.000443023	0.0206631	ABCC5
ENSG00000271856	163.834	0.0175017	0.00498663	3.50972	0.000448572	0.0208286	LINC01215
ENSG00000189043	215.816	0.022144	0.00634108	3.49216	0.000479138	0.0220791	NDUFA4
ENSG00000142208	341.198	-0.026833	0.00768453	-3.49181	0.000479751	0.0220791	AKT1
ENSG00000172262	414.753	0.0118057	0.00338327	3.48942	0.000484067	0.0221797	ZNF131
ENSG00000118412	814.491	0.0162646	0.00466488	3.4866	0.000489195	0.0223163	CASP8AP2
ENSG00000116791	121.012	0.0231811	0.00665897	3.48118	0.000499202	0.0226087	CRYZ
ENSG00000156017	287.398	0.0183176	0.00526414	3.4797	0.000501967	0.0226087	CARNMT1
ENSG00000205413	3845.8	0.0262989	0.00755799	3.47961	0.00050214	0.0226087	SAMD9
ENSG00000177889	569.284	0.0117525	0.00337866	3.47846	0.000504298	0.0226087	UBE2N
ENSG00000238741	792.947	0.0286708	0.00824827	3.47597	0.000509003	0.0227217	SCARNA7
ENSG00000180479	79.4711	0.0178312	0.00513889	3.46985	0.000520753	0.0229575	ZNF571
ENSG00000112237	392.471	0.0179405	0.00517072	3.46964	0.000521152	0.0229575	CCNC
ENSG00000197050	162.692	0.0182568	0.00526358	3.46852	0.000523325	0.0229575	ZNF420
ENSG00000163577	78.9702	0.0194387	0.00560578	3.46761	0.000525106	0.0229575	EIF5A2
ENSG00000100567	163.051	0.0140517	0.00405241	3.4675	0.000525322	0.0229575	PSMA3
ENSG00000114686	245.365	0.0178437	0.00515211	3.46337	0.000533449	0.0230825	MRPL3
ENSG00000125691	720.793	0.0275822	0.00796702	3.46204	0.000536088	0.0230825	RPL23
ENSG00000186687	288.699	0.0185048	0.00534512	3.46199	0.000536195	0.0230825	LYRM7
ENSG00000185869	71.3045	0.0220925	0.00638223	3.46156	0.000537061	0.0230825	ZNF829
ENSG00000139350	398.714	0.0167649	0.00484871	3.4576	0.000545003	0.0232705	NEDD1
ENSG00000164323	590.475	0.0158239	0.00457714	3.45716	0.000545908	0.0232705	CFAP97
ENSG00000166927	792.962	0.0164703	0.00476695	3.4551	0.000550082	0.0233527	MS4A7
ENSG00000163626	162.951	0.0139224	0.00403501	3.45041	0.000559745	0.0234878	COX18
ENSG00000250312	142.432	0.0195096	0.00565457	3.45024	0.000560097	0.0234878	ZNF718
ENSG00000072134	37.688	-0.0211068	0.00611869	-3.44956	0.000561495	0.0234878	EPN2
ENSG00000068024	346.616	-0.0175519	0.00508871	-3.44918	0.000562299	0.0234878	HDAC4
ENSG00000243609	36.975	-0.0228682	0.0066401	-3.44396	0.000573266	0.0237756	RPS2P44
ENSG00000117676	826.908	-0.0221225	0.00642399	-3.44372	0.00057376	0.0237756	RPS6KA1
ENSG00000156171	585.03	0.0161241	0.00468381	3.44252	0.000576324	0.0237871	DRAM2
ENSG00000122376	298.154	0.0176459	0.00512766	3.44131	0.000578897	0.0237988	FAM35A
ENSG00000158156	58.0207	-0.0249635	0.00725913	-3.4389	0.000584073	0.0238847	XKR8
ENSG00000203965	72.3504	0.0191224	0.00556174	3.43821	0.000585577	0.0238847	EFCAB7
ENSG00000124383	223.486	0.016226	0.00472368	3.43503	0.000592493	0.0240723	MPHOSPH10
ENSG00000006576	653.644	0.0190128	0.00553734	3.43356	0.00059571	0.0241089	PHTF2
ENSG00000110876	689.588	-0.02642	0.00770377	-3.4295	0.000604703	0.024378	SELPLG
ENSG00000123179	45.0777	0.0262816	0.00766812	3.42739	0.000609423	0.0244301	EBPL
ENSG00000136603	652.09	0.0163311	0.00476597	3.4266	0.000611195	0.0244301	SKIL
ENSG00000172530	216.556	-0.0137867	0.00402499	-3.42527	0.000614199	0.0244301	BANP
ENSG00000012779	1004.53	-0.0214078	0.0062537	-3.42322	0.000618846	0.0244301	ALOX5
ENSG00000038210	161.335	0.021385	0.00624815	3.42261	0.000620228	0.0244301	PI4K2B
ENSG00000113638	195.958	0.0160771	0.00469747	3.42251	0.000620466	0.0244301	TTC33
ENSG00000115233	212.133	0.0170495	0.00498437	3.42058	0.000624869	0.0244301	PSMD14
ENSG00000082898	2188.11	0.0126152	0.00368877	3.4199	0.000626451	0.0244301	XPO1
ENSG00000100376	221.987	-0.0344585	0.0100768	-3.4196	0.000627136	0.0244301	FAM118A
ENSG00000139977	354.154	0.0164454	0.00481285	3.41697	0.000633214	0.0245052	NAA30
ENSG00000146587	463.7	0.0177125	0.00518406	3.41673	0.000633776	0.0245052	RBAK
ENSG00000163378	97.6988	0.0158502	0.00464305	3.41375	0.000640756	0.0246833	EOGT
ENSG00000198042	231.765	0.0140913	0.00413024	3.41173	0.000645522	0.0247752	MAK16
ENSG00000120699	186.54	0.0170987	0.00501534	3.40928	0.000651354	0.0249071	EXOSC8
ENSG00000169926	1398.49	-0.0133673	0.00392239	-3.40796	0.00065451	0.0249361	KLF13
ENSG00000160336	140.191	0.0190691	0.00560139	3.40436	0.000663195	0.0251013	ZNF761
ENSG00000189077	61.9486	-0.0282458	0.00829998	-3.40311	0.000666232	0.0251013	TMEM120A
ENSG00000120697	108.027	0.0148235	0.00435606	3.40295	0.000666613	0.0251013	ALG5
ENSG00000177663	1202.84	-0.0189134	0.00556096	-3.40111	0.000671126	0.0251013	IL17RA
ENSG00000122547	77.1216	-0.023907	0.00703047	-3.40048	0.000672682	0.0251013	EEPD1
ENSG00000105656	109.551	-0.0183831	0.00540746	-3.39959	0.000674879	0.0251013	ELL
ENSG00000095002	242.166	0.0166233	0.00489093	3.39879	0.00067685	0.0251013	MSH2
ENSG00000164649	230.174	0.0190897	0.00561748	3.39826	0.000678153	0.0251013	CDCA7L
ENSG00000146386	168.806	0.0147402	0.004341	3.39557	0.000684853	0.0252594	ABRACL
ENSG00000164674	255.647	-0.0156952	0.00462449	-3.39394	0.000688959	0.0253211	SYTL3
ENSG00000152778	881.837	0.0275315	0.00811926	3.39088	0.000696681	0.0253943	IFIT5
ENSG00000145349	652.619	0.0174239	0.00514119	3.38909	0.00070125	0.0253943	CAMK2D
ENSG00000197372	219.635	0.0162106	0.00478354	3.38883	0.00070192	0.0253943	ZNF675
ENSG00000057663	340.415	0.015139	0.00446859	3.38787	0.000704371	0.0253943	ATG5
ENSG00000111711	410.983	0.0188541	0.00556586	3.38745	0.000705459	0.0253943	GOLT1B
ENSG00000076043	205.176	0.0147008	0.00434073	3.38672	0.00070734	0.0253943	REXO2
ENSG00000147669	74.5278	0.0238889	0.00705713	3.38507	0.000711595	0.0253943	POLR2K
ENSG00000059377	1239.63	-0.0159233	0.00470431	-3.38484	0.000712208	0.0253943	TBXAS1
ENSG00000197961	698.948	0.0149887	0.00442856	3.38456	0.000712926	0.0253943	ZNF121
ENSG00000146757	273.377	0.0243011	0.00718371	3.38281	0.000717475	0.0254691	ZNF92
ENSG00000145293	138.476	0.0150692	0.004456	3.38177	0.000720194	0.0254787	ENOPH1
ENSG00000103313	1047.18	-0.0222049	0.00657031	-3.37958	0.000725962	0.0255177	MEFV
ENSG00000137038	151.116	0.019748	0.00584353	3.37947	0.000726259	0.0255177	DMAC1
ENSG00000103490	91.4535	-0.0305888	0.0090538	-3.37856	0.000728656	0.0255177	PYCARD
ENSG00000164022	206.852	0.0164955	0.00488941	3.37372	0.000741602	0.0258122	AIMP1
ENSG00000081386	384.447	0.0161647	0.00479159	3.37356	0.000742028	0.0258122	ZNF510
ENSG00000008988	1315.99	0.0164357	0.00487426	3.37193	0.000746447	0.0258793	RPS20
ENSG00000101265	7100.06	-0.0157811	0.00468152	-3.37093	0.000749152	0.0258868	RASSF2
ENSG00000119682	1000.53	-0.010817	0.00321219	-3.36747	0.0007586	0.0259658	AREL1
ENSG00000155304	421.707	0.0177671	0.00527614	3.36745	0.000758664	0.0259658	HSPA13
ENSG00000253738	180.078	0.0229846	0.00682572	3.36736	0.000758926	0.0259658	OTUD6B-AS1
ENSG00000160991	317.37	-0.0228648	0.00679335	-3.36577	0.000763309	0.0260301	ORAI2
ENSG00000153786	640.139	-0.0123394	0.00366868	-3.36345	0.000769753	0.026164	ZDHHC7
ENSG00000106348	184.045	-0.027033	0.00804567	-3.35994	0.000779586	0.026412	IMPDH1
ENSG00000128513	277.678	0.0184751	0.00550119	3.35838	0.000784002	0.0264754	POT1
ENSG00000100991	694.066	-0.0103838	0.00309366	-3.35647	0.000789447	0.0265556	TRPC4AP
ENSG00000241058	181.137	0.0120668	0.00359673	3.35492	0.000793876	0.0265556	NSUN6
ENSG00000213085	28.733	-0.0277705	0.0082777	-3.35486	0.000794039	0.0265556	CFAP45
ENSG00000100632	170.291	0.0216045	0.00644329	3.35302	0.00079934	0.0266472	ERH
ENSG00000172785	136.856	0.0149964	0.00447578	3.35056	0.000806486	0.0267996	CBWD1
ENSG00000106560	560.435	0.0204627	0.00611781	3.34478	0.00082349	0.0271425	GIMAP2
ENSG00000115816	499.887	0.0195485	0.00584587	3.34399	0.000825825	0.0271425	CEBPZ
ENSG00000236287	717.254	0.0167994	0.00502433	3.34362	0.000826936	0.0271425	ZBED5
ENSG00000182149	1351.01	-0.00796308	0.00238165	-3.34351	0.000827243	0.0271425	IST1
ENSG00000081154	812.999	0.0158188	0.00473387	3.34163	0.000832889	0.0272418	PCNP
ENSG00000266094	1559.14	-0.00967545	0.00290058	-3.33569	0.000850876	0.027683	RASSF5
ENSG00000153140	42.5385	0.021819	0.00654411	3.33415	0.000855616	0.027683	CETN3
ENSG00000038945	79.4537	0.0258736	0.00776122	3.33371	0.000856971	0.027683	MSR1
ENSG00000147419	165.012	0.0132158	0.00396453	3.33352	0.000857555	0.027683	CCDC25
ENSG00000197566	135.845	0.0190937	0.00572982	3.33234	0.000861201	0.027683	ZNF624
ENSG00000115866	552.694	0.0137025	0.00411243	3.33197	0.000862348	0.027683	DARS
ENSG00000204186	191.797	0.0191651	0.00575658	3.32925	0.000870796	0.0278682	ZDBF2
ENSG00000245910	184.699	0.0155356	0.00466811	3.32802	0.00087466	0.027906	SNHG6
ENSG00000134516	4029.56	-0.0103941	0.00312576	-3.32529	0.000883266	0.0280206	DOCK2
ENSG00000184226	747.783	0.0375908	0.0113049	3.32517	0.000883642	0.0280206	PCDH9
ENSG00000090612	287.554	0.0202999	0.00610704	3.32402	0.000887301	0.0280511	ZNF268
ENSG00000128594	250.407	-0.0208044	0.00626093	-3.32289	0.000890891	0.0280793	LRRC4
ENSG00000140995	344.422	-0.0226461	0.00681713	-3.32194	0.000893944	0.0280904	DEF8
ENSG00000067248	470.327	0.012748	0.00383951	3.32022	0.000899478	0.0281791	DHX29
ENSG00000241839	277.872	-0.0240674	0.00725102	-3.31917	0.000902854	0.0281999	PLEKHO2
ENSG00000118596	971.745	0.0168385	0.0050771	3.31656	0.000911338	0.0283752	SLC16A7
ENSG00000066557	205.416	0.0174928	0.00527607	3.3155	0.000914799	0.0283752	LRRC40
ENSG00000154723	89.138	0.0147897	0.00446223	3.31442	0.000918346	0.0283752	ATP5J
ENSG00000165527	1256.61	0.0141189	0.00426192	3.31281	0.000923653	0.0283752	ARF6
ENSG00000142856	98.1575	0.0212102	0.0064026	3.31275	0.000923835	0.0283752	ITGB3BP
ENSG00000125637	802.568	-0.0226137	0.00682745	-3.31218	0.000925727	0.0283752	PSD4
ENSG00000196417	263.036	0.0202895	0.00612676	3.31162	0.000927562	0.0283752	ZNF765
ENSG00000185808	68.3987	0.0186628	0.00563781	3.31029	0.000932002	0.0284274	PIGP
ENSG00000121350	312.469	0.0197611	0.00597247	3.3087	0.000937299	0.0284293	PYROXD1
ENSG00000171806	59.1155	0.0269056	0.00813194	3.30863	0.000937531	0.0284293	METTL18
ENSG00000179841	55.9007	0.0264743	0.008006	3.3068	0.000943667	0.0285322	AKAP5
ENSG00000248092	65.513	0.0200778	0.00608094	3.30175	0.000960834	0.0288195	NNT-AS1
ENSG00000131389	1923.8	-0.0192561	0.00583255	-3.30148	0.000961745	0.0288195	SLC6A6
ENSG00000122026	1593.67	0.0213454	0.00646757	3.30037	0.000965591	0.0288195	RPL21
ENSG00000143742	659.11	0.0209187	0.00633887	3.30006	0.000966634	0.0288195	SRP9
ENSG00000253251	46.533	0.0206826	0.00626755	3.29995	0.000967022	0.0288195	AC008560.1
ENSG00000164162	73.6275	0.0138001	0.00418606	3.29667	0.000978367	0.0290191	ANAPC10
ENSG00000115514	193.207	0.0227228	0.00689383	3.2961	0.000980365	0.0290191	TXNDC9
ENSG00000171204	128.838	0.0170522	0.00517443	3.29548	0.000982536	0.0290191	TMEM126B
ENSG00000022277	658.145	-0.0123203	0.0037402	-3.29402	0.000987662	0.0290191	RTFDC1
ENSG00000100744	210.503	0.0169706	0.00515196	3.29402	0.00098767	0.0290191	GSKIP
ENSG00000073584	484.38	0.0142667	0.00433305	3.29252	0.000992937	0.0290206	SMARCE1
ENSG00000002919	180.204	-0.0164688	0.00500204	-3.29242	0.0009933	0.0290206	SNX11
ENSG00000156639	313.964	-0.0149988	0.00455872	-3.29014	0.00100139	0.0291749	ZFAND3
ENSG00000163867	225.154	0.0161085	0.00490012	3.28736	0.00101132	0.0293821	ZMYM6
ENSG00000085514	89.9219	-0.0259996	0.00791379	-3.28536	0.00101853	0.0295089	PILRA
ENSG00000167528	1014.91	-0.0127769	0.00389158	-3.28322	0.00102629	0.0296324	ZNF641
ENSG00000173226	309.385	0.0162881	0.00496194	3.28262	0.00102849	0.0296324	IQCB1
ENSG00000184007	2560.47	0.0102933	0.0031414	3.27665	0.00105045	0.0300877	PTP4A2
ENSG00000105185	129.682	0.0148779	0.00454094	3.27638	0.00105145	0.0300877	PDCD5
ENSG00000123545	75.0934	0.0207326	0.00632868	3.27598	0.00105297	0.0300877	NDUFAF4
ENSG00000129197	281.167	0.00885836	0.00270536	3.27437	0.00105897	0.0301763	RPAIN
ENSG00000138399	220.633	0.0146513	0.00447681	3.27271	0.00106521	0.0302519	FASTKD1
ENSG00000204899	76.8281	0.0202718	0.00619996	3.26967	0.00107674	0.0302519	MZT1
ENSG00000182004	86.2238	0.0156463	0.00478598	3.26919	0.00107855	0.0302519	SNRPE
ENSG00000174799	356.799	0.0133073	0.00407191	3.26807	0.00108282	0.0302519	CEP135
ENSG00000205302	936.048	0.0137319	0.00420322	3.26699	0.00108698	0.0302519	SNX2
ENSG00000080824	1325.76	0.0183254	0.00560959	3.2668	0.00108769	0.0302519	HSP90AA1
ENSG00000205056	226.25	0.0257662	0.00788763	3.26667	0.00108822	0.0302519	LINC02397
ENSG00000166548	142.136	-0.0144229	0.00441538	-3.26652	0.00108878	0.0302519	TK2
ENSG00000022567	355.28	-0.021071	0.00645079	-3.26642	0.00108917	0.0302519	SLC45A4
ENSG00000151876	72.7069	0.0249357	0.007635	3.26598	0.00109087	0.0302519	FBXO4
ENSG00000275700	335.83	-0.0129618	0.00396959	-3.26526	0.00109362	0.0302519	AATF
ENSG00000005700	725.648	0.0130338	0.00399395	3.26339	0.00110089	0.0303723	IBTK
ENSG00000184009	4233.89	-0.0109366	0.00335448	-3.26028	0.001113	0.0306253	ACTG1
ENSG00000125505	227.041	-0.0261798	0.0080381	-3.25697	0.0011261	0.0308558	MBOAT7
ENSG00000129245	125.364	-0.0164115	0.00503937	-3.25666	0.00112731	0.0308558	FXR2
ENSG00000158825	31.0389	-0.0350476	0.0107832	-3.25021	0.0011532	0.0314354	CDA
ENSG00000075239	100.158	0.0187136	0.00575823	3.24988	0.00115453	0.0314354	ACAT1
ENSG00000101150	583.597	-0.0157617	0.00485333	-3.2476	0.00116381	0.0315947	TPD52L2
ENSG00000060069	177.376	-0.0162834	0.00501498	-3.24696	0.00116646	0.0315947	CTDP1
ENSG00000141384	134.971	0.0142597	0.00439377	3.24545	0.00117265	0.0316493	TAF4B
ENSG00000185697	761.683	0.0213151	0.00656861	3.24499	0.00117456	0.0316493	MYBL1
ENSG00000145723	121.419	0.0171392	0.00528702	3.24175	0.00118797	0.0319279	GIN1
ENSG00000198919	259.511	0.0186086	0.00574423	3.23952	0.0011973	0.0320442	DZIP3
ENSG00000070413	241.267	-0.0215843	0.00666338	-3.23925	0.00119846	0.0320442	DGCR2
ENSG00000132906	66.9163	-0.0192102	0.00593365	-3.23751	0.00120579	0.0321574	CASP9
ENSG00000145365	249.73	0.014414	0.00445562	3.23501	0.0012164	0.0323574	TIFA
ENSG00000065548	434.77	0.0167591	0.00518626	3.23144	0.00123166	0.0326799	ZC3H15
ENSG00000167703	231.971	-0.0255325	0.00790625	-3.2294	0.00124049	0.0328304	SLC43A2
ENSG00000119705	47.9246	0.0203867	0.0063158	3.22789	0.00124709	0.0329213	SLIRP
ENSG00000137040	602.734	0.0181913	0.00563814	3.22648	0.00125324	0.033	RANBP6
ENSG00000218510	52.9212	0.0169065	0.00524246	3.22492	0.00126007	0.0330958	LINC00339
ENSG00000176396	65.9769	0.0197211	0.0061173	3.22382	0.00126492	0.0331328	EID2
ENSG00000104064	544.929	0.01164	0.00361213	3.22247	0.00127092	0.0331328	GABPB1
ENSG00000164211	237.054	0.0166912	0.00518496	3.21916	0.00128568	0.0331328	STARD4
ENSG00000162961	63.2712	0.0187081	0.005814	3.21777	0.0012919	0.0331328	DPY30
ENSG00000181904	298.624	0.0146601	0.00455702	3.21703	0.00129526	0.0331328	C5orf24
ENSG00000181450	374.495	0.0192549	0.00598551	3.21692	0.00129573	0.0331328	ZNF678
ENSG00000203667	252.767	0.014579	0.00453212	3.21681	0.00129623	0.0331328	COX20
ENSG00000180787	91.1349	0.0154987	0.00481843	3.21655	0.00129743	0.0331328	ZFP3
ENSG00000162889	301.772	-0.0165276	0.00514135	-3.21463	0.00130612	0.0331328	MAPKAPK2
ENSG00000131669	93.8873	-0.0316091	0.00983759	-3.21309	0.00131313	0.0331328	NINJ1
ENSG00000104142	106.206	-0.0270181	0.00840956	-3.21279	0.00131453	0.0331328	VPS18
ENSG00000162623	227.077	0.0164736	0.00512815	3.21238	0.00131638	0.0331328	TYW3
ENSG00000242086	195.72	0.0191316	0.00595596	3.21217	0.00131735	0.0331328	LINC00969
ENSG00000117906	172.284	0.0196099	0.00610721	3.21094	0.00132304	0.0331328	RCN2
ENSG00000175395	230.325	0.0133248	0.00415117	3.20989	0.00132784	0.0331328	ZNF25
ENSG00000165525	906.446	0.0115169	0.00358858	3.20931	0.00133053	0.0331328	NEMF
ENSG00000173011	361.331	-0.0108378	0.0033779	-3.20845	0.00133451	0.0331328	TADA2B
ENSG00000158528	33.0872	0.0303765	0.00946873	3.20809	0.00133621	0.0331328	PPP1R9A
ENSG00000069956	282.609	0.014454	0.00450576	3.2079	0.00133707	0.0331328	MAPK6
ENSG00000104154	98.4338	0.018204	0.0056751	3.2077	0.00133803	0.0331328	SLC30A4
ENSG00000087502	645.713	0.0161614	0.00503876	3.20741	0.00133935	0.0331328	ERGIC2
ENSG00000138382	72.867	0.0142765	0.00445182	3.2069	0.00134174	0.0331328	METTL5
ENSG00000197008	211.323	0.0176335	0.00549881	3.20678	0.00134231	0.0331328	ZNF138
ENSG00000089048	166.743	0.0214869	0.00670048	3.20677	0.00134235	0.0331328	ESF1
ENSG00000203326	256.137	0.016372	0.0051066	3.20605	0.0013457	0.0331328	ZNF525
ENSG00000142347	1585.59	-0.02599	0.00810902	-3.20508	0.00135027	0.0331328	MYO1F
ENSG00000124102	86.7862	-0.0260068	0.00811434	-3.20504	0.00135044	0.0331328	PI3
ENSG00000108179	178.557	-0.0171564	0.00535303	-3.20499	0.00135067	0.0331328	PPIF
ENSG00000151490	165.678	0.0191094	0.00596527	3.20345	0.00135793	0.0332123	PTPRO
ENSG00000163629	109.017	0.0235202	0.0073433	3.20295	0.0013603	0.0332123	PTPN13
ENSG00000118900	623.665	-0.0170248	0.00531829	-3.20117	0.0013687	0.0332709	UBN1
ENSG00000120675	323.02	0.0161471	0.00504425	3.20109	0.0013691	0.0332709	DNAJC15
ENSG00000089693	125.597	-0.0196002	0.00612629	-3.19936	0.00137735	0.0333936	MLF2
ENSG00000160255	2414.99	-0.0239087	0.00747806	-3.19718	0.00138777	0.0334976	ITGB2
ENSG00000271614	67.863	0.0184153	0.00575998	3.19712	0.00138808	0.0334976	ATP2B1-AS1
ENSG00000196636	50.0593	0.0226111	0.00707442	3.19617	0.00139264	0.033498	SDHAF3
ENSG00000204160	679.941	-0.0214602	0.00671589	-3.19543	0.0013962	0.033498	ZDHHC18
ENSG00000105355	198.068	-0.0183601	0.00574806	-3.19414	0.00140246	0.033498	PLIN3
ENSG00000253981	57.161	-0.0235569	0.00737565	-3.19388	0.00140374	0.033498	ALG1L13P
ENSG00000129317	712.068	0.0170254	0.0053309	3.19371	0.00140457	0.033498	PUS7L
ENSG00000172354	217.751	-0.029218	0.00915091	-3.1929	0.0014085	0.033498	GNB2
ENSG00000249850	118.616	-0.0185633	0.00581471	-3.19246	0.00141064	0.033498	KRT18P31
ENSG00000259834	641.834	0.0182082	0.00570483	3.19171	0.00141433	0.0335089	AL365361.1
ENSG00000117155	243.819	0.0139154	0.00436139	3.19059	0.00141982	0.0335489	SSX2IP
ENSG00000101493	459.509	-0.017625	0.005525	-3.19005	0.00142247	0.0335489	ZNF516
ENSG00000152147	68.7611	0.0154064	0.00483324	3.1876	0.0014346	0.0336992	GEMIN6
ENSG00000189403	1625.47	0.0166663	0.00522872	3.18745	0.00143532	0.0336992	HMGB1
ENSG00000128534	395.047	0.016498	0.00517902	3.18555	0.00144481	0.0338456	LSM8
ENSG00000014824	530.29	0.0150886	0.00474512	3.17981	0.00147372	0.0342493	SLC30A9
ENSG00000131127	504.49	0.017399	0.00547194	3.17969	0.00147434	0.0342493	ZNF141
ENSG00000083099	236.954	0.0196034	0.00616544	3.17956	0.00147497	0.0342493	LYRM2
ENSG00000182774	591.828	0.0249626	0.00785109	3.17951	0.00147523	0.0342493	RPS17
ENSG00000144895	604.454	0.0163169	0.00513293	3.17887	0.00147851	0.0342493	EIF2A
ENSG00000166226	393.68	0.0139885	0.00440875	3.1729	0.00150925	0.0348777	CCT2
ENSG00000168303	157.65	0.0152052	0.00479309	3.17231	0.00151234	0.0348777	MPLKIP
ENSG00000174780	661.912	0.0125856	0.0039704	3.16985	0.00152518	0.0349761	SRP72
ENSG00000260940	32.127	0.024084	0.00759806	3.16976	0.00152566	0.0349761	AL109741.3
ENSG00000185088	170.48	0.0158061	0.00498844	3.16854	0.00153205	0.0349761	RPS27L
ENSG00000198000	542.91	0.0108195	0.00341482	3.1684	0.0015328	0.0349761	NOL8
ENSG00000114503	390.822	0.0134472	0.00424494	3.16782	0.00153588	0.0349761	NCBP2
ENSG00000205809	29.5369	0.0347562	0.0109733	3.16735	0.00153836	0.0349761	KLRC2
ENSG00000198440	83.3794	0.020877	0.00659203	3.16701	0.00154015	0.0349761	ZNF583
ENSG00000177105	168.953	-0.0257415	0.00813039	-3.16608	0.00154507	0.0350114	RHOG
ENSG00000189042	143.049	0.0166715	0.00526765	3.16488	0.00155147	0.0350801	ZNF567
ENSG00000126391	70.6519	-0.0223459	0.00706784	-3.16163	0.00156887	0.0353062	FRMD8
ENSG00000072110	793.134	-0.0198216	0.00627	-3.16135	0.00157041	0.0353062	ACTN1
ENSG00000153006	381.721	0.0149388	0.0047258	3.16112	0.00157165	0.0353062	SREK1IP1
ENSG00000100034	497.076	-0.0235257	0.00744782	-3.15873	0.00158456	0.0354546	PPM1F
ENSG00000112996	488.839	0.0160798	0.00509074	3.15864	0.00158508	0.0354546	MRPS30
ENSG00000066336	95.0763	-0.0272388	0.00862815	-3.15696	0.00159422	0.0355825	SPI1
ENSG00000120334	62.3397	0.0136262	0.00431885	3.15505	0.0016047	0.0357397	CENPL
ENSG00000002834	856.195	-0.0150119	0.00476059	-3.15337	0.00161398	0.0358696	LASP1
ENSG00000106392	1082.63	0.0153256	0.0048643	3.15063	0.00162918	0.0360677	C1GALT1
ENSG00000113810	674.917	0.0141438	0.00449028	3.14987	0.00163343	0.0360677	SMC4
ENSG00000177150	87.5794	0.0152607	0.00484534	3.14956	0.00163514	0.0360677	FAM210A
ENSG00000058729	217.476	0.0172016	0.00546209	3.14927	0.00163676	0.0360677	RIOK2
ENSG00000076053	263.064	0.0144466	0.00458925	3.14791	0.00164441	0.0360971	RBM7
ENSG00000163512	429.531	0.0165333	0.00525233	3.1478	0.00164504	0.0360971	AZI2
ENSG00000138750	312.619	0.0117793	0.00374411	3.14609	0.00165468	0.0362322	NUP54
ENSG00000053918	51.5434	-0.0240261	0.00764127	-3.14426	0.00166508	0.0363835	KCNQ1
ENSG00000160685	193.006	-0.025568	0.00813547	-3.14278	0.00167353	0.0364913	ZBTB7B
ENSG00000136100	662.228	0.0117535	0.00374169	3.14123	0.00168237	0.0364951	VPS36
ENSG00000133114	252.729	0.0158958	0.00506112	3.14076	0.00168509	0.0364951	GPALPP1
ENSG00000213741	743.643	0.019902	0.0063399	3.13917	0.00169429	0.0364951	RPS29
ENSG00000125910	97.0774	-0.0377224	0.0120168	-3.13914	0.00169444	0.0364951	S1PR4
ENSG00000181444	27.5775	-0.0305137	0.00972154	-3.13877	0.00169658	0.0364951	ZNF467
ENSG00000168876	367.873	0.019206	0.00611945	3.13852	0.00169806	0.0364951	ANKRD49
ENSG00000165832	189.121	0.0192844	0.0061445	3.13848	0.00169826	0.0364951	TRUB1
ENSG00000116017	145.274	-0.0189703	0.00604614	-3.13758	0.00170348	0.0365317	ARID3A
ENSG00000177954	1727.34	0.026522	0.00846373	3.1336	0.00172675	0.0369214	RPS27
ENSG00000141446	633.311	0.0159266	0.00508306	3.13326	0.00172875	0.0369214	ESCO1
ENSG00000198856	247.331	0.0161537	0.00515874	3.13133	0.00174018	0.03698	OSTC
ENSG00000188868	31.3369	0.0243811	0.00778812	3.13055	0.0017448	0.03698	ZNF563
ENSG00000137760	192.789	0.0152657	0.00487642	3.13051	0.00174503	0.03698	ALKBH8
ENSG00000111875	318.799	0.0175891	0.0056195	3.13001	0.00174801	0.03698	ASF1A
ENSG00000172794	394.491	-0.0188247	0.00601466	-3.1298	0.00174927	0.03698	RAB37
ENSG00000145908	58.2131	0.0230559	0.00736986	3.12841	0.00175753	0.0370794	ZNF300
ENSG00000168283	270.867	0.019975	0.00638688	3.1275	0.00176299	0.0370816	BMI1
ENSG00000143418	599.617	-0.0114075	0.00364835	-3.12676	0.00176742	0.0370816	CERS2
ENSG00000146282	274.653	0.0106957	0.00342088	3.12661	0.00176834	0.0370816	RARS2
ENSG00000139921	615.983	0.0194233	0.00621559	3.12493	0.00177849	0.0372194	TMX1
ENSG00000198015	374.014	0.0141168	0.00451881	3.12401	0.00178403	0.0372604	MRPL42
ENSG00000183688	451.597	-0.0226848	0.00726608	-3.12202	0.00179616	0.0374386	RFLNB
ENSG00000106701	114.623	0.0182081	0.00583698	3.11944	0.00181193	0.0376917	FSD1L
ENSG00000183161	152.013	0.0141459	0.00453909	3.11647	0.00183029	0.0379976	FANCF
ENSG00000134987	646.964	0.0147577	0.0047374	3.11515	0.00183853	0.0380928	WDR36
ENSG00000114268	288.255	-0.0249127	0.00801279	-3.10912	0.00187643	0.0388008	PFKFB4
ENSG00000135272	992.196	0.015128	0.00486996	3.10639	0.00189386	0.0390058	MDFIC
ENSG00000196182	167.175	-0.0245407	0.00790258	-3.1054	0.0019002	0.0390058	STK40
ENSG00000166479	973.482	0.0170576	0.00549313	3.10526	0.00190114	0.0390058	TMX3
ENSG00000185909	28.5922	-0.0300248	0.00966913	-3.10522	0.00190135	0.0390058	KLHDC8B
ENSG00000120686	666.155	0.0170861	0.00550369	3.10447	0.00190617	0.0390278	UFM1
ENSG00000197746	3747.8	-0.0173966	0.00561416	-3.0987	0.00194374	0.0396771	PSAP
ENSG00000107672	217.508	0.0133749	0.00431787	3.09756	0.00195119	0.0396771	NSMCE4A
ENSG00000167434	36.4745	-0.0305021	0.00984816	-3.09723	0.00195336	0.0396771	CA4
ENSG00000148400	137.839	-0.0259508	0.00837906	-3.0971	0.00195426	0.0396771	NOTCH1
ENSG00000155545	304.016	0.0169288	0.00546674	3.09669	0.00195696	0.0396771	MIER3
ENSG00000213918	256.494	-0.0125016	0.0040395	-3.09485	0.00196911	0.0398045	DNASE1
ENSG00000105248	25.8315	-0.0255687	0.00826242	-3.09458	0.0019709	0.0398045	CCDC94
ENSG00000265972	32305.7	-0.0114887	0.00371396	-3.09337	0.00197895	0.0398896	TXNIP
ENSG00000163002	105.884	0.0157548	0.00509573	3.09175	0.00198978	0.0400305	NUP35
ENSG00000213799	270.934	0.022713	0.00735176	3.08946	0.00200518	0.0401532	ZNF845
ENSG00000185201	1366.33	-0.0311198	0.0100792	-3.08753	0.00201826	0.0401532	IFITM2
ENSG00000075188	92.3575	0.0148425	0.0048082	3.08692	0.00202243	0.0401532	NUP37
ENSG00000144451	33.6155	0.0249917	0.00810067	3.08514	0.00203459	0.0401532	SPAG16
ENSG00000171566	406.809	0.0139655	0.00452729	3.08473	0.00203734	0.0401532	PLRG1
ENSG00000173535	1969.86	-0.020936	0.00678719	-3.08463	0.00203804	0.0401532	TNFRSF10C
ENSG00000105497	162.71	0.0113993	0.00369563	3.08453	0.00203873	0.0401532	ZNF175
ENSG00000014123	612.836	0.017375	0.00563339	3.08429	0.0020404	0.0401532	UFL1
ENSG00000074695	672.933	0.0122618	0.00397561	3.08425	0.00204069	0.0401532	LMAN1
ENSG00000125245	88.0425	0.0180098	0.00584067	3.08351	0.00204573	0.0401532	GPR18
ENSG00000122435	290.733	0.0171612	0.00556742	3.08244	0.00205311	0.0401532	TRMT13
ENSG00000170270	38.7604	0.0249051	0.00808018	3.08225	0.00205443	0.0401532	GON7
ENSG00000137959	1190.27	0.0567135	0.0184049	3.08144	0.00206002	0.0401532	IFI44L
ENSG00000153989	276.106	0.0150246	0.00487623	3.0812	0.00206171	0.0401532	NUS1
ENSG00000144827	259.83	0.0160535	0.00521065	3.08089	0.00206382	0.0401532	ABHD10
ENSG00000132465	417.536	0.0260718	0.00846296	3.08069	0.00206518	0.0401532	JCHAIN
ENSG00000114626	343.57	-0.0298424	0.00968804	-3.08034	0.00206767	0.0401532	ABTB1
ENSG00000142327	51.4833	-0.031223	0.0101375	-3.07994	0.00207044	0.0401532	RNPEPL1
ENSG00000031691	36.2779	0.0273705	0.00888753	3.07965	0.00207247	0.0401532	CENPQ
ENSG00000172239	195.711	0.0165166	0.00536459	3.07881	0.00207828	0.0401532	PAIP1
ENSG00000154889	662.495	-0.0138174	0.004488	-3.07874	0.00207875	0.0401532	MPPE1
ENSG00000130818	274.366	0.0139242	0.00452312	3.07845	0.00208081	0.0401532	ZNF426
ENSG00000196730	304.227	-0.0144679	0.00470311	-3.07624	0.00209631	0.0403774	DAPK1
ENSG00000163319	185.332	0.0149137	0.0048509	3.07442	0.00210915	0.0404893	MRPS18C
ENSG00000113460	108.28	0.015937	0.00518464	3.07389	0.00211289	0.0404893	BRIX1
ENSG00000182022	1968.9	-0.0155891	0.0050721	-3.07349	0.00211568	0.0404893	CHST15
ENSG00000102882	101.334	-0.0272694	0.00887326	-3.07321	0.0021177	0.0404893	MAPK3
ENSG00000104419	350.375	-0.0126232	0.00410832	-3.07259	0.00212206	0.0404983	NDRG1
ENSG00000134419	468.463	0.0234464	0.00763344	3.07154	0.0021296	0.0405678	RPS15A
ENSG00000163545	162.919	-0.0198713	0.00647114	-3.07076	0.00213514	0.0405988	NUAK2
ENSG00000177409	3583.19	0.0216888	0.00706674	3.06914	0.00214676	0.0407367	SAMD9L
ENSG00000141506	551.33	-0.0175326	0.00571343	-3.06866	0.00215022	0.0407367	PIK3R5
ENSG00000161533	1783.88	-0.0167232	0.0054533	-3.06662	0.00216497	0.0409415	ACOX1
ENSG00000126261	679.588	0.0116047	0.00378738	3.06404	0.00218371	0.0412209	UBA2
ENSG00000157500	802.565	0.0125554	0.00410172	3.06101	0.00220589	0.0415642	APPL1
ENSG00000162607	766.882	0.0184444	0.00602873	3.05943	0.00221762	0.0417097	USP1
ENSG00000197808	65.2777	0.0172493	0.00564099	3.05785	0.00222928	0.0418165	ZNF461
ENSG00000176845	73.9244	-0.0228765	0.00748354	-3.0569	0.00223635	0.0418165	METRNL
ENSG00000151332	117.468	0.0163775	0.00535821	3.05653	0.00223914	0.0418165	MBIP
ENSG00000178104	323.979	0.0115837	0.00378985	3.0565	0.00223938	0.0418165	PDE4DIP
ENSG00000117410	447.409	-0.0223346	0.00731386	-3.05374	0.00226011	0.042128	ATP6V0B
ENSG00000156136	725.24	0.0146496	0.00480399	3.04946	0.0022925	0.0422381	DCK
ENSG00000157637	107.949	-0.0262816	0.00861845	-3.04946	0.00229254	0.0422381	SLC38A10
ENSG00000166272	296.74	-0.0135516	0.00444416	-3.0493	0.00229372	0.0422381	WBP1L
ENSG00000085117	194.384	-0.0212202	0.00695966	-3.04902	0.00229588	0.0422381	CD82
ENSG00000134330	162.707	0.0108909	0.00357233	3.04868	0.00229849	0.0422381	IAH1
ENSG00000182141	552.78	0.0188048	0.00616892	3.04831	0.0023013	0.0422381	ZNF708
ENSG00000101336	1891.11	-0.0206073	0.00676067	-3.04811	0.00230283	0.0422381	HCK
ENSG00000169220	141.681	-0.0264298	0.00867422	-3.04694	0.00231187	0.0422381	RGS14
ENSG00000168995	51.1246	-0.0197458	0.00648108	-3.04669	0.0023138	0.0422381	SIGLEC7
ENSG00000178852	94.1178	0.0157161	0.00515944	3.04609	0.00231836	0.0422381	EFCAB13
ENSG00000143409	238.884	-0.0241709	0.0079367	-3.04546	0.00232324	0.0422381	MINDY1
ENSG00000132155	1658.71	-0.0138488	0.00454844	-3.04473	0.00232892	0.0422381	RAF1
ENSG00000137965	559.375	0.0448179	0.0147231	3.04405	0.00233415	0.0422381	IFI44
ENSG00000114942	395.059	0.0235491	0.00773655	3.04388	0.00233551	0.0422381	EEF1B2
ENSG00000070476	371.467	-0.0144262	0.00473965	-3.04372	0.00233674	0.0422381	ZXDC
ENSG00000197045	872.757	0.0170926	0.0056183	3.0423	0.00234777	0.0422381	GMFB
ENSG00000089335	333.252	0.0198027	0.00650956	3.0421	0.00234937	0.0422381	ZNF302
ENSG00000198178	67.7314	-0.0330982	0.010882	-3.04155	0.00235362	0.0422381	CLEC4C
ENSG00000067560	3546.32	-0.010227	0.00336378	-3.04034	0.00236308	0.0422381	RHOA
ENSG00000171298	62.5302	-0.0311612	0.0102501	-3.04009	0.00236511	0.0422381	GAA
ENSG00000116701	6297.29	-0.0145822	0.00479742	-3.03959	0.00236902	0.0422381	NCF2
ENSG00000105708	237.391	0.0169209	0.00556754	3.0392	0.00237206	0.0422381	ZNF14
ENSG00000150768	135.881	0.0135992	0.00447582	3.03836	0.00237866	0.0422381	DLAT
ENSG00000058804	280.916	0.0108678	0.00357689	3.03833	0.00237889	0.0422381	NDC1
ENSG00000100852	1128.53	0.0177832	0.00585407	3.03775	0.00238353	0.0422381	ARHGAP5
ENSG00000198839	210.18	0.0146916	0.0048377	3.03689	0.00239032	0.0422381	ZNF277
ENSG00000134001	471.337	0.0124734	0.00410856	3.03596	0.00239773	0.0422381	EIF2S1
ENSG00000130724	188.734	-0.0214136	0.00705346	-3.03589	0.00239824	0.0422381	CHMP2A
ENSG00000175087	182.739	0.0168835	0.00556134	3.03586	0.00239851	0.0422381	PDIK1L
ENSG00000171853	244.163	-0.0123048	0.0040552	-3.03432	0.00241076	0.0422381	TRAPPC12
ENSG00000030110	71.6206	-0.0239386	0.00788955	-3.03421	0.00241163	0.0422381	BAK1
ENSG00000071127	1497.64	-0.0159601	0.00526016	-3.03415	0.00241217	0.0422381	WDR1
ENSG00000101152	409.937	-0.0194105	0.00639745	-3.0341	0.00241256	0.0422381	DNAJC5
ENSG00000142657	994.237	-0.0201824	0.00665236	-3.03387	0.00241436	0.0422381	PGD
ENSG00000104960	64.7689	-0.0227483	0.00749963	-3.03325	0.00241933	0.0422381	PTOV1
ENSG00000198677	1257.81	0.0145128	0.00478528	3.03279	0.00242301	0.0422381	TTC37
ENSG00000041357	373.54	0.0187197	0.0061728	3.03261	0.0024245	0.0422381	PSMA4
ENSG00000239827	26.3876	0.0234816	0.00774325	3.03253	0.00242516	0.0422381	SUGT1P3
ENSG00000165156	392.871	0.0150663	0.00496935	3.03184	0.00243066	0.0422381	ZHX1
ENSG00000122591	732.602	0.0160452	0.00529257	3.03165	0.00243222	0.0422381	FAM126A
ENSG00000171302	198.821	-0.0195714	0.00645576	-3.03161	0.00243252	0.0422381	CANT1
ENSG00000112695	204.299	0.0184966	0.00610272	3.03088	0.00243839	0.0422694	COX7A2
ENSG00000234284	104.106	0.0209259	0.00690809	3.02919	0.00245206	0.0424358	ZNF879
ENSG00000104870	297.935	-0.0247998	0.00819257	-3.0271	0.00246911	0.0426598	FCGRT
ENSG00000075624	7313.04	-0.0148444	0.00490642	-3.0255	0.00248219	0.0426884	ACTB
ENSG00000160179	179.122	-0.0213832	0.00706938	-3.02476	0.00248834	0.0426884	ABCG1
ENSG00000181409	36.1375	-0.0308644	0.0102053	-3.02434	0.00249178	0.0426884	AATK
ENSG00000168116	241.151	0.0172281	0.00569768	3.0237	0.00249704	0.0426884	KIAA1586
ENSG00000129250	78.3247	-0.0162406	0.00537126	-3.0236	0.00249783	0.0426884	KIF1C
ENSG00000198346	119.423	0.0177514	0.00587111	3.02352	0.0024985	0.0426884	ZNF813
ENSG00000130592	892.99	-0.0248186	0.00820883	-3.0234	0.00249949	0.0426884	LSP1
ENSG00000198554	64.0106	0.0143746	0.00475893	3.02055	0.00252316	0.042752	WDHD1
ENSG00000142186	94.9161	-0.0276026	0.00913995	-3.02	0.00252775	0.042752	SCYL1
ENSG00000077232	1196.92	0.0151868	0.00503177	3.01818	0.00254301	0.042752	DNAJC10
ENSG00000137955	487.029	0.0131288	0.00435007	3.01806	0.002544	0.042752	RABGGTB
ENSG00000198040	395.565	0.015186	0.00503256	3.01755	0.00254828	0.042752	ZNF84
ENSG00000161813	470.798	0.0122945	0.00407449	3.01744	0.00254916	0.042752	LARP4
ENSG00000110455	75.0381	-0.0241765	0.00801329	-3.01706	0.00255242	0.042752	ACCS
ENSG00000122008	547.362	0.0144625	0.00479398	3.0168	0.0025546	0.042752	POLK
ENSG00000189319	307.742	-0.0162668	0.00539242	-3.01661	0.00255622	0.042752	FAM53B
ENSG00000047578	100.904	-0.017391	0.00576525	-3.01652	0.00255695	0.042752	KIAA0556
ENSG00000124380	67.4215	0.0163668	0.00542613	3.01629	0.00255889	0.042752	SNRNP27
ENSG00000136147	547.166	0.0101774	0.00337419	3.01626	0.00255911	0.042752	PHF11
ENSG00000166825	213.023	-0.0273209	0.00905838	-3.01609	0.00256054	0.042752	ANPEP
ENSG00000103381	3133.51	-0.0150587	0.00499283	-3.01607	0.00256076	0.042752	CPPED1
ENSG00000147905	502.438	0.0139278	0.00462264	3.01295	0.00258725	0.0430448	ZCCHC7
ENSG00000204304	473.38	-0.0158292	0.00525401	-3.01278	0.00258864	0.0430448	PBX2
ENSG00000137831	53.7571	0.0206474	0.00685381	3.01254	0.00259072	0.0430448	UACA
ENSG00000104231	206.975	0.0156642	0.00520205	3.01116	0.0026025	0.043096	ZFAND1
ENSG00000071575	426.346	0.0118393	0.00393197	3.01102	0.00260371	0.043096	TRIB2
ENSG00000164209	776.727	0.0168897	0.00561035	3.01046	0.00260854	0.043096	SLC25A46
ENSG00000185246	410.766	0.0155583	0.00516846	3.01024	0.00261037	0.043096	PRPF39
ENSG00000198836	1420.65	0.0138708	0.00461247	3.00724	0.00263633	0.0434555	OPA1
ENSG00000108064	582.285	0.0172682	0.00574539	3.00558	0.00265079	0.0436248	TFAM
ENSG00000085265	2963.54	-0.0203383	0.00676936	-3.00447	0.00266048	0.0436841	FCN1
ENSG00000115875	927.508	0.0104454	0.00347692	3.0042	0.0026628	0.0436841	SRSF7
ENSG00000103510	247.944	-0.0143845	0.00478904	-3.00364	0.00266772	0.043696	KAT8
ENSG00000133302	385.138	0.0158446	0.00527929	3.00127	0.00268857	0.0438402	SLF1
ENSG00000205707	107.722	0.0154722	0.00515523	3.00127	0.00268859	0.0438402	ETFRF1
ENSG00000148943	550.259	0.0157291	0.00524098	3.00117	0.00268947	0.0438402	LIN7C
ENSG00000183340	158.983	0.016646	0.00554733	3.00072	0.00269339	0.0438402	JRKL
ENSG00000148719	179.059	-0.0178209	0.0059402	-3.00005	0.00269937	0.0438689	DNAJB12
ENSG00000064547	61.7901	-0.0269469	0.00898404	-2.99941	0.00270499	0.0438917	LPAR2
ENSG00000118960	73.2172	-0.0210406	0.00701658	-2.9987	0.00271137	0.0439267	HS1BP3
ENSG00000160321	66.7781	0.0317475	0.0105894	2.99806	0.00271708	0.0439507	ZNF208
ENSG00000162980	978.44	0.0146525	0.00488953	2.9967	0.00272916	0.0440524	ARL5A
ENSG00000120837	162.489	0.0214235	0.00715036	2.99614	0.00273425	0.0440524	NFYB
ENSG00000100577	33.7055	-0.0184707	0.00616577	-2.99568	0.00273832	0.0440524	GSTZ1
ENSG00000176209	69.9239	0.0138376	0.00461951	2.99546	0.0027403	0.0440524	SMIM19
ENSG00000170892	226.22	-0.0165672	0.00553537	-2.99296	0.00276283	0.0443199	TSEN34
ENSG00000155100	205.443	0.016981	0.00567419	2.99267	0.00276547	0.0443199	OTUD6B
ENSG00000104164	838.259	0.0142846	0.00477573	2.99109	0.00277982	0.0444814	BLOC1S6
ENSG00000116337	341.915	-0.0242486	0.00811281	-2.98893	0.00279956	0.0447285	AMPD2
ENSG00000138663	179.074	0.0145148	0.00486418	2.98402	0.00284493	0.0453836	COPS4
ENSG00000139133	171.782	0.0140984	0.00472689	2.9826	0.00285809	0.0455237	ALG10
ENSG00000132485	1312.87	0.0178827	0.00599754	2.98168	0.00286671	0.0455912	ZRANB2
ENSG00000126775	295.942	0.0105821	0.00354996	2.98091	0.00287398	0.045637	ATG14
ENSG00000167232	1162.28	0.0182456	0.00612675	2.97803	0.00290111	0.0459976	ZNF91
ENSG00000152422	100.564	0.0184583	0.00619915	2.97755	0.00290565	0.0459994	XRCC4
ENSG00000112208	94.8852	0.0233057	0.00783129	2.97598	0.00292058	0.046076	BAG2
ENSG00000171608	795.051	-0.019707	0.00662242	-2.9758	0.00292224	0.046076	PIK3CD
ENSG00000160124	27.6395	0.0232578	0.00781607	2.97564	0.00292378	0.046076	CCDC58
ENSG00000011422	232.505	-0.0229029	0.00769969	-2.97453	0.00293441	0.0461737	PLAUR
ENSG00000139163	1540.43	0.0163165	0.00548724	2.97354	0.00294383	0.0462156	ETNK1
ENSG00000188186	170.282	-0.0218216	0.00734028	-2.97286	0.00295035	0.0462156	LAMTOR4
ENSG00000096872	72.0243	0.0163965	0.00551634	2.97235	0.00295533	0.0462156	IFT74
ENSG00000182487	76.7151	-0.0322599	0.010854	-2.97216	0.00295708	0.0462156	NCF1B
ENSG00000095383	59.0698	-0.0217626	0.00732271	-2.97194	0.00295929	0.0462156	TBC1D2
ENSG00000090263	75.8694	0.0215053	0.00724646	2.9677	0.00300035	0.0465216	MRPS33
ENSG00000167261	281.158	-0.0204189	0.00688043	-2.96768	0.00300054	0.0465216	DPEP2
ENSG00000256771	201.257	0.0177587	0.00598403	2.96768	0.00300057	0.0465216	ZNF253
ENSG00000185963	575.692	-0.0117154	0.00394817	-2.96731	0.00300421	0.0465216	BICD2
ENSG00000112339	646.081	0.0117356	0.00395517	2.96715	0.0030057	0.0465216	HBS1L
ENSG00000124795	1425.49	0.0168743	0.00568748	2.96691	0.00300805	0.0465216	DEK
ENSG00000151247	318.564	0.0125536	0.0042315	2.96669	0.00301019	0.0465216	EIF4E
ENSG00000174946	240.547	0.0139172	0.0046923	2.96595	0.00301748	0.0465602	GPR171
ENSG00000137207	131.24	-0.0191622	0.00646166	-2.96553	0.00302165	0.0465602	YIPF3
ENSG00000196329	663.331	0.0126908	0.00428208	2.96369	0.00303971	0.0467399	GIMAP5
ENSG00000256537	176.902	0.0133789	0.00451467	2.96343	0.0030423	0.0467399	SMIM10L1
ENSG00000165802	27.7467	-0.02512	0.00847814	-2.96292	0.00304737	0.0467488	NSMF
ENSG00000175489	214.851	-0.0287769	0.00972225	-2.9599	0.00307741	0.047075	LRRC25
ENSG00000163600	224.379	0.0160727	0.00543019	2.95987	0.00307769	0.047075	ICOS
ENSG00000163001	87.6396	0.0168302	0.00568772	2.95905	0.00308592	0.0471316	CFAP36
ENSG00000149657	168.965	-0.0109284	0.00369429	-2.95817	0.00309468	0.0471962	LSM14B
ENSG00000161057	256.106	0.0145624	0.00492781	2.95515	0.00312513	0.0475907	PSMC2
ENSG00000081014	380.123	0.0111273	0.00376762	2.9534	0.00314291	0.0477797	AP4E1
ENSG00000101695	362.732	0.0107091	0.0036265	2.95303	0.00314672	0.0477797	RNF125
ENSG00000126814	88.5026	0.0161687	0.00547745	2.95186	0.00315868	0.0478913	TRMT5
ENSG00000164975	586.713	0.0130734	0.00442975	2.95128	0.0031646	0.0479113	SNAPC3
ENSG00000268471	114.525	0.013148	0.00446034	2.94776	0.00320083	0.0483005	LINC02486
ENSG00000261371	2702.36	-0.0122017	0.00413939	-2.9477	0.00320148	0.0483005	PECAM1
ENSG00000100442	156.249	0.0171401	0.00581525	2.94743	0.00320424	0.0483005	FKBP3
ENSG00000092208	36.8161	0.0195092	0.00662031	2.94687	0.00321003	0.0483177	GEMIN2
ENSG00000151651	308.516	-0.0241951	0.00821249	-2.94614	0.00321771	0.0483633	ADAM8
ENSG00000187790	206.862	0.0144255	0.0048972	2.94566	0.00322269	0.0483682	FANCM
ENSG00000112715	43.2669	-0.0205357	0.00697354	-2.9448	0.0032316	0.0484321	VEGFA
ENSG00000163946	1950.12	0.0107164	0.00364156	2.9428	0.00325257	0.0486762	FAM208A
ENSG00000114353	786.048	-0.0195723	0.00665381	-2.94152	0.00326607	0.0487156	GNAI2
ENSG00000159399	526.368	-0.0162881	0.00553765	-2.94133	0.00326802	0.0487156	HK2
ENSG00000126524	161.197	0.0153757	0.00522768	2.94122	0.00326925	0.0487156	SBDS
ENSG00000268027	201.312	0.0162123	0.00551442	2.93997	0.00328241	0.0488418	AC243960.1
ENSG00000143947	1817.59	0.0156933	0.00533891	2.93943	0.00328822	0.0488582	RPS27A
ENSG00000166788	75.0373	0.0136737	0.00465283	2.93879	0.00329494	0.0488589	SAAL1
ENSG00000085563	169.339	0.0150895	0.00513555	2.93824	0.00330082	0.0488589	ABCB1
ENSG00000162616	95.9871	0.0158778	0.0054042	2.93805	0.00330288	0.0488589	DNAJB4
ENSG00000140848	40.974	-0.023869	0.00812582	-2.93743	0.00330949	0.0488589	CPNE2
ENSG00000198053	458	-0.0178678	0.00608325	-2.93721	0.00331175	0.0488589	SIRPA
ENSG00000185215	560.989	-0.0231254	0.0078758	-2.93626	0.00332195	0.0488723	TNFAIP2
ENSG00000138035	220.33	0.0158354	0.00539308	2.93625	0.00332205	0.0488723	PNPT1
ENSG00000180917	616.412	0.0148659	0.00506474	2.93517	0.00333366	0.0489737	CMTR2
ENSG00000174738	743.654	0.013861	0.00472761	2.93193	0.00336868	0.0494081	NR1D2
ENSG00000020577	52.6463	0.0172859	0.00589649	2.93155	0.00337273	0.0494081	SAMD4A
ENSG00000103415	130.63	-0.0177518	0.00605709	-2.93074	0.00338155	0.0494188	HMOX2
ENSG00000121989	164.007	0.0136699	0.00466492	2.93037	0.00338557	0.0494188	ACVR2A
ENSG00000096070	81.9855	-0.0167317	0.00571014	-2.93017	0.00338772	0.0494188	BRPF3
ENSG00000158710	1470.65	-0.0231459	0.00790461	-2.92815	0.00340982	0.0496049	TAGLN2
ENSG00000154767	556.096	-0.0109259	0.00373254	-2.92719	0.00342037	0.0496049	XPC
ENSG00000067182	317.903	-0.0201958	0.00690319	-2.92558	0.00343816	0.0496049	TNFRSF1A
ENSG00000128951	232.85	0.0170338	0.00582289	2.92531	0.00344113	0.0496049	DUT
ENSG00000144034	61.8198	0.0166736	0.00569999	2.9252	0.00344234	0.0496049	TPRKB
ENSG00000148950	61.9288	0.0175252	0.00599151	2.925	0.00344454	0.0496049	IMMP1L
ENSG00000122406	2486.33	0.0152905	0.00522753	2.92499	0.00344465	0.0496049	RPL5
ENSG00000108423	89.0642	0.0127218	0.00434936	2.92498	0.00344476	0.0496049	TUBD1
ENSG00000197385	77.7225	0.0281766	0.00963359	2.92483	0.00344641	0.0496049	ZNF860
ENSG00000171827	147.511	0.016071	0.00549547	2.9244	0.00345117	0.0496049	ZNF570
ENSG00000167005	683.214	0.0142461	0.00487287	2.92356	0.00346053	0.0496049	NUDT21
ENSG00000137177	889.981	-0.0144276	0.00493607	-2.92289	0.00346796	0.0496049	KIF13A
ENSG00000135503	108.61	-0.0148281	0.00507434	-2.92217	0.00347599	0.0496049	ACVR1B
ENSG00000138777	303.263	0.0149389	0.00511263	2.92196	0.00347841	0.0496049	PPA2
ENSG00000133773	207.783	0.0164576	0.0056325	2.92189	0.00347911	0.0496049	CCDC59
ENSG00000183137	85.6697	0.0112681	0.00385656	2.9218	0.0034801	0.0496049	CEP57L1
ENSG00000171202	37.6098	0.0189178	0.00647563	2.92138	0.00348489	0.0496049	TMEM126A
ENSG00000176994	517.638	-0.0108545	0.00371599	-2.92102	0.00348888	0.0496049	SMCR8
ENSG00000126777	1259.33	0.0136422	0.00467066	2.92082	0.00349109	0.0496049	KTN1
ENSG00000174442	80.655	0.0159746	0.0054703	2.92024	0.00349763	0.0496301	ZWILCH
ENSG00000213096	323.191	0.0196408	0.00672894	2.91886	0.00351315	0.0497216	ZNF254
ENSG00000234745	12821.2	-0.014305	0.00490153	-2.91847	0.00351751	0.0497216	HLA-B
ENSG00000262370	97.5286	-0.0213643	0.00732094	-2.91825	0.00352001	0.0497216	AC108134.3
ENSG00000182903	476.123	0.0174486	0.00598002	2.91781	0.00352494	0.0497216	ZNF721
ENSG00000122481	59.2078	0.0162779	0.00558209	2.9161	0.00354434	0.0497216	RWDD3
ENSG00000259865	79.3009	0.0237162	0.00813486	2.91538	0.00355255	0.0497216	AL390728.6
ENSG00000213976	39.5572	0.031217	0.0107081	2.91527	0.00355376	0.0497216	AC010615.1
ENSG00000197894	384.176	0.0110567	0.00379297	2.91506	0.00355619	0.0497216	ADH5
ENSG00000106537	98.3872	0.022651	0.00777126	2.91471	0.00356019	0.0497216	TSPAN13
ENSG00000197134	91.1104	0.0242088	0.00830577	2.9147	0.00356035	0.0497216	ZNF257
ENSG00000124767	355.294	0.01398	0.00479656	2.91458	0.00356164	0.0497216	GLO1
ENSG00000138018	312.008	0.0148664	0.0051008	2.91452	0.00356233	0.0497216	SELENOI
ENSG00000154358	81.2171	-0.0263974	0.00905842	-2.91413	0.00356686	0.0497216	OBSCN
ENSG00000173418	114.205	0.0126603	0.00434559	2.91337	0.00357548	0.0497216	NAA20
ENSG00000101474	900.485	-0.0178159	0.00611529	-2.91335	0.00357579	0.0497216	APMAP
ENSG00000004660	42.7174	-0.0227667	0.00781581	-2.9129	0.0035809	0.0497262	CAMKK1
ENSG00000149196	131.308	0.0121796	0.00418264	2.91193	0.00359203	0.0497838	HIKESHI
ENSG00000008130	648.333	-0.0203305	0.00698232	-2.9117	0.00359462	0.0497838	NADK
ENSG00000166266	650.275	0.0148171	0.00509159	2.91012	0.00361288	0.0498635	CUL5
ENSG00000272750	47.9318	0.0193747	0.00665895	2.90958	0.00361916	0.0498635	AL592148.3
ENSG00000052723	565.006	0.0146019	0.00501858	2.90958	0.00361921	0.0498635	SIKE1
ENSG00000156482	2726.08	0.0148766	0.0051138	2.90911	0.00362454	0.0498635	RPL30
ENSG00000156738	1767.83	0.0270993	0.00931541	2.90908	0.00362491	0.0498635	MS4A1
ENSG00000106399	80.3896	0.016595	0.00570527	2.90872	0.00362914	0.0498635	RPA3
ENSG00000198252	590.411	0.0152803	0.00525507	2.90773	0.0036406	0.049955	STYX
ENSG00000122359	872.961	-0.0152991	0.0052637	-2.90653	0.00365461	0.0500525	ANXA11
ENSG00000180817	246.191	0.0158197	0.00544331	2.90627	0.00365765	0.0500525	PPA1
ENSG00000177425	94.7947	0.0269144	0.00926422	2.9052	0.00367017	0.0500525	PAWR
ENSG00000111252	426.741	-0.0107306	0.0036937	-2.9051	0.00367137	0.0500525	SH2B3
ENSG00000164109	38.9715	0.0210745	0.00725507	2.9048	0.00367489	0.0500525	MAD2L1
ENSG00000087074	179.56	-0.0208364	0.00717372	-2.90455	0.00367785	0.0500525	PPP1R15A
ENSG00000240857	63.8424	0.0196938	0.00678103	2.90425	0.00368139	0.0500525	RDH14
ENSG00000138821	232.892	0.0128098	0.00441486	2.90152	0.00371363	0.0503972	SLC39A8
ENSG00000125249	669.833	0.0160105	0.00551843	2.90128	0.00371644	0.0503972	RAP2A
ENSG00000005007	307.05	-0.0205444	0.0070842	-2.90004	0.00373117	0.0504715	UPF1
ENSG00000182511	164.217	-0.0352944	0.0121705	-2.9	0.00373162	0.0504715	FES
ENSG00000131876	175.49	0.012725	0.00438877	2.89945	0.00373813	0.0504939	SNRPA1
ENSG00000146842	90.5685	0.0156575	0.0054029	2.89798	0.00375573	0.0506659	TMEM209
ENSG00000033327	412.873	-0.0190935	0.00659072	-2.89703	0.00376714	0.0507051	GAB2
ENSG00000143033	580.514	0.0132249	0.00456516	2.89693	0.00376839	0.0507051	MTF2
ENSG00000049167	122.853	0.0166591	0.00575225	2.89611	0.00377822	0.0507716	ERCC8
ENSG00000157881	80.6545	-0.0195138	0.0067414	-2.89463	0.00379608	0.0509458	PANK4
ENSG00000168397	80.2616	-0.014722	0.00508842	-2.89323	0.00381303	0.0509942	ATG4B
ENSG00000168610	1384.97	-0.015368	0.00531222	-2.89295	0.00381647	0.0509942	STAT3
ENSG00000184678	290.884	-0.018299	0.00632692	-2.89224	0.00382502	0.0509942	HIST2H2BE
ENSG00000198551	135.223	0.016517	0.00571226	2.8915	0.00383405	0.0509942	ZNF627
ENSG00000154640	40.6095	0.0159624	0.00552203	2.89068	0.00384407	0.0509942	BTG3
ENSG00000188997	47.0264	-0.0176639	0.00611078	-2.89061	0.00384498	0.0509942	KCTD21
ENSG00000176473	30.4525	-0.0172722	0.00597552	-2.89049	0.00384643	0.0509942	WDR25
ENSG00000198736	421.822	-0.0257735	0.00891666	-2.89048	0.00384652	0.0509942	MSRB1
ENSG00000120784	177.107	0.016079	0.00556293	2.89038	0.00384772	0.0509942	ZFP30
ENSG00000266709	44.0425	-0.0199335	0.00689825	-2.88965	0.00385668	0.0509942	AC005224.4
ENSG00000144161	140.531	0.0126265	0.00437089	2.88876	0.00386765	0.0509942	ZC3H8
ENSG00000067533	171.302	0.0132859	0.00459923	2.88872	0.00386812	0.0509942	RRP15
ENSG00000173638	81.6899	-0.0290545	0.0100592	-2.88834	0.00387279	0.0509942	SLC19A1
ENSG00000171103	79.4142	0.0127527	0.00441611	2.88777	0.00387986	0.0509942	TRMT61B
ENSG00000148019	668.366	0.0158758	0.00549761	2.88775	0.00388002	0.0509942	CEP78
ENSG00000165487	446.849	0.0155001	0.00536788	2.88756	0.0038824	0.0509942	MICU2
ENSG00000136521	246.058	0.013389	0.00463685	2.88751	0.00388303	0.0509942	NDUFB5
ENSG00000151413	69.1291	0.0159769	0.00553543	2.88629	0.00389807	0.0511271	NUBPL
ENSG00000281162	106.26	-0.0238165	0.00825836	-2.88392	0.00392758	0.0514038	LINC01127
ENSG00000197928	40.8697	0.025717	0.00891773	2.8838	0.00392904	0.0514038	ZNF677
ENSG00000163617	119.507	0.0155847	0.00540505	2.88337	0.00393451	0.0514106	CCDC191
ENSG00000093144	552.89	0.0163453	0.00566998	2.88278	0.00394177	0.0514409	ECHDC1
ENSG00000180008	624.26	0.0150849	0.00523483	2.88164	0.00395615	0.051488	SOCS4
ENSG00000124422	385.897	-0.0140432	0.00487371	-2.88142	0.00395882	0.051488	USP22
ENSG00000149269	1263.1	-0.013248	0.00459792	-2.88131	0.00396024	0.051488	PAK1
ENSG00000164031	1652.88	0.0156697	0.00543921	2.88088	0.00396564	0.0514939	DNAJB14
ENSG00000160712	2929.08	-0.0137056	0.00475867	-2.88014	0.00397504	0.0515516	IL6R
ENSG00000137492	790.205	0.0135751	0.00471462	2.87936	0.00398489	0.051615	THAP12
ENSG00000164117	186.342	0.0128027	0.00444756	2.87858	0.00399465	0.0516771	FBXO8
ENSG00000162851	53.9358	0.0156319	0.00543208	2.8777	0.00400592	0.0516991	TFB2M
ENSG00000167785	167.433	0.0131383	0.00456641	2.87717	0.00401262	0.0516991	ZNF558
ENSG00000196937	199.668	0.0219968	0.00764557	2.87707	0.00401391	0.0516991	FAM3C
ENSG00000114648	193.621	-0.0118976	0.00413586	-2.87669	0.00401865	0.0516991	KLHL18
ENSG00000111843	117.048	0.0153707	0.00534426	2.87611	0.0040261	0.0516991	TMEM14C
ENSG00000113615	267.252	0.00937122	0.0032583	2.8761	0.00402617	0.0516991	SEC24A
ENSG00000075407	511.331	0.013046	0.00453914	2.87411	0.00405169	0.0517954	ZNF37A
ENSG00000086065	252.377	0.0231517	0.00805598	2.87385	0.00405505	0.0517954	CHMP5
ENSG00000198453	105.981	0.0139442	0.00485241	2.87367	0.00405732	0.0517954	ZNF568
ENSG00000102543	97.5317	0.0149384	0.00519973	2.87292	0.00406699	0.0517954	CDADC1
ENSG00000084070	1399.67	-0.0160537	0.00558796	-2.87291	0.00406713	0.0517954	SMAP2
ENSG00000127995	531.3	0.0169675	0.00590648	2.87269	0.00406999	0.0517954	CASD1
ENSG00000141526	278.519	-0.0298327	0.0103855	-2.87252	0.00407214	0.0517954	SLC16A3
ENSG00000165801	221.484	-0.0220512	0.00767875	-2.87171	0.00408252	0.0517954	ARHGEF40
ENSG00000169508	648.807	0.0170286	0.00592978	2.87171	0.00408261	0.0517954	GPR183
ENSG00000116863	75.6399	-0.0221014	0.00769724	-2.87134	0.00408737	0.0517954	ADPRHL2
ENSG00000184307	94.2392	0.0169267	0.00589521	2.87125	0.00408846	0.0517954	ZDHHC23
ENSG00000107789	129.678	0.0141116	0.00491594	2.87058	0.00409715	0.0518424	MINPP1
ENSG00000185477	1945.86	0.0126149	0.00439722	2.86884	0.00411979	0.0520655	GPRIN3
ENSG00000167202	667.256	-0.00961901	0.00335458	-2.86742	0.00413831	0.0522362	TBC1D2B
ENSG00000085274	404.466	0.0157416	0.00549314	2.86568	0.00416113	0.0524605	MYNN
ENSG00000148200	26.7151	-0.0231955	0.00809551	-2.86523	0.00416707	0.0524718	NR6A1
ENSG00000182986	133.669	0.014603	0.00509777	2.86459	0.00417555	0.0524947	ZNF320
ENSG00000067167	1964.66	0.0132268	0.00461809	2.86413	0.00418152	0.0524947	TRAM1
ENSG00000070367	1008.82	0.0140832	0.00491743	2.86394	0.00418403	0.0524947	EXOC5
ENSG00000197903	121.13	-0.0228142	0.00796785	-2.86328	0.00419278	0.0525411	HIST1H2BK
ENSG00000154928	394.439	-0.0174436	0.00609368	-2.86257	0.00420225	0.0525464	EPHB1
ENSG00000129480	67.7652	0.0186583	0.00651823	2.86249	0.00420331	0.0525464	DTD2
ENSG00000120802	1918.82	0.0135367	0.00473029	2.8617	0.00421381	0.0526145	TMPO
ENSG00000145247	54.7008	0.0159901	0.00558895	2.86101	0.0042229	0.0526648	OCIAD2
ENSG00000001631	628.116	0.0124621	0.00435661	2.8605	0.0042298	0.0526876	KRIT1
ENSG00000261366	84.0333	0.0217587	0.00760791	2.86	0.00423636	0.0527042	MANEA-AS1
ENSG00000150316	200.515	0.0129284	0.004521	2.85964	0.00424127	0.0527042	CWC15
ENSG00000170903	315.636	0.0116923	0.00409136	2.85781	0.00426582	0.052946	MSANTD4
ENSG00000122565	902.08	0.0155584	0.00544499	2.85738	0.00427153	0.0529537	CBX3
ENSG00000136824	245.162	0.016451	0.0057597	2.85622	0.00428716	0.0530842	SMC2
ENSG00000117133	214.78	0.0140294	0.00491271	2.85573	0.00429383	0.0531036	RPF1
ENSG00000175548	249.798	0.0175627	0.00615227	2.85467	0.00430822	0.0531726	ALG10B
ENSG00000100599	96.8346	-0.0209162	0.00732728	-2.85456	0.00430963	0.0531726	RIN3
ENSG00000229036	37.8017	0.0174787	0.00612575	2.85331	0.00432664	0.0533191	VDAC1P8
ENSG00000104497	169.867	0.0171138	0.00599918	2.85268	0.00433523	0.0533337	SNX16
ENSG00000196466	85.297	0.0141073	0.00494566	2.85247	0.00433808	0.0533337	ZNF799
ENSG00000205339	1049.79	0.012161	0.00426434	2.85178	0.00434749	0.0533863	IPO7
ENSG00000196072	224.002	0.0174871	0.0061339	2.8509	0.00435958	0.0534717	BLOC1S2
ENSG00000116213	69.1561	-0.0179196	0.00628675	-2.85037	0.00436686	0.0534785	WRAP73
ENSG00000164039	39.3922	0.0170789	0.00599237	2.85011	0.00437042	0.0534785	BDH2
ENSG00000162813	101.757	0.0146806	0.00515212	2.84943	0.00437975	0.0535297	BPNT1
ENSG00000110696	1198.32	0.0112174	0.0039375	2.84886	0.00438757	0.0535571	C11orf58
ENSG00000133106	561.751	0.0318052	0.0111655	2.84852	0.00439229	0.0535571	EPSTI1
ENSG00000126860	694.077	0.0276741	0.00972222	2.84648	0.00442052	0.0538106	EVI2A
ENSG00000211584	30.1227	-0.027225	0.00956539	-2.8462	0.00442447	0.0538106	SLC48A1
ENSG00000165280	1322.98	-0.0131397	0.00461776	-2.84548	0.00443452	0.0538106	VCP
ENSG00000275180	51.3015	0.0204824	0.00719857	2.84535	0.00443628	0.0538106	AC048341.3
ENSG00000174173	130.17	0.0175573	0.00617096	2.84516	0.00443895	0.0538106	TRMT10C
ENSG00000248971	30.6649	-0.026943	0.00947156	-2.84462	0.00444648	0.0538392	KRT8P46
ENSG00000130348	225.249	0.012923	0.00454414	2.84389	0.0044566	0.0538989	QRSL1
ENSG00000099331	473.678	-0.0206175	0.00725322	-2.84253	0.00447576	0.0540386	MYO9B
ENSG00000136279	1064.12	-0.0131723	0.00463568	-2.8415	0.00449025	0.0540386	DBNL
ENSG00000156675	2738.73	-0.0144943	0.00510107	-2.84143	0.00449117	0.0540386	RAB11FIP1
ENSG00000167553	117.871	-0.0201833	0.00710337	-2.84137	0.00449203	0.0540386	TUBA1C
ENSG00000104218	160.391	0.0118212	0.004161	2.84094	0.00449802	0.0540386	CSPP1
ENSG00000198373	343.132	-0.0170624	0.00600678	-2.84052	0.00450394	0.0540386	WWP2
ENSG00000213281	737.507	0.0101632	0.00357798	2.84048	0.00450451	0.0540386	NRAS
ENSG00000152795	1757.75	0.0140294	0.0049401	2.83989	0.00451286	0.0540764	HNRNPDL
ENSG00000198771	1937.01	-0.00722417	0.0025445	-2.83913	0.00452369	0.0540913	RCSD1
ENSG00000204592	12541.1	-0.0117109	0.00412492	-2.83907	0.00452451	0.0540913	HLA-E
ENSG00000163513	2666.84	-0.00808125	0.00284757	-2.83795	0.00454049	0.0542201	TGFBR2
ENSG00000184898	151.126	0.0147405	0.00519537	2.83723	0.00455072	0.0542799	RBM43
ENSG00000181467	909.529	0.0104852	0.00369701	2.83612	0.00456646	0.0543454	RAP2B
ENSG00000147996	120.759	0.0185059	0.00652511	2.83611	0.00456666	0.0543454	CBWD5
ENSG00000100330	1163.89	-0.0153946	0.00542964	-2.83529	0.00457844	0.0544233	MTMR3
ENSG00000137504	1015.24	0.0160162	0.00565054	2.83445	0.00459046	0.0545039	CREBZF
ENSG00000169180	3355.97	-0.0137765	0.00486429	-2.83218	0.00462323	0.0547898	XPO6
ENSG00000066827	184.853	-0.0101479	0.00358325	-2.83205	0.00462508	0.0547898	ZFAT
ENSG00000167552	1212.15	-0.0154684	0.00546296	-2.8315	0.00463303	0.0548216	TUBA1A
ENSG00000113749	227.128	-0.021855	0.0077205	-2.83077	0.0046436	0.0548842	HRH2
ENSG00000104442	298.956	0.0134486	0.00475213	2.83	0.00465473	0.0549533	ARMC1
ENSG00000159885	37.6073	0.0201089	0.00710845	2.82888	0.00467113	0.0550844	ZNF222
ENSG00000075790	235.741	0.0131189	0.00464021	2.82722	0.00469537	0.0552982	BCAP29
ENSG00000100365	372.455	-0.0259222	0.00916978	-2.82691	0.0046999	0.0552982	NCF4
ENSG00000111796	220.276	0.0211334	0.0074786	2.82586	0.00471543	0.0554183	KLRB1
ENSG00000089195	150.53	0.0118237	0.00418518	2.82515	0.00472591	0.0554788	TRMT6
ENSG00000213639	2812.6	0.0145341	0.00514746	2.82355	0.00474957	0.0556937	PPP1CB
ENSG00000144567	502.533	-0.0151405	0.00536859	-2.8202	0.00479941	0.0561555	RETREG2
ENSG00000141480	1049.99	-0.0180283	0.00639292	-2.82005	0.00480166	0.0561555	ARRB2
ENSG00000171310	1350.21	-0.0104851	0.00371836	-2.81981	0.00480515	0.0561555	CHST11
ENSG00000172172	89.0049	0.0145999	0.00517947	2.8188	0.00482042	0.0562707	MRPL13
ENSG00000132432	132.192	0.0131904	0.00468008	2.81841	0.00482615	0.0562744	SEC61G
ENSG00000158092	330.964	0.0117099	0.00415533	2.81804	0.00483173	0.0562764	NCK1
ENSG00000145088	107.298	0.0166634	0.00591745	2.81597	0.00486295	0.0565532	EAF2
ENSG00000165983	240.243	0.014394	0.00511195	2.81575	0.00486637	0.0565532	PTER
ENSG00000198890	87.6713	0.0188064	0.006681	2.81491	0.00487904	0.0565697	PRMT6
ENSG00000212283	98.4299	0.0322384	0.011453	2.81486	0.0048799	0.0565697	SNORD89
ENSG00000117226	424.219	0.0174846	0.00621217	2.81458	0.00488411	0.0565697	GBP3
ENSG00000128590	252.234	0.0161302	0.00573263	2.81375	0.00489666	0.056652	DNAJB9
ENSG00000163029	623.076	0.0151999	0.00540531	2.81202	0.00492308	0.0568767	SMC6
ENSG00000128915	720.905	0.0136018	0.00483747	2.81177	0.00492702	0.0568767	ICE2
ENSG00000135241	683.352	0.0159633	0.00567883	2.81103	0.00493836	0.056893	PNPLA8
ENSG00000052749	118.606	-0.0182655	0.00649794	-2.81096	0.00493937	0.056893	RRP12
ENSG00000205189	305.062	0.0160171	0.00569911	2.81046	0.00494707	0.056897	ZBTB10
ENSG00000204977	443.748	0.0128994	0.00459016	2.81023	0.00495066	0.056897	TRIM13
ENSG00000135185	330.399	0.0151237	0.00538384	2.80908	0.00496828	0.0569822	TMEM243
ENSG00000167977	105.052	-0.0151872	0.00540656	-2.80903	0.00496903	0.0569822	KCTD5
ENSG00000137168	79.2552	0.0121048	0.00431046	2.80823	0.00498144	0.0570282	PPIL1
ENSG00000092140	445.421	0.0142882	0.00508829	2.80807	0.00498401	0.0570282	G2E3
ENSG00000152749	194.712	0.0134771	0.00480095	2.80717	0.00499788	0.0570619	GPR180
ENSG00000067334	409.165	0.0174845	0.00622921	2.80685	0.00500283	0.0570619	DNTTIP2
ENSG00000156735	201.72	0.0148045	0.00527509	2.8065	0.00500837	0.0570619	BAG4
ENSG00000141985	36.7228	-0.0319357	0.0113805	-2.80617	0.00501344	0.0570619	SH3GL1
ENSG00000036549	712.447	0.0123317	0.00439461	2.8061	0.00501448	0.0570619	ZZZ3
ENSG00000117632	182.649	0.0158691	0.0056559	2.80576	0.00501986	0.0570619	STMN1
ENSG00000174840	298.864	0.0106948	0.00381403	2.80407	0.00504623	0.0571396	PDE12
ENSG00000213462	626.12	-0.0207747	0.0074088	-2.80405	0.00504647	0.0571396	ERV3-1
ENSG00000257267	316.568	0.0100257	0.00357564	2.80388	0.00504915	0.0571396	ZNF271P
ENSG00000087008	53.408	-0.0142306	0.00507591	-2.80355	0.00505431	0.0571396	ACOX3
ENSG00000152240	61.3591	0.0165072	0.00588809	2.8035	0.00505517	0.0571396	HAUS1
ENSG00000180776	1654.91	0.0120062	0.00428303	2.80321	0.00505966	0.0571396	ZDHHC20
ENSG00000156256	627.528	0.0138437	0.00494019	2.80227	0.00507447	0.0571952	USP16
ENSG00000083720	278.882	0.0113965	0.004067	2.8022	0.00507558	0.0571952	OXCT1
ENSG00000126432	203.514	-0.0290484	0.0103749	-2.79987	0.00511234	0.057547	PRDX5
ENSG00000175105	567.503	0.0143903	0.00514054	2.79937	0.00512018	0.057573	ZNF654
ENSG00000154582	117.876	0.0142845	0.00510549	2.79787	0.00514409	0.0577793	ELOC
ENSG00000152219	419.965	0.0169199	0.00604981	2.79677	0.0051616	0.0578564	ARL14EP
ENSG00000067955	662.639	0.0128748	0.0046036	2.79669	0.00516298	0.0578564	CBFB
ENSG00000001629	719.245	0.00783612	0.00280283	2.79579	0.00517732	0.0578564	ANKIB1
ENSG00000267040	66.9655	0.0167719	0.00599945	2.79558	0.00518075	0.0578564	AC027097.1
ENSG00000164934	274.672	0.0123919	0.00443287	2.79545	0.00518277	0.0578564	DCAF13
ENSG00000103187	817.667	-0.0167869	0.00600529	-2.79535	0.00518432	0.0578564	COTL1
ENSG00000166037	592.312	0.0149962	0.0053671	2.79409	0.00520454	0.0580197	CEP57
ENSG00000086730	632.925	-0.0169953	0.00608779	-2.7917	0.00524316	0.0583877	LAT2
ENSG00000163644	1003.11	0.0152056	0.00545124	2.78939	0.0052808	0.058744	PPM1K
ENSG00000163738	134.917	0.0148834	0.00533715	2.78864	0.00529299	0.05877	MTHFD2L
ENSG00000181220	237.993	-0.0179934	0.00645261	-2.78855	0.00529444	0.05877	ZNF746
ENSG00000169139	196.004	0.0171143	0.00614089	2.78695	0.00532075	0.058999	UBE2V2
ENSG00000057704	717.469	-0.0153375	0.00550429	-2.78647	0.00532851	0.0590222	TMCC3
ENSG00000011600	676.125	-0.0203063	0.00728885	-2.78594	0.00533728	0.0590564	TYROBP
ENSG00000251022	232.066	0.0143085	0.00513967	2.78394	0.00537022	0.0593075	THAP9-AS1
ENSG00000111348	3936.13	-0.0103451	0.00371613	-2.78384	0.00537197	0.0593075	ARHGDIB
ENSG00000152683	447.299	0.00955557	0.00343304	2.78341	0.00537908	0.0593075	SLC30A6
ENSG00000142512	306.443	-0.0164719	0.00591896	-2.7829	0.0053876	0.0593075	SIGLEC10
ENSG00000138686	100.111	0.0128373	0.00461301	2.78284	0.00538848	0.0593075	BBS7
ENSG00000186635	540.869	-0.0239471	0.00860787	-2.782	0.00540248	0.059356	ARAP1
ENSG00000133739	55.3369	0.0188264	0.00676749	2.78189	0.0054043	0.059356	LRRCC1
ENSG00000073910	2268.64	-0.0125519	0.00451539	-2.77981	0.00543903	0.0596608	FRY
ENSG00000166260	280.417	0.0145517	0.00523527	2.77954	0.00544352	0.0596608	COX11
ENSG00000156374	51.0577	0.0193766	0.00697508	2.77798	0.00546979	0.0598587	PCGF6
ENSG00000189266	1291.5	0.0125718	0.00452585	2.77778	0.00547309	0.0598587	PNRC2
ENSG00000196189	264.948	-0.0189033	0.00680705	-2.77702	0.00548594	0.0599362	SEMA4A
ENSG00000109911	157.713	0.0132423	0.00477082	2.7757	0.00550835	0.0601179	ELP4
ENSG00000175581	52.8279	0.0200666	0.00723504	2.77352	0.00554526	0.0604245	MRPL48
ENSG00000095209	100.578	0.0145757	0.00525559	2.77336	0.00554806	0.0604245	TMEM38B
ENSG00000064687	123.599	-0.0286534	0.0103346	-2.77256	0.0055617	0.0605097	ABCA7
ENSG00000180448	461.934	-0.0278984	0.0100636	-2.77221	0.00556775	0.0605121	ARHGAP45
ENSG00000122958	363.467	0.0115958	0.0041843	2.77127	0.00558379	0.0606231	VPS26A
ENSG00000102753	332.279	0.0107579	0.00388325	2.77034	0.00559973	0.0606416	KPNA3
ENSG00000189057	46.6587	0.024683	0.00891039	2.77014	0.00560327	0.0606416	FAM111B
ENSG00000273841	130.766	0.0165208	0.00596424	2.76998	0.00560603	0.0606416	TAF9
ENSG00000132341	680.777	0.00965205	0.00348514	2.76949	0.00561438	0.0606416	RAN
ENSG00000180233	333.651	0.0150061	0.00541839	2.76948	0.00561464	0.0606416	ZNRF2
ENSG00000198301	454.224	0.0133326	0.00481489	2.76903	0.00562238	0.0606622	SDAD1
ENSG00000084731	28.1604	-0.0214955	0.00776398	-2.76862	0.00562944	0.0606754	KIF3C
ENSG00000267731	87.0145	0.0237769	0.00858924	2.76822	0.00563631	0.0606866	AC005332.5
ENSG00000164815	180.596	0.0124034	0.00448288	2.76683	0.00566047	0.0608113	ORC5
ENSG00000177731	512.672	-0.0218241	0.00788849	-2.76657	0.00566494	0.0608113	FLII
ENSG00000174720	281.771	0.0153978	0.00556584	2.76648	0.00566642	0.0608113	LARP7
ENSG00000158109	321.335	-0.0135702	0.00490655	-2.76573	0.00567958	0.0608113	TPRG1L
ENSG00000253200	50.4489	-0.0175355	0.00634062	-2.76558	0.00568215	0.0608113	AC037459.3
ENSG00000136143	181.916	0.0155741	0.00563179	2.76538	0.0056856	0.0608113	SUCLA2
ENSG00000143772	341.979	-0.0128437	0.00464475	-2.7652	0.00568882	0.0608113	ITPKB
ENSG00000138778	82.1334	0.0187985	0.00679914	2.76483	0.00569523	0.0608173	CENPE
ENSG00000131236	4158.6	-0.00939134	0.00339834	-2.76351	0.00571839	0.0609397	CAP1
ENSG00000100207	701.249	-0.0115607	0.00418353	-2.76338	0.00572069	0.0609397	TCF20
ENSG00000000419	175.095	0.0184627	0.00668172	2.76317	0.00572426	0.0609397	DPM1
ENSG00000145779	1794.36	0.0126249	0.0045708	2.76208	0.00574342	0.0610355	TNFAIP8
ENSG00000147874	424.946	0.0112218	0.00406293	2.76199	0.005745	0.0610355	HAUS6
ENSG00000113597	202.528	0.0155278	0.00562307	2.76144	0.00575463	0.0610754	TRAPPC13
ENSG00000163104	514.823	0.0150713	0.00545918	2.76073	0.00576723	0.0611091	SMARCAD1
ENSG00000137871	661.259	0.01529	0.00553866	2.7606	0.00576956	0.0611091	ZNF280D
ENSG00000100345	3082.5	-0.0196102	0.0071053	-2.75994	0.0057812	0.0611701	MYH9
ENSG00000128923	531.421	0.0129991	0.00471168	2.75891	0.00579943	0.0612666	MINDY2
ENSG00000189164	92.6909	0.0171534	0.00621822	2.75857	0.0058055	0.0612666	ZNF527
ENSG00000179361	58.1589	-0.0187778	0.00680743	-2.75843	0.00580799	0.0612666	ARID3B
ENSG00000133111	64.9865	0.017658	0.00640282	2.75785	0.00581834	0.0613136	RFXAP
ENSG00000214765	115.672	0.0150283	0.00545127	2.75685	0.00583619	0.0614395	SEPT7P2
ENSG00000145388	371.996	0.0132908	0.00482199	2.75629	0.00584612	0.0614818	METTL14
ENSG00000105339	1351.19	-0.0160453	0.00582362	-2.75521	0.00586548	0.0616231	DENND3
ENSG00000054967	245.049	-0.0205833	0.00747192	-2.75475	0.00587366	0.0616468	RELT
ENSG00000255717	348.531	0.0109647	0.00398772	2.74963	0.00596634	0.0624228	SNHG1
ENSG00000132405	1117.18	-0.0132323	0.00481302	-2.74927	0.0059728	0.0624228	TBC1D14
ENSG00000112312	29.8771	0.0200514	0.00729394	2.74905	0.00597677	0.0624228	GMNN
ENSG00000149231	448.705	0.0145769	0.00530262	2.749	0.00597781	0.0624228	CCDC82
ENSG00000137692	73.7326	0.0149223	0.00542864	2.7488	0.00598134	0.0624228	DCUN1D5
ENSG00000004766	663.535	0.0125606	0.00457018	2.74839	0.00598894	0.0624228	VPS50
ENSG00000196782	123.372	-0.0154017	0.00560411	-2.7483	0.00599057	0.0624228	MAML3
ENSG00000151135	253.871	0.0147094	0.00535273	2.74802	0.00599562	0.0624228	TMEM263
ENSG00000177683	522.301	0.0168578	0.00613607	2.74733	0.00600819	0.0624496	THAP5
ENSG00000134852	337.105	0.0136053	0.00495239	2.74722	0.0060102	0.0624496	CLOCK
ENSG00000180353	3079.53	-0.0112084	0.00408096	-2.74651	0.00602335	0.0625074	HCLS1
ENSG00000197121	153.979	0.0159813	0.00581929	2.74627	0.00602778	0.0625074	PGAP1
ENSG00000148841	447.459	-0.0152425	0.00555269	-2.74507	0.00604975	0.0625624	ITPRIP
ENSG00000166669	280.487	0.0137173	0.00499714	2.74504	0.00605039	0.0625624	ATF7IP2
ENSG00000156162	204.339	0.0162825	0.00593171	2.745	0.00605112	0.0625624	DPY19L4
ENSG00000151835	1284.11	0.0155165	0.00565471	2.74399	0.00606978	0.0626476	SACS
ENSG00000107949	190.861	0.0113657	0.00414215	2.7439	0.00607141	0.0626476	BCCIP
ENSG00000163932	346.778	-0.0190615	0.00694925	-2.74296	0.00608888	0.0627655	PRKCD
ENSG00000174842	125.3	0.0173059	0.00631038	2.74246	0.00609812	0.0627985	GLMN
ENSG00000124802	28.2674	0.020787	0.00758184	2.74169	0.00611248	0.0628807	EEF1E1
ENSG00000114120	744.186	0.0168296	0.00613908	2.74138	0.00611819	0.0628807	SLC25A36
ENSG00000117091	1463.98	0.0132426	0.00483187	2.74067	0.00613133	0.0629536	CD48
ENSG00000165233	44.0121	-0.024485	0.00893709	-2.73971	0.00614936	0.0630229	CARD19
ENSG00000131966	376.757	0.011741	0.00428556	2.73966	0.0061502	0.0630229	ACTR10
ENSG00000074935	167.425	0.0175519	0.00640742	2.7393	0.00615693	0.0630297	TUBE1
ENSG00000185896	539.077	-0.0114832	0.00419338	-2.7384	0.00617392	0.0631416	LAMP1
ENSG00000257275	31.252	0.0336153	0.0122773	2.738	0.00618144	0.0631563	AL139020.1
ENSG00000125347	2955.89	-0.0149428	0.00545909	-2.73724	0.00619571	0.0632107	IRF1
ENSG00000163596	25.9009	0.0219325	0.00801312	2.73707	0.00619891	0.0632107	ICA1L
ENSG00000089775	571.998	0.0111901	0.00408996	2.736	0.00621913	0.0633547	ZBTB25
ENSG00000138658	177.716	0.010303	0.00376645	2.73546	0.00622941	0.0633973	ZGRF1
ENSG00000139370	1023.12	-0.0108333	0.00396165	-2.73454	0.00624681	0.0635123	SLC15A4
ENSG00000172086	256.564	0.0180992	0.00662116	2.73354	0.00626578	0.0635737	KRCC1
ENSG00000127084	402.621	-0.0220001	0.00805086	-2.73264	0.00628289	0.0635737	FGD3
ENSG00000105879	315.513	0.0112803	0.00412819	2.7325	0.00628555	0.0635737	CBLL1
ENSG00000246898	32.255	0.0219586	0.00803854	2.73166	0.00630152	0.0635737	LINC00920
ENSG00000173020	493.404	-0.0222346	0.00813973	-2.73162	0.00630242	0.0635737	GRK2
ENSG00000146826	88.753	-0.0227535	0.00832975	-2.7316	0.00630277	0.0635737	C7orf43
ENSG00000004779	104.019	0.0124889	0.00457262	2.73123	0.00630978	0.0635737	NDUFAB1
ENSG00000086189	178.909	0.0143014	0.00523642	2.73113	0.0063117	0.0635737	DIMT1
ENSG00000099308	186.147	-0.0250265	0.00916417	-2.73091	0.006316	0.0635737	MAST3
ENSG00000279377	37.0968	0.0323529	0.0118481	2.73063	0.00632129	0.0635737	AC003973.3
ENSG00000116752	155.688	0.0152658	0.00559084	2.7305	0.00632385	0.0635737	BCAS2
ENSG00000161638	473.154	-0.0185979	0.00681204	-2.73015	0.00633048	0.0635737	ITGA5
ENSG00000136026	318.218	-0.0152258	0.00557711	-2.73006	0.00633231	0.0635737	CKAP4
ENSG00000165178	63.8069	-0.0292559	0.0107189	-2.72937	0.00634549	0.0636446	NCF1C
ENSG00000078369	1288.86	-0.00811529	0.0029758	-2.72709	0.00638953	0.0639718	GNB1
ENSG00000171033	128.119	0.0195862	0.00718285	2.72679	0.00639529	0.0639718	PKIA
ENSG00000156928	121.679	0.0115016	0.00421895	2.72617	0.00640748	0.0639718	MALSU1
ENSG00000139644	4367.97	-0.00727637	0.00266911	-2.72614	0.00640792	0.0639718	TMBIM6
ENSG00000136830	52.1951	-0.0246686	0.00904942	-2.72598	0.00641105	0.0639718	FAM129B
ENSG00000092200	71.9308	-0.0191691	0.00703252	-2.72578	0.00641502	0.0639718	RPGRIP1
ENSG00000235568	245.759	-0.0240091	0.00881514	-2.72362	0.00645699	0.0643287	NFAM1
ENSG00000064989	44.5772	0.0191789	0.00704416	2.72267	0.0064757	0.064432	CALCRL
ENSG00000170266	397.931	-0.0114522	0.0042067	-2.72238	0.00648144	0.064432	GLB1
ENSG00000077454	42.9393	-0.0252381	0.00927141	-2.72215	0.00648594	0.064432	LRCH4
ENSG00000118242	42.1874	0.0153654	0.00564617	2.72139	0.00650075	0.064515	MREG
ENSG00000186017	101.418	0.0153716	0.00564905	2.72109	0.00650671	0.064515	ZNF566
ENSG00000166896	38.6065	0.0220312	0.00810044	2.71976	0.00653295	0.0646571	ATP23
ENSG00000214212	115.843	-0.0210101	0.00772555	-2.71956	0.00653689	0.0646571	C19orf38
ENSG00000196268	743.187	0.0151837	0.00558404	2.71913	0.00654543	0.0646571	ZNF493
ENSG00000197841	175.108	0.0207967	0.00764835	2.7191	0.0065459	0.0646571	ZNF181
ENSG00000105821	198.883	0.0145534	0.00535325	2.71861	0.00655578	0.0646933	DNAJC2
ENSG00000170144	1439.81	0.01126	0.00414381	2.7173	0.00658165	0.064887	HNRNPA3
ENSG00000164398	201.388	0.0167954	0.00618287	2.71644	0.0065988	0.0649365	ACSL6
ENSG00000162341	70.6934	-0.0195557	0.00719906	-2.71642	0.00659916	0.0649365	TPCN2
ENSG00000118454	243.866	0.0129073	0.00475224	2.71605	0.00660669	0.0649491	ANKRD13C
ENSG00000165929	2008.91	0.0139265	0.00512902	2.71524	0.00662283	0.0650396	TC2N
ENSG00000198556	99.0146	0.0120265	0.00442973	2.71496	0.0066284	0.0650396	ZNF789
ENSG00000096654	167.352	0.014628	0.00538938	2.71423	0.00664298	0.0650631	ZNF184
ENSG00000140044	97.4884	-0.020221	0.00745004	-2.71421	0.00664331	0.0650631	JDP2
ENSG00000196981	187.214	0.0149059	0.00549444	2.7129	0.00666977	0.0652609	WDR5B
ENSG00000163607	129.713	0.0139923	0.00515978	2.71181	0.00669178	0.0653579	GTPBP8
ENSG00000113593	608.962	0.0121356	0.00447528	2.7117	0.00669385	0.0653579	PPWD1
ENSG00000186020	216.444	0.0143532	0.00529351	2.71147	0.00669854	0.0653579	ZNF529
ENSG00000150776	278.56	0.012632	0.00465968	2.71092	0.00670964	0.0654048	NKAPD1
ENSG00000281005	59.8291	-0.0142598	0.00526181	-2.71007	0.00672698	0.0655125	LINC00921
ENSG00000088179	2278.79	0.0123004	0.00454019	2.70924	0.00674378	0.0656147	PTPN4
ENSG00000131979	481.327	0.0135749	0.00501234	2.70829	0.006763	0.0657009	GCH1
ENSG00000259623	161.298	0.0129061	0.0047658	2.70806	0.0067677	0.0657009	AC125257.1
ENSG00000138050	108.421	0.0151736	0.00560353	2.70787	0.0067716	0.0657009	THUMPD2
ENSG00000214367	310.678	0.012358	0.00456539	2.7069	0.00679156	0.0658332	HAUS3
ENSG00000128654	68.8145	0.0145619	0.00538088	2.70624	0.00680497	0.0658888	MTX2
ENSG00000111237	482.729	0.0128513	0.00474973	2.70568	0.00681641	0.0658888	VPS29
ENSG00000138398	940.188	0.0166408	0.00615035	2.70566	0.00681688	0.0658888	PPIG
ENSG00000106588	81.904	0.0128743	0.00475877	2.70538	0.00682263	0.0658888	PSMA2
ENSG00000138670	200.795	0.0146002	0.00539779	2.70484	0.00683371	0.0659346	RASGEF1B
ENSG00000116750	431.052	0.014339	0.00530306	2.7039	0.00685305	0.0660373	UCHL5
ENSG00000076554	260.585	0.0218583	0.00808597	2.70323	0.00686686	0.0660373	TPD52
ENSG00000132964	136.949	0.0111619	0.00412924	2.70314	0.00686877	0.0660373	CDK8
ENSG00000130770	78.9308	0.0136004	0.0050314	2.70309	0.00686976	0.0660373	ATPIF1
ENSG00000156976	3344.64	0.0114372	0.00423187	2.70263	0.00687942	0.0660691	EIF4A2
ENSG00000115267	648.542	0.0157118	0.0058145	2.70218	0.00688865	0.066087	IFIH1
ENSG00000183044	194.654	-0.0136253	0.0050433	-2.70166	0.00689947	0.066087	ABAT
ENSG00000078902	73.3185	-0.017713	0.00655646	-2.70162	0.00690034	0.066087	TOLLIP
ENSG00000163312	251.927	0.013148	0.00487006	2.69976	0.00693893	0.0663954	HELQ
ENSG00000104131	390.449	0.0110607	0.00409788	2.69912	0.00695226	0.0664102	EIF3J
ENSG00000102879	707.307	-0.0280825	0.0104045	-2.69908	0.00695325	0.0664102	CORO1A
ENSG00000144840	171.843	0.0138118	0.00511868	2.69831	0.00696934	0.0665028	RABL3
ENSG00000117174	216.994	0.0126281	0.0046814	2.69751	0.00698598	0.06654	ZNHIT6
ENSG00000196547	599.544	-0.0152985	0.00567136	-2.69751	0.00698603	0.06654	MAN2A2
ENSG00000138678	410.022	-0.0143292	0.00531431	-2.69635	0.0070104	0.0667111	GPAT3
ENSG00000196705	604.618	0.0129306	0.00479762	2.6952	0.00703459	0.0668801	ZNF431
ENSG00000001561	322.844	0.01595	0.00592038	2.69409	0.00705811	0.0670423	ENPP4
ENSG00000120539	136.314	0.0140736	0.00522522	2.69341	0.00707259	0.0671186	MASTL
ENSG00000117543	117.012	0.0138634	0.00514817	2.69289	0.00708364	0.0671622	DPH5
ENSG00000281649	889.581	0.0129698	0.00481901	2.69138	0.00711577	0.0674054	EBLN3P
ENSG00000090316	224.608	-0.0110782	0.0041167	-2.69105	0.00712279	0.0674105	MAEA
ENSG00000163389	309.317	0.0125197	0.00465322	2.69055	0.00713353	0.0674507	POGLUT1
ENSG00000272145	57.8964	0.0172635	0.00641776	2.68995	0.00714617	0.0675089	NFYC-AS1
ENSG00000168071	164.065	-0.0293981	0.0109303	-2.68959	0.00715403	0.0675151	CCDC88B
ENSG00000242802	40.6914	-0.0254471	0.0094623	-2.68932	0.00715981	0.0675151	AP5Z1
ENSG00000114209	594.822	0.0136992	0.00509465	2.68894	0.00716788	0.06753	PDCD10
ENSG00000153406	37.4669	-0.0224723	0.0083584	-2.68859	0.00717554	0.067541	NMRAL1
ENSG00000168010	774.652	-0.0197783	0.00735754	-2.68817	0.00718457	0.0675649	ATG16L2
ENSG00000111530	1430.51	0.011775	0.00438259	2.68676	0.00721491	0.067704	CAND1
ENSG00000176463	510.121	-0.0115819	0.00431077	-2.68674	0.00721528	0.067704	SLCO3A1
ENSG00000176024	105.513	0.0177708	0.00661502	2.68643	0.00722202	0.067704	ZNF613
ENSG00000132694	164.826	-0.0169623	0.00631604	-2.68559	0.00724022	0.067704	ARHGEF11
ENSG00000105810	940.89	0.0137823	0.00513197	2.68558	0.00724032	0.067704	CDK6
ENSG00000077549	295.25	-0.0114886	0.00427823	-2.68536	0.00724517	0.067704	CAPZB
ENSG00000095370	148.117	-0.0229321	0.00854062	-2.68506	0.00725173	0.067704	SH2D3C
ENSG00000134255	803.587	0.0125964	0.00469159	2.68489	0.00725544	0.067704	CEPT1
ENSG00000173110	401.208	-0.0229013	0.0085303	-2.6847	0.00725959	0.067704	HSPA6
ENSG00000183307	29.5884	-0.0225817	0.00841291	-2.68418	0.00727085	0.067704	TMEM121B
ENSG00000109618	319.907	0.0112891	0.00420627	2.68388	0.0072774	0.067704	SEPSECS
ENSG00000087152	252.543	-0.0136581	0.00508896	-2.68387	0.00727748	0.067704	ATXN7L3
ENSG00000181163	1560.74	0.0135075	0.00503778	2.68123	0.0073351	0.0681317	NPM1
ENSG00000145439	310.291	0.0141348	0.00527187	2.68117	0.00733655	0.0681317	CBR4
ENSG00000139343	90.6672	0.0136234	0.0050847	2.6793	0.00737761	0.0683214	SNRPF
ENSG00000144579	143.073	-0.0227845	0.00850391	-2.6793	0.00737768	0.0683214	CTDSP1
ENSG00000121578	192.201	0.00994939	0.00371364	2.67915	0.00738099	0.0683214	B4GALT4
ENSG00000149925	526.3	-0.0239217	0.00892921	-2.67904	0.00738326	0.0683214	ALDOA
ENSG00000115756	47.8228	-0.0234882	0.00877004	-2.67823	0.00740118	0.0684263	HPCAL1
ENSG00000136936	170.453	0.0141449	0.00528425	2.6768	0.00743282	0.0686391	XPA
ENSG00000115540	205.18	0.0144826	0.00541082	2.6766	0.00743739	0.0686391	MOB4
ENSG00000074800	1926.01	-0.0147134	0.00549792	-2.67618	0.00744677	0.0686647	ENO1
ENSG00000084234	1518.99	-0.0097622	0.00364841	-2.67574	0.00745635	0.0686922	APLP2
ENSG00000123329	541.361	-0.0172932	0.00646373	-2.67542	0.00746366	0.0686987	ARHGAP9
ENSG00000163535	60.7622	0.0183624	0.00686696	2.67403	0.00749466	0.0688581	SGO2
ENSG00000087302	450.916	0.0122509	0.0045815	2.674	0.00749525	0.0688581	RTRAF
ENSG00000196950	680.188	0.0135416	0.00506526	2.67343	0.00750806	0.0688581	SLC39A10
ENSG00000167107	39.9088	-0.0195855	0.00732661	-2.6732	0.00751323	0.0688581	ACSF2
ENSG00000033867	1185.56	0.0136479	0.00510576	2.67305	0.0075165	0.0688581	SLC4A7
ENSG00000135317	666.078	0.0121583	0.00454879	2.67286	0.0075207	0.0688581	SNX14
ENSG00000111737	178.508	-0.0133526	0.00500143	-2.66976	0.00759046	0.0694357	RAB35
ENSG00000177169	42.0751	-0.0249947	0.00936317	-2.66947	0.00759715	0.0694358	ULK1
ENSG00000004059	89.5302	-0.0172241	0.00645425	-2.66865	0.00761573	0.0695445	ARF5
ENSG00000126821	300.975	0.0180678	0.0067717	2.66813	0.00762743	0.0695903	SGPP1
ENSG00000111581	413.933	0.0101636	0.00381001	2.6676	0.00763953	0.0696396	NUP107
ENSG00000116852	192.604	-0.0218858	0.00820612	-2.667	0.0076531	0.0697015	KIF21B
ENSG00000138376	214.612	0.0132906	0.00498388	2.66671	0.00765973	0.0697015	BARD1
ENSG00000180304	734.621	-0.0140858	0.00528346	-2.66602	0.00767557	0.0697288	OAZ2
ENSG00000152193	270.059	0.0140113	0.00525558	2.66599	0.00767614	0.0697288	RNF219
ENSG00000028116	285.968	0.0119027	0.00446612	2.66511	0.00769622	0.0698046	VRK2
ENSG00000110330	2059.85	0.0143425	0.0053817	2.66504	0.0076979	0.0698046	BIRC2
ENSG00000132334	1741.14	-0.0092162	0.0034591	-2.66434	0.00771406	0.0698902	PTPRE
ENSG00000018280	631.1	-0.0225365	0.00846069	-2.66367	0.00772929	0.0699672	SLC11A1
ENSG00000156170	71.7773	0.0118044	0.00443418	2.66214	0.00776456	0.0702254	NDUFAF6
ENSG00000115946	78.2724	0.0128828	0.00484016	2.66165	0.00777578	0.0702657	PNO1
ENSG00000205981	188.23	0.0141399	0.00531382	2.66096	0.00779171	0.0703486	DNAJC19
ENSG00000116747	1572.59	0.0111114	0.00417617	2.66067	0.00779856	0.0703494	TROVE2
ENSG00000134375	134.584	0.0135867	0.00510862	2.65956	0.0078243	0.0704306	TIMM17A
ENSG00000105705	57.9264	-0.0135597	0.0050987	-2.65945	0.0078269	0.0704306	SUGP1
ENSG00000185905	589.742	-0.01358	0.00510779	-2.65868	0.00784471	0.0704306	C16orf54
ENSG00000149798	37.5162	-0.0259345	0.00975627	-2.65824	0.00785507	0.0704306	CDC42EP2
ENSG00000109062	134.777	-0.0188766	0.00710167	-2.65806	0.0078593	0.0704306	SLC9A3R1
ENSG00000117620	336.486	0.0133031	0.00500505	2.65794	0.00786198	0.0704306	SLC35A3
ENSG00000149781	220.904	-0.0250275	0.00941659	-2.65781	0.00786513	0.0704306	FERMT3
ENSG00000173757	1455.9	-0.013071	0.0049187	-2.6574	0.00787457	0.0704306	STAT5B
ENSG00000080986	52.7215	0.0170244	0.00640677	2.65726	0.00787789	0.0704306	NDC80
ENSG00000105829	218.296	0.0152733	0.00574797	2.65715	0.00788033	0.0704306	BET1
ENSG00000163464	2167.07	-0.0183816	0.00691796	-2.65708	0.00788205	0.0704306	CXCR1
ENSG00000109180	443.326	0.0101225	0.00381137	2.65586	0.00791068	0.0706258	OCIAD1
ENSG00000162368	1110.36	0.0137168	0.00516605	2.65518	0.00792658	0.0706938	CMPK1
ENSG00000104205	96.1815	0.0119194	0.0044895	2.65496	0.0079319	0.0706938	SGK3
ENSG00000173915	118.188	0.0128402	0.00483882	2.65357	0.00796447	0.0709233	USMG5
ENSG00000113966	65.4773	0.0166131	0.00626152	2.6532	0.00797327	0.0709409	ARL6
ENSG00000198792	41.3899	-0.0155221	0.00585142	-2.65271	0.00798495	0.0709841	TMEM184B
ENSG00000122873	75.6474	0.0183801	0.00693036	2.65212	0.00799883	0.0710468	CISD1
ENSG00000106460	806.155	0.0171102	0.00645276	2.65161	0.00801078	0.0710923	TMEM106B
ENSG00000062282	647.893	-0.0198278	0.00747885	-2.65118	0.00802104	0.0711226	DGAT2
ENSG00000172469	297.703	0.018012	0.00679628	2.65028	0.00804258	0.0712529	MANEA
ENSG00000256235	69.8007	-0.0160675	0.00606392	-2.64969	0.0080566	0.0712591	SMIM3
ENSG00000153037	80.4661	0.0118135	0.00445848	2.64967	0.00805699	0.0712591	SRP19
ENSG00000139154	346.565	0.0146322	0.00552782	2.647	0.00812082	0.0717568	AEBP2
ENSG00000180488	310.63	0.0113626	0.00429317	2.64668	0.00812869	0.0717568	MIGA1
ENSG00000120137	1470.46	0.0110705	0.00418321	2.64642	0.0081349	0.0717568	PANK3
ENSG00000083123	98.6932	0.0134239	0.00507293	2.64617	0.00814086	0.0717568	BCKDHB
ENSG00000163346	836.019	-0.0173424	0.00655814	-2.64441	0.0081834	0.0720708	PBXIP1
ENSG00000164118	276.152	0.0129849	0.00491264	2.64317	0.00821336	0.0722734	CEP44
ENSG00000175893	659.988	0.0199411	0.00754576	2.64268	0.00822521	0.0723165	ZDHHC21
ENSG00000114391	686.354	0.0149366	0.00565667	2.64053	0.00827773	0.0727168	RPL24
ENSG00000108604	361.892	-0.0157405	0.00596328	-2.63956	0.00830129	0.0728622	SMARCD2
ENSG00000163281	169.535	0.0153595	0.00582004	2.63907	0.0083135	0.0728779	GNPDA2
ENSG00000197622	4902.17	-0.00778989	0.00295193	-2.63892	0.00831709	0.0728779	CDC42SE1
ENSG00000135535	3321.6	0.0121373	0.00460137	2.63776	0.00834546	0.0730649	CD164
ENSG00000164713	172.329	-0.0173687	0.00658735	-2.63668	0.00837213	0.0732368	BRI3
ENSG00000187109	1649.28	0.013114	0.00497438	2.6363	0.00838158	0.0732578	NAP1L1
ENSG00000180376	356.816	0.0106759	0.00405088	2.63546	0.00840229	0.073324	CCDC66
ENSG00000105993	817.428	-0.00989729	0.00375548	-2.63542	0.00840326	0.073324	DNAJB6
ENSG00000198502	209.394	-0.0480666	0.0182407	-2.63513	0.00841039	0.0733248	HLA-DRB5
ENSG00000145649	315.298	0.0223781	0.00849483	2.63433	0.00843045	0.0733335	GZMA
ENSG00000135956	318.037	-0.0157039	0.00596126	-2.63432	0.0084306	0.0733335	TMEM127
ENSG00000023892	359.3	-0.0185884	0.00705644	-2.63424	0.00843255	0.0733335	DEF6
ENSG00000069424	259.372	-0.0225317	0.00855841	-2.6327	0.00847089	0.0735522	KCNAB2
ENSG00000088833	503.999	-0.0131608	0.00499904	-2.63266	0.00847183	0.0735522	NSFL1C
ENSG00000133424	41.1628	0.0261634	0.00994274	2.63141	0.00850315	0.0737274	LARGE1
ENSG00000165476	301.067	0.0152427	0.00579288	2.63129	0.00850619	0.0737274	REEP3
ENSG00000107625	333.145	0.0122668	0.00466276	2.63081	0.00851806	0.0737427	DDX50
ENSG00000114062	1159.38	0.0109832	0.00417546	2.6304	0.00852833	0.0737427	UBE3A
ENSG00000161217	639.293	-0.00674992	0.00256615	-2.63037	0.00852922	0.0737427	PCYT1A
ENSG00000140391	267.075	0.0150732	0.00573116	2.63004	0.00853751	0.0737482	TSPAN3
ENSG00000061794	208.986	0.0128562	0.00488877	2.62974	0.00854499	0.0737482	MRPS35
ENSG00000143373	63.23	-0.0187812	0.00714251	-2.6295	0.00855113	0.0737482	ZNF687
ENSG00000137628	1251.02	0.0215923	0.00821315	2.62899	0.00856379	0.0737962	DDX60
ENSG00000149089	99.9838	0.0157764	0.00600172	2.62865	0.00857236	0.0737988	APIP
ENSG00000136045	282.305	0.0108753	0.00413795	2.62818	0.00858426	0.0737988	PWP1
ENSG00000156802	333.961	0.0126388	0.00480902	2.62814	0.00858538	0.0737988	ATAD2
ENSG00000168246	87.1191	0.0144115	0.00548478	2.62753	0.00860061	0.0738303	UBTD2
ENSG00000170142	378.371	0.0121996	0.00464315	2.62743	0.00860324	0.0738303	UBE2E1
ENSG00000111726	192.616	0.0142203	0.00541359	2.62677	0.00861991	0.0739124	CMAS
ENSG00000092439	1482.59	0.0101585	0.00386787	2.6264	0.00862943	0.073933	TRPM7
ENSG00000023330	148.381	-0.0127952	0.00487234	-2.62608	0.00863745	0.0739408	ALAS1
ENSG00000008083	776.747	-0.00953341	0.00363103	-2.62554	0.00865118	0.0739411	JARID2
ENSG00000148297	135.865	-0.0173394	0.00660479	-2.62527	0.00865793	0.0739411	MED22
ENSG00000116584	769.488	-0.0148346	0.00565075	-2.62524	0.00865884	0.0739411	ARHGEF2
ENSG00000088451	149.997	0.0141607	0.00539488	2.62484	0.00866906	0.0739411	TGDS
ENSG00000130402	353.035	-0.0230834	0.00879476	-2.62468	0.00867302	0.0739411	ACTN4
ENSG00000133103	290.034	0.0136845	0.0052161	2.62352	0.00870272	0.0741335	COG6
ENSG00000133112	5891.86	0.0204009	0.00777807	2.62288	0.00871902	0.0741485	TPT1
ENSG00000132530	1062.66	0.0256246	0.00976979	2.62284	0.00872004	0.0741485	XAF1
ENSG00000151948	602.108	-0.0174207	0.00664249	-2.62261	0.00872587	0.0741485	GLT1D1
ENSG00000267430	64.1365	-0.0110545	0.00421602	-2.62201	0.00874123	0.0742184	AC036176.2
ENSG00000139168	70.0257	0.0165569	0.00631655	2.62119	0.0087623	0.0742576	ZCRB1
ENSG00000105397	449.594	-0.0213049	0.00813	-2.62053	0.00877937	0.0742576	TYK2
ENSG00000137770	766.636	0.0118696	0.00452955	2.62047	0.00878086	0.0742576	CTDSPL2
ENSG00000163605	1337.96	0.0129058	0.0049252	2.62037	0.00878346	0.0742576	PPP4R2
ENSG00000254676	36.9034	0.0198661	0.00758172	2.62027	0.00878601	0.0742576	AP000873.4
ENSG00000114738	504.01	-0.0159064	0.00607077	-2.62017	0.00878868	0.0742576	MAPKAPK3
ENSG00000183718	470.893	0.0119155	0.00454883	2.61947	0.00880676	0.0742897	TRIM52
ENSG00000175215	679.991	-0.0170854	0.00652247	-2.61947	0.00880677	0.0742897	CTDSP2
ENSG00000124171	49.9687	0.014205	0.00542519	2.61833	0.00883612	0.0744623	PARD6B
ENSG00000155189	300.03	0.0152778	0.00583566	2.61801	0.00884442	0.0744623	AGPAT5
ENSG00000177600	718.192	-0.0149319	0.0057039	-2.61784	0.0088487	0.0744623	RPLP2
ENSG00000221817	135.198	0.00999423	0.00382133	2.61538	0.00891287	0.0749011	PPP3CB-AS1
ENSG00000186517	2444.13	-0.013466	0.005149	-2.61526	0.00891584	0.0749011	ARHGAP30
ENSG00000108819	191.101	-0.0212639	0.00813149	-2.61501	0.00892246	0.0749011	PPP1R9B
ENSG00000131653	55.6033	-0.0216988	0.00829913	-2.61458	0.00893361	0.0749342	TRAF7
ENSG00000136522	69.1187	0.0162768	0.00622628	2.61421	0.00894344	0.0749562	MRPL47
ENSG00000064932	112.457	-0.0309429	0.0118382	-2.61381	0.0089538	0.0749827	SBNO2
ENSG00000157350	305.644	-0.0170343	0.00652137	-2.61208	0.00899935	0.075247	ST3GAL2
ENSG00000080839	339.428	0.0107418	0.00411238	2.61206	0.00899983	0.075247	RBL1
ENSG00000111859	1049.07	-0.0113631	0.00435088	-2.61167	0.00901006	0.0752544	NEDD9
ENSG00000023572	55.3872	0.0174014	0.00666343	2.61148	0.00901519	0.0752544	GLRX2
ENSG00000168152	58.1506	0.0173107	0.00663166	2.61032	0.00904584	0.0754497	THAP9
ENSG00000277452	50.058	-0.0203879	0.00781235	-2.6097	0.00906218	0.0755254	RN7SL473P
ENSG00000198742	202.174	-0.00925631	0.00355166	-2.60619	0.00915549	0.0761994	SMURF1
ENSG00000129657	2355.33	-0.0187614	0.00719902	-2.60611	0.0091577	0.0761994	SEC14L1
ENSG00000131242	450.455	-0.0115063	0.00441596	-2.60562	0.00917093	0.0762444	RAB11FIP4
ENSG00000126934	116.554	-0.0260368	0.00999391	-2.60527	0.00918027	0.0762444	MAP2K2
ENSG00000152332	3377.22	0.0102768	0.00394489	2.60509	0.0091851	0.0762444	UHMK1
ENSG00000171817	129.098	0.0170281	0.00653789	2.60452	0.00920025	0.0763092	ZNF540
ENSG00000157557	564.986	-0.0118648	0.00455813	-2.603	0.00924118	0.0765775	ETS2
ENSG00000072864	290.646	-0.0165425	0.00635571	-2.60277	0.00924732	0.0765775	NDE1
ENSG00000068383	184.247	-0.0107512	0.00413258	-2.60156	0.00928001	0.0767612	INPP5A
ENSG00000277791	386.658	-0.017266	0.00663716	-2.60141	0.00928425	0.0767612	PSMB3
ENSG00000247596	45.2511	-0.0293253	0.0112761	-2.60066	0.00930436	0.0768663	TWF2
ENSG00000111605	1172.12	0.0167743	0.00645228	2.59975	0.00932929	0.077011	CPSF6
ENSG00000100528	265.519	0.0143464	0.00552309	2.59752	0.00938984	0.0774495	CNIH1
ENSG00000112081	1924.24	0.0100573	0.00387325	2.5966	0.00941515	0.0775967	SRSF3
ENSG00000088832	392.664	-0.00957447	0.00368776	-2.59628	0.0094239	0.0776073	FKBP1A
ENSG00000145734	1590.42	0.0118453	0.00456317	2.59586	0.00943558	0.077642	BDP1
ENSG00000173409	55.3496	0.0131661	0.00507265	2.59551	0.00944511	0.077659	ARV1
ENSG00000184786	39.0697	0.019317	0.00744484	2.59468	0.00946785	0.0777844	TCTE3
ENSG00000116685	98.2156	-0.0153268	0.00590843	-2.59405	0.00948522	0.0778053	KIAA2013
ENSG00000162664	379.15	0.0135916	0.00523955	2.59405	0.00948535	0.0778053	ZNF326
ENSG00000128699	861.924	0.0114995	0.00443475	2.59303	0.00951343	0.0779204	ORMDL1
ENSG00000162591	26.525	-0.0355963	0.0137279	-2.593	0.00951437	0.0779204	MEGF6
ENSG00000166313	65.9023	-0.0188551	0.00727396	-2.59214	0.00953815	0.0780339	APBB1
ENSG00000144711	464.794	-0.0162542	0.00627164	-2.5917	0.00955019	0.0780339	IQSEC1
ENSG00000138942	120.753	-0.00848846	0.00327527	-2.59168	0.00955073	0.0780339	RNF185
ENSG00000250130	31.6206	-0.0143156	0.00552671	-2.59026	0.00959022	0.0781951	AC090519.1
ENSG00000198612	287.867	0.0114618	0.00442498	2.59024	0.0095909	0.0781951	COPS8
ENSG00000130935	465.135	0.0116552	0.00450082	2.58957	0.00960952	0.0781951	NOL11
ENSG00000163191	384.412	-0.0143622	0.0055472	-2.58909	0.00962292	0.0781951	S100A11
ENSG00000278828	207.302	-0.0263462	0.0101759	-2.58908	0.00962322	0.0781951	HIST1H3H
ENSG00000076555	48.6625	-0.0163218	0.00630508	-2.58868	0.00963451	0.0781951	ACACB
ENSG00000105229	29.1425	-0.0243817	0.00941881	-2.58861	0.00963629	0.0781951	PIAS4
ENSG00000176261	81.6789	0.0118398	0.00457403	2.58848	0.00964017	0.0781951	ZBTB8OS
ENSG00000148444	86.1505	0.0156437	0.0060438	2.58838	0.00964288	0.0781951	COMMD3
ENSG00000182700	186.693	0.0129089	0.00498746	2.58828	0.00964565	0.0781951	IGIP
ENSG00000142864	1843.99	0.0102649	0.00396897	2.58628	0.00970177	0.0785889	SERBP1
ENSG00000161011	753.041	-0.0165664	0.00640765	-2.58541	0.00972635	0.0787267	SQSTM1
ENSG00000198216	50.3097	-0.0198152	0.00766582	-2.58488	0.00974129	0.0787862	CACNA1E
ENSG00000102189	505.549	0.0137422	0.0053198	2.58321	0.00978858	0.0791073	EEA1
ENSG00000042832	48.6174	-0.0208103	0.00806227	-2.5812	0.00984577	0.0795077	TG
ENSG00000129460	129.675	0.00979772	0.00379728	2.5802	0.00987443	0.0795444	NGDN
ENSG00000108788	280.091	-0.0121346	0.00470381	-2.57974	0.00988749	0.0795444	MLX
ENSG00000251441	41.5482	-0.0233935	0.00906837	-2.57968	0.00988923	0.0795444	RTEL1P1
ENSG00000185000	55.8565	-0.0259548	0.010062	-2.57949	0.00989472	0.0795444	DGAT1
ENSG00000151665	219.978	0.0135434	0.00525105	2.57919	0.00990335	0.0795444	PIGF
ENSG00000197405	224.228	-0.0196996	0.00763822	-2.57908	0.00990626	0.0795444	C5AR1
ENSG00000112576	793.368	-0.0144264	0.00559416	-2.57884	0.00991332	0.0795444	CCND3
ENSG00000113851	1093.37	0.0121388	0.00470738	2.57868	0.00991794	0.0795444	CRBN
ENSG00000155906	69.1988	0.0133558	0.00517942	2.57863	0.00991916	0.0795444	RMND1
ENSG00000180104	178.412	-0.0142882	0.00554578	-2.5764	0.00998344	0.0799954	EXOC3
ENSG00000198522	152.789	0.0102571	0.00398156	2.57615	0.00999077	0.0799954	GPN1
ENSG00000088766	227.034	0.0104184	0.00404789	2.57378	0.0100595	0.080255	CRLS1
ENSG00000164187	609.782	0.0141961	0.00551586	2.57369	0.0100622	0.080255	LMBRD2
ENSG00000166562	98.024	0.0106739	0.00414744	2.57361	0.0100644	0.080255	SEC11C
ENSG00000101017	47.7303	0.0189849	0.00737701	2.57352	0.010067	0.080255	CD40
ENSG00000178338	131.113	0.0150091	0.00583216	2.57351	0.0100673	0.080255	ZNF354B
ENSG00000119927	161.869	0.00988705	0.00384241	2.57314	0.0100781	0.080255	GPAM
ENSG00000115602	119.885	-0.0215716	0.00838357	-2.57308	0.0100797	0.080255	IL1RL1
ENSG00000096092	27.2602	0.0185872	0.00722422	2.5729	0.0100849	0.080255	TMEM14A
ENSG00000185127	370.455	0.0131139	0.00510054	2.57108	0.0101381	0.0805743	C6orf120
ENSG00000108506	266.315	0.0114004	0.00443421	2.571	0.0101405	0.0805743	INTS2
ENSG00000143641	128.296	-0.012862	0.0050037	-2.57049	0.0101554	0.0806306	GALNT2
ENSG00000113119	50.5344	-0.0154176	0.00599874	-2.57014	0.0101657	0.080651	TMCO6
ENSG00000166845	71.6072	0.0198894	0.00774156	2.56917	0.0101944	0.0807913	C18orf54
ENSG00000103196	704.86	-0.0204757	0.00797061	-2.5689	0.0102021	0.0807913	CRISPLD2
ENSG00000182552	92.0206	0.0142713	0.00555574	2.56875	0.0102067	0.0807913	RWDD4
ENSG00000196504	1887.38	0.01292	0.0050306	2.56828	0.0102204	0.0808383	PRPF40A
ENSG00000072958	171.291	-0.0141124	0.00549747	-2.56708	0.0102559	0.0810571	AP1M1
ENSG00000138660	198.525	0.0157866	0.0061514	2.56635	0.0102775	0.0811422	AP1AR
ENSG00000119616	266.745	0.0106533	0.0041514	2.56619	0.0102823	0.0811422	FCF1
ENSG00000011009	38.1074	-0.0226114	0.00881217	-2.56593	0.01029	0.0811422	LYPLA2
ENSG00000176018	691.39	0.0144381	0.00562781	2.56549	0.0103032	0.0811434	LYSMD3
ENSG00000100014	65.3879	-0.0120422	0.00469408	-2.5654	0.0103058	0.0811434	SPECC1L
ENSG00000146112	336.173	-0.0179268	0.00699031	-2.56452	0.0103317	0.0812862	PPP1R18
ENSG00000149100	906.993	0.0115121	0.0044921	2.56275	0.0103848	0.0814783	EIF3M
ENSG00000167395	169.494	-0.019708	0.007691	-2.56248	0.0103927	0.0814783	ZNF646
ENSG00000110852	643.754	0.017081	0.00666644	2.56224	0.0104	0.0814783	CLEC2B
ENSG00000170776	5130.64	-0.00790618	0.00308596	-2.56198	0.0104076	0.0814783	AKAP13
ENSG00000164258	58.2841	0.0151386	0.00590905	2.56193	0.0104092	0.0814783	NDUFS4
ENSG00000147416	4367.25	-0.0105862	0.00413213	-2.56192	0.0104095	0.0814783	ATP6V1B2
ENSG00000126561	509.137	-0.0161678	0.00631182	-2.56151	0.0104218	0.0814783	STAT5A
ENSG00000168918	851.196	-0.0148793	0.0058089	-2.56147	0.0104231	0.0814783	INPP5D
ENSG00000158411	257.001	0.0108009	0.00421688	2.56135	0.0104267	0.0814783	MITD1
ENSG00000166012	1019.93	0.0136466	0.0053289	2.56086	0.0104413	0.0815311	TAF1D
ENSG00000136518	218.407	0.0123639	0.00482921	2.56023	0.0104604	0.0816192	ACTL6A
ENSG00000170571	3158.31	0.0127513	0.00498312	2.55889	0.0105007	0.081864	EMB
ENSG00000184445	452.174	0.0102891	0.00402128	2.55866	0.0105075	0.081864	KNTC1
ENSG00000067064	471.48	0.0152901	0.0059774	2.55799	0.010528	0.0819625	IDI1
ENSG00000139970	138.609	-0.0114641	0.00448279	-2.55735	0.0105474	0.0820522	RTN1
ENSG00000110719	168.501	-0.0301962	0.0118149	-2.55578	0.0105949	0.0823409	TCIRG1
ENSG00000273015	479.052	0.0144349	0.0056489	2.55535	0.010608	0.0823409	AC008124.1
ENSG00000138336	56.8177	0.0141412	0.00553395	2.55534	0.0106083	0.0823409	TET1
ENSG00000112029	68.8813	0.0160503	0.00628243	2.55479	0.0106253	0.0824116	FBXO5
ENSG00000139436	1234.86	-0.00937587	0.00367185	-2.55345	0.0106663	0.0825767	GIT2
ENSG00000147853	274.994	0.0117839	0.00461506	2.55336	0.0106689	0.0825767	AK3
ENSG00000136238	931.476	-0.00834591	0.00326866	-2.55331	0.0106704	0.0825767	RAC1
ENSG00000091181	250.693	-0.0225677	0.00884237	-2.55222	0.010704	0.0827616	IL5RA
ENSG00000135636	454.695	-0.0269443	0.010558	-2.55201	0.0107102	0.0827616	DYSF
ENSG00000196387	224.526	0.0120264	0.00471387	2.55128	0.0107328	0.0828403	ZNF140
ENSG00000089639	163.473	-0.0223061	0.00874351	-2.55116	0.0107363	0.0828403	GMIP
ENSG00000185875	79.1564	0.0140588	0.00551184	2.55066	0.0107519	0.0828887	THNSL1
ENSG00000109184	296.459	0.0137368	0.00538653	2.55021	0.0107657	0.0828887	DCUN1D4
ENSG00000180537	499.911	0.0624083	0.024473	2.55009	0.0107695	0.0828887	RNF182
ENSG00000225889	116.348	-0.0153424	0.00601692	-2.54987	0.0107763	0.0828887	AC012368.1
ENSG00000100364	164.045	-0.0152819	0.00599368	-2.54967	0.0107825	0.0828887	KIAA0930
ENSG00000166575	123.879	0.013116	0.00514604	2.54875	0.0108109	0.0829392	TMEM135
ENSG00000080345	1928.52	0.0112425	0.00441103	2.54873	0.0108115	0.0829392	RIF1
ENSG00000256087	194.052	0.0123931	0.00486254	2.54869	0.010813	0.0829392	ZNF432
ENSG00000115368	467.785	0.0126223	0.00495335	2.54822	0.0108273	0.0829881	WDR75
ENSG00000186205	343.13	-0.0195914	0.00769009	-2.54762	0.0108461	0.0830407	MARC1
ENSG00000160570	170.854	-0.0181371	0.00712038	-2.54721	0.0108589	0.0830407	DEDD2
ENSG00000116874	87.8087	0.0117571	0.00461579	2.54715	0.0108606	0.0830407	WARS2
ENSG00000100266	870.091	-0.0137261	0.00538916	-2.54698	0.0108661	0.0830407	PACSIN2
ENSG00000122390	65.4891	-0.0118253	0.00464393	-2.5464	0.0108841	0.083117	NAA60
ENSG00000010256	186.585	-0.0181944	0.0071467	-2.54585	0.0109013	0.0831383	UQCRC1
ENSG00000065911	276.374	0.0125428	0.00492714	2.54565	0.0109073	0.0831383	MTHFD2
ENSG00000152382	104.252	0.0133979	0.00526327	2.54554	0.0109109	0.0831383	TADA1
ENSG00000106993	194.972	0.0160065	0.00628927	2.54505	0.0109261	0.083151	CDC37L1
ENSG00000164654	452.901	0.0115743	0.0045481	2.54487	0.0109318	0.083151	MIOS
ENSG00000051825	534.815	0.0111248	0.00437173	2.54472	0.0109365	0.083151	MPHOSPH9
ENSG00000115128	134.132	0.0169929	0.00668049	2.54367	0.0109695	0.0833411	SF3B6
ENSG00000186300	143.712	0.0127385	0.00500936	2.54294	0.0109924	0.0834539	ZNF555
ENSG00000136783	129.936	0.0153791	0.00604838	2.54267	0.0110008	0.0834567	NIPSNAP3A
ENSG00000136144	300.427	0.00924629	0.00363686	2.54238	0.01101	0.083466	RCBTB1
ENSG00000083937	256.698	0.0142844	0.00561944	2.54196	0.0110234	0.0835062	CHMP2B
ENSG00000123219	98.2131	0.0202164	0.00795401	2.54167	0.0110325	0.0835144	CENPK
ENSG00000006534	68.346	-0.0214676	0.0084493	-2.54075	0.0110615	0.0835703	ALDH3B1
ENSG00000138442	132.769	0.00940843	0.00370307	2.54071	0.0110629	0.0835703	WDR12
ENSG00000179021	433.874	0.0125554	0.00494176	2.54067	0.011064	0.0835703	C3orf38
ENSG00000198860	253.88	0.0133915	0.00527271	2.53978	0.0110923	0.0837238	TSEN15
ENSG00000059769	48.6855	0.014204	0.00559329	2.53948	0.0111018	0.0837345	DNAJC25
ENSG00000186468	1938.12	0.0112401	0.00442733	2.53881	0.0111231	0.0838346	RPS23
ENSG00000140931	217.198	-0.0124582	0.00490881	-2.53792	0.0111512	0.0839856	CMTM3
ENSG00000067365	100.198	-0.0170668	0.00672876	-2.53639	0.0112002	0.0842862	METTL22
ENSG00000148337	36.1629	-0.0196361	0.00774245	-2.53617	0.0112074	0.0842862	CIZ1
ENSG00000134470	29.3449	-0.0192659	0.00759876	-2.5354	0.0112318	0.0843851	IL15RA
ENSG00000178691	628.12	0.0123325	0.00486441	2.53525	0.0112367	0.0843851	SUZ12
ENSG00000108443	523.066	0.0103477	0.00408561	2.53273	0.0113179	0.0848411	RPS6KB1
ENSG00000156411	118.41	0.0156219	0.00616878	2.53241	0.0113282	0.0848411	C14orf2
ENSG00000162434	5459.1	-0.00739151	0.00291881	-2.53237	0.0113293	0.0848411	JAK1
ENSG00000152942	289.631	0.0103869	0.00410169	2.53235	0.0113301	0.0848411	RAD17
ENSG00000167995	235.949	-0.0185126	0.00731191	-2.53184	0.0113467	0.0849043	BEST1
ENSG00000101773	140.301	0.0145222	0.0057365	2.53155	0.011356	0.0849132	RBBP8
ENSG00000151239	383.534	0.0169821	0.00671465	2.52911	0.0114352	0.0854436	TWF1
ENSG00000198734	426.199	-0.0150484	0.00595155	-2.52849	0.0114555	0.0855259	F5
ENSG00000115590	549.325	-0.0183546	0.00726075	-2.52792	0.0114742	0.0855259	IL1R2
ENSG00000101181	50.6931	-0.0164654	0.00651389	-2.52773	0.0114803	0.0855259	MTG2
ENSG00000137413	263.874	-0.0105127	0.00415918	-2.5276	0.0114846	0.0855259	TAF8
ENSG00000164088	339.44	-0.0154167	0.00609984	-2.52739	0.0114914	0.0855259	PPM1M
ENSG00000075426	559.971	-0.013701	0.00542217	-2.52686	0.0115089	0.0855259	FOSL2
ENSG00000104412	291.037	0.0131284	0.00519553	2.52686	0.0115089	0.0855259	EMC2
ENSG00000198707	397.556	0.0152207	0.0060238	2.52676	0.011512	0.0855259	CEP290
ENSG00000170876	760.831	-0.00897873	0.00355475	-2.52584	0.0115422	0.0855909	TMEM43
ENSG00000163527	2107.39	0.0120122	0.00475588	2.52576	0.0115448	0.0855909	STT3B
ENSG00000165322	515.143	0.0134846	0.00533888	2.52574	0.0115454	0.0855909	ARHGAP12
ENSG00000166888	1217.88	-0.0159615	0.00632157	-2.52493	0.011572	0.0857268	STAT6
ENSG00000142669	104.941	-0.0223697	0.00886783	-2.52257	0.0116501	0.0860526	SH3BGRL3
ENSG00000260943	31.1652	0.0220015	0.00872216	2.52249	0.0116528	0.0860526	LINC02555
ENSG00000155850	314.89	0.00981168	0.0038899	2.52235	0.0116575	0.0860526	SLC26A2
ENSG00000162972	44.8204	0.0183659	0.00728164	2.52223	0.0116614	0.0860526	MAIP1
ENSG00000184575	748.92	0.0088699	0.00351685	2.52211	0.0116653	0.0860526	XPOT
ENSG00000125735	288.641	-0.0135279	0.00536375	-2.5221	0.0116656	0.0860526	TNFSF14
ENSG00000261884	31.6608	-0.0205468	0.00814785	-2.52174	0.0116774	0.0860787	AC040162.1
ENSG00000140030	876.325	0.013419	0.0053243	2.52034	0.0117243	0.0863628	GPR65
ENSG00000085760	229.766	0.0110427	0.00438193	2.52004	0.011734	0.0863732	MTIF2
ENSG00000159842	144.286	-0.017578	0.0069766	-2.51957	0.0117498	0.0864283	ABR
ENSG00000213463	300.793	0.0128136	0.00508664	2.51906	0.0117668	0.0864913	SYNJ2BP
ENSG00000153208	36.5067	0.0210604	0.00836121	2.51882	0.011775	0.0864913	MERTK
ENSG00000181826	184.092	-0.0124099	0.00492767	-2.51841	0.0117886	0.0865205	RELL1
ENSG00000106299	164.234	0.0152641	0.00606151	2.5182	0.0117956	0.0865205	WASL
ENSG00000132300	912.769	0.00986835	0.00391969	2.51763	0.0118146	0.0865522	PTCD3
ENSG00000138381	407.836	0.014988	0.00595334	2.51758	0.0118166	0.0865522	ASNSD1
ENSG00000166275	109.581	0.0181411	0.0072071	2.51712	0.0118319	0.0865629	BORCS7
ENSG00000171150	260.706	0.0101956	0.00405065	2.51704	0.0118347	0.0865629	SOCS5
ENSG00000164134	749.49	0.0121872	0.00484295	2.51649	0.0118531	0.0865968	NAA15
ENSG00000117984	136.563	-0.0268129	0.010656	-2.51623	0.0118619	0.0865968	CTSD
ENSG00000224032	120.689	0.013377	0.00531644	2.51616	0.0118643	0.0865968	EPB41L4A-AS1
ENSG00000171236	205.631	-0.0222172	0.00883187	-2.51557	0.011884	0.0866271	LRG1
ENSG00000101654	330.026	0.0101383	0.00403027	2.51554	0.0118851	0.0866271	RNMT
ENSG00000168405	299.336	0.0117204	0.00465993	2.51515	0.0118981	0.086652	CMAHP
ENSG00000145416	1706.31	0.0139255	0.00553764	2.51471	0.0119131	0.086652	MARCH1
ENSG00000163428	761.355	0.0121649	0.00483751	2.5147	0.0119135	0.086652	LRRC58
ENSG00000154237	117.104	-0.0149763	0.00595687	-2.51412	0.011933	0.0866675	LRRK1
ENSG00000156384	50.6765	0.019795	0.00787353	2.51412	0.0119331	0.0866675	SFR1
ENSG00000104974	167.16	-0.0168906	0.00671892	-2.51389	0.0119406	0.0866675	LILRA1
ENSG00000180855	64.6607	0.0142055	0.00565147	2.51359	0.0119508	0.0866805	ZNF443
ENSG00000140332	439.806	-0.0158985	0.00632569	-2.51332	0.01196	0.086687	TLE3
ENSG00000141298	3690.54	-0.0132631	0.00527782	-2.51299	0.0119712	0.0867078	SSH2
ENSG00000196126	1015.31	-0.0123691	0.00492259	-2.51273	0.0119803	0.086713	HLA-DRB1
ENSG00000116786	74.6582	-0.0234869	0.00934949	-2.51211	0.0120012	0.0867326	PLEKHM2
ENSG00000156469	78.3972	0.0131747	0.00524542	2.51166	0.0120165	0.0867326	MTERF3
ENSG00000229152	183.978	0.0148933	0.00593004	2.51151	0.0120217	0.0867326	ANKRD10-IT1
ENSG00000100284	111.686	-0.0257353	0.0102473	-2.51143	0.0120242	0.0867326	TOM1
ENSG00000275764	80.5345	0.0148732	0.00592238	2.51135	0.0120269	0.0867326	AC092747.4
ENSG00000174891	278.135	0.00939729	0.0037426	2.5109	0.0120425	0.0867326	RSRC1
ENSG00000175322	120.884	0.0183263	0.00729903	2.51079	0.0120462	0.0867326	ZNF519
ENSG00000163138	83.689	0.0130295	0.00518963	2.51069	0.0120497	0.0867326	PACRGL
ENSG00000259494	88.7675	0.0130793	0.00521469	2.50817	0.0121359	0.0872927	MRPL46
ENSG00000197713	578.986	0.0137661	0.00548962	2.50767	0.012153	0.0873522	RPE
ENSG00000172115	417.85	0.0122874	0.00490038	2.50744	0.012161	0.0873522	CYCS
ENSG00000117533	381.124	0.0139587	0.00556793	2.50699	0.0121764	0.0873932	VAMP4
ENSG00000164347	271.185	0.0113499	0.00452769	2.50679	0.0121835	0.0873932	GFM2
ENSG00000118246	369.957	0.0126309	0.00504005	2.50611	0.0122069	0.0875009	FASTKD2
ENSG00000111912	503.236	0.00884381	0.00352968	2.50556	0.0122258	0.0875761	NCOA7
ENSG00000137642	17506.8	-0.0136332	0.00544255	-2.50493	0.0122476	0.0876718	SORL1
ENSG00000135052	49.5366	-0.0132774	0.00530174	-2.50435	0.0122677	0.0877555	GOLM1
ENSG00000228223	115.338	0.0198028	0.0079096	2.50365	0.012292	0.0878135	HCG11
ENSG00000140575	9155.89	-0.00954177	0.00381118	-2.50363	0.0122927	0.0878135	IQGAP1
ENSG00000177034	308.51	0.0140519	0.00561502	2.50256	0.01233	0.087914	MTX3
ENSG00000152620	142.499	0.0106397	0.00425156	2.50253	0.012331	0.087914	NADK2
ENSG00000221909	68.4409	0.0156796	0.00626557	2.50249	0.0123321	0.087914	FAM200A
ENSG00000169896	690.849	-0.0148911	0.00595128	-2.50217	0.0123433	0.0879335	ITGAM
ENSG00000182810	62.3428	-0.0141454	0.00565494	-2.50142	0.0123696	0.0880603	DDX28
ENSG00000110871	81.9721	0.015144	0.00605632	2.50052	0.0124011	0.0882024	COQ5
ENSG00000109667	50.4027	-0.0155693	0.00622681	-2.50037	0.0124065	0.0882024	SLC2A9
ENSG00000139726	391.856	0.0118492	0.00473966	2.50001	0.012419	0.0882123	DENR
ENSG00000071794	320.696	0.013702	0.00548157	2.49965	0.0124316	0.0882123	HLTF
ENSG00000107745	191.359	-0.0116951	0.00467877	-2.4996	0.0124333	0.0882123	MICU1
ENSG00000117139	430.587	-0.0089952	0.00359946	-2.49904	0.0124529	0.0882845	KDM5B
ENSG00000117010	33.834	0.0183951	0.00736148	2.49883	0.0124605	0.0882845	ZNF684
ENSG00000121481	307.038	0.0128553	0.00514759	2.49735	0.0125126	0.0885933	RNF2
ENSG00000076356	32.7206	-0.0220953	0.00884989	-2.49668	0.0125362	0.0886718	PLXNA2
ENSG00000115750	217.545	0.0102943	0.00412372	2.49636	0.0125475	0.0886718	TAF1B
ENSG00000011132	29.2145	-0.0197395	0.00790746	-2.49631	0.0125493	0.0886718	APBA3
ENSG00000138495	72.8658	0.0111766	0.00447767	2.49607	0.0125578	0.088672	COX17
ENSG00000112308	3056.7	0.0088452	0.00354468	2.49535	0.0125834	0.088792	C6orf62
ENSG00000137161	196.016	-0.0186423	0.00747395	-2.49431	0.0126203	0.0888446	CNPY3
ENSG00000103876	33.7588	-0.0214578	0.00860292	-2.49424	0.0126226	0.0888446	FAH
ENSG00000113648	2415.41	-0.00931813	0.00373616	-2.49404	0.0126299	0.0888446	H2AFY
ENSG00000013288	179.1	-0.012767	0.00511953	-2.49378	0.012639	0.0888446	MAN2B2
ENSG00000136999	123.97	-0.0195609	0.00784413	-2.49371	0.0126417	0.0888446	NOV
ENSG00000178585	32.6105	-0.0136679	0.00548134	-2.49354	0.0126476	0.0888446	CTNNBIP1
ENSG00000204789	61.8803	0.0218582	0.00876664	2.49334	0.0126549	0.0888446	ZNF204P
ENSG00000119812	151.581	0.0119079	0.00477611	2.49322	0.0126591	0.0888446	FAM98A
ENSG00000145390	431.556	0.0158537	0.00636059	2.49249	0.0126851	0.0889669	USP53
ENSG00000101216	54.9533	-0.0160349	0.00643521	-2.49175	0.0127116	0.0890923	GMEB2
ENSG00000116001	1426.54	0.0125729	0.00504658	2.49138	0.0127249	0.0891254	TIA1
ENSG00000198887	919.912	0.0129877	0.00521458	2.49065	0.0127509	0.0892475	SMC5
ENSG00000137502	230.843	0.0197625	0.00793674	2.49	0.0127743	0.0893516	RAB30
ENSG00000169764	868.658	0.00882496	0.00354682	2.48813	0.0128416	0.0897615	UGP2
ENSG00000204525	5620.11	-0.0201298	0.00809226	-2.48754	0.012863	0.0898035	HLA-C
ENSG00000213654	124.305	-0.0184939	0.00743475	-2.48749	0.0128648	0.0898035	GPSM3
ENSG00000033178	1211.5	0.0123448	0.00496377	2.48697	0.0128836	0.0898739	UBA6
ENSG00000060491	186.274	-0.0217901	0.00876564	-2.48586	0.012924	0.0900389	OGFR
ENSG00000119912	437.528	0.00895057	0.00360062	2.48584	0.0129245	0.0900389	IDE
ENSG00000167384	222.117	0.0137401	0.00552979	2.48474	0.0129647	0.0901647	ZNF180
ENSG00000166822	410.636	0.0115591	0.00465211	2.4847	0.0129661	0.0901647	TMEM170A
ENSG00000170638	26.0578	-0.0239967	0.00965882	-2.48444	0.0129757	0.0901647	TRABD
ENSG00000130175	100.904	-0.0183889	0.00740175	-2.48439	0.0129773	0.0901647	PRKCSH
ENSG00000163728	1364.92	0.014991	0.00603657	2.48337	0.0130146	0.0903476	TTC14
ENSG00000099817	39.8437	-0.0226273	0.00911215	-2.4832	0.013021	0.0903476	POLR2E
ENSG00000167635	758.603	0.0114257	0.00460228	2.48262	0.0130421	0.090434	ZNF146
ENSG00000136280	394.895	-0.0118438	0.00477154	-2.48218	0.0130582	0.0904843	CCM2
ENSG00000182858	35.4184	-0.0181951	0.00733098	-2.48194	0.0130668	0.0904843	ALG12
ENSG00000083290	191.463	0.0104842	0.00422941	2.47889	0.0131794	0.0912033	ULK2
ENSG00000253276	241.046	0.0122489	0.00494222	2.47842	0.0131967	0.0912508	CCDC71L
ENSG00000172046	247.03	-0.0195503	0.00789082	-2.47761	0.0132267	0.0912508	USP19
ENSG00000111913	7312.91	-0.00877711	0.00354273	-2.4775	0.0132306	0.0912508	RIPOR2
ENSG00000114346	117.276	0.012624	0.00509563	2.47742	0.0132337	0.0912508	ECT2
ENSG00000151806	327.287	0.0122129	0.00492977	2.47738	0.0132351	0.0912508	GUF1
ENSG00000173726	711.657	0.0107174	0.00432628	2.47728	0.0132389	0.0912508	TOMM20
ENSG00000108010	223.922	0.0092824	0.00374741	2.47702	0.0132485	0.091257	GLRX3
ENSG00000142102	192.33	-0.0314385	0.0127008	-2.47532	0.0133118	0.0916322	PGGHG
ENSG00000122034	478.717	0.0077302	0.00312408	2.47439	0.0133463	0.0918087	GTF3A
ENSG00000182359	71.4777	0.0153372	0.00620269	2.47267	0.0134108	0.0921915	KBTBD3
ENSG00000172531	222.716	-0.017611	0.00712312	-2.47238	0.0134218	0.0922064	PPP1CA
ENSG00000111644	36.3039	-0.0261366	0.0105745	-2.47166	0.0134486	0.092329	ACRBP
ENSG00000149923	185.944	-0.0210762	0.00853	-2.47083	0.0134799	0.0924828	PPP4C
ENSG00000064995	145.681	0.0097496	0.0039466	2.47038	0.0134971	0.0925102	TAF11
ENSG00000188342	159.005	0.0130625	0.00528823	2.47011	0.0135071	0.0925102	GTF2F2
ENSG00000136104	546.263	0.00982882	0.00397925	2.47002	0.0135105	0.0925102	RNASEH2B
ENSG00000184730	124.958	-0.0244824	0.00991661	-2.46883	0.0135556	0.0927576	APOBR
ENSG00000130023	180.721	0.0109675	0.00444324	2.46836	0.0135734	0.0928182	ERMARD
ENSG00000122417	725.228	0.0148346	0.0060109	2.46795	0.0135891	0.0928248	ODF2L
ENSG00000197971	2528.31	-0.0101581	0.00411616	-2.46786	0.0135922	0.0928248	MBP
ENSG00000117009	151.539	0.0153404	0.00621735	2.46736	0.0136115	0.0928256	KMO
ENSG00000164073	335.988	0.0115664	0.00468789	2.46729	0.0136139	0.0928256	MFSD8
ENSG00000004399	55.9065	-0.0223543	0.00906094	-2.4671	0.0136211	0.0928256	PLXND1
ENSG00000167637	173.596	0.0123847	0.00502094	2.46661	0.01364	0.0928256	ZNF283
ENSG00000273038	27.7876	0.0203126	0.00823523	2.46655	0.0136421	0.0928256	AL365203.2
ENSG00000168209	115.346	-0.0166058	0.00673266	-2.46645	0.0136458	0.0928256	DDIT4
ENSG00000011260	306.319	0.0128766	0.00522124	2.46621	0.0136552	0.0928266	UTP18
ENSG00000244720	136.838	0.0157607	0.00639125	2.46598	0.0136638	0.0928266	AC055748.1
ENSG00000092108	706.06	0.0119187	0.0048361	2.46453	0.0137192	0.0931421	SCFD1
ENSG00000082258	1458.88	0.0121434	0.004928	2.46417	0.013733	0.093162	CCNT2
ENSG00000170191	44.7325	0.01524	0.00618677	2.46332	0.0137658	0.093162	NANP
ENSG00000115944	347.301	0.00798604	0.00324232	2.46307	0.0137754	0.093162	COX7A2L
ENSG00000143761	627.695	-0.0158726	0.00644451	-2.46296	0.0137796	0.093162	ARF1
ENSG00000138760	443.359	0.00821352	0.00333495	2.46287	0.0137832	0.093162	SCARB2
ENSG00000196437	88.7584	0.0178635	0.00725326	2.46283	0.0137846	0.093162	ZNF569
ENSG00000206527	318.401	0.0103709	0.004211	2.46282	0.0137849	0.093162	HACD2
ENSG00000110446	199.632	-0.0161738	0.00656949	-2.46195	0.0138183	0.0932214	SLC15A3
ENSG00000058866	115.706	-0.0169776	0.00689781	-2.4613	0.0138435	0.0932214	DGKG
ENSG00000158417	383.442	0.0114189	0.00463947	2.46124	0.0138458	0.0932214	EIF5B
ENSG00000147854	1155.52	0.00980338	0.00398317	2.4612	0.0138472	0.0932214	UHRF2
ENSG00000181004	46.6152	0.0156998	0.00637923	2.46107	0.0138522	0.0932214	BBS12
ENSG00000179387	517.285	0.0151115	0.00614046	2.46098	0.0138558	0.0932214	ELMOD2
ENSG00000267152	27.1483	0.0154857	0.00629255	2.46096	0.0138564	0.0932214	AC093227.1
ENSG00000091009	404.277	0.0134475	0.0054662	2.46012	0.0138892	0.0932456	RBM27
ENSG00000237441	261.287	-0.0168122	0.00683418	-2.46002	0.0138928	0.0932456	RGL2
ENSG00000272335	90.7824	0.0129582	0.00526761	2.45998	0.0138944	0.0932456	AC093297.2
ENSG00000162129	40.0856	-0.0159364	0.00647856	-2.45986	0.0138991	0.0932456	CLPB
ENSG00000134545	79.8933	0.0246577	0.0100246	2.45971	0.0139048	0.0932456	KLRC1
ENSG00000177674	115.362	-0.0186802	0.0076028	-2.45702	0.0140096	0.0938881	AGTRAP
ENSG00000106692	217.329	0.0139185	0.00566832	2.45549	0.0140694	0.0941764	FKTN
ENSG00000111450	80.8023	0.0130812	0.00532773	2.4553	0.0140765	0.0941764	STX2
ENSG00000087470	608.652	0.00972081	0.00395924	2.45522	0.0140798	0.0941764	DNM1L
ENSG00000067596	728.986	-0.0097895	0.00398869	-2.45431	0.0141153	0.0943532	DHX8
ENSG00000114446	161.946	0.01247	0.00508154	2.45399	0.0141282	0.0943783	IFT57
ENSG00000121966	2625.78	-0.00879632	0.0035876	-2.45187	0.0142118	0.0947609	CXCR4
ENSG00000081870	129.439	0.0121907	0.00497299	2.45138	0.0142311	0.0947609	HSPB11
ENSG00000133028	207.624	0.00919452	0.00375151	2.45089	0.0142504	0.0947609	SCO1
ENSG00000031081	144.809	-0.0117621	0.00479919	-2.45085	0.0142521	0.0947609	ARHGAP31
ENSG00000244617	42.8482	-0.0176805	0.00721406	-2.45084	0.0142524	0.0947609	ASPRV1
ENSG00000131013	352.191	0.0116839	0.00476742	2.45079	0.0142544	0.0947609	PPIL4
ENSG00000180626	218.046	0.0135114	0.0055134	2.45065	0.0142601	0.0947609	ZNF594
ENSG00000198951	226.347	-0.0122675	0.00500652	-2.45031	0.0142735	0.0947609	NAGA
ENSG00000134717	336.082	0.0117792	0.00480724	2.45029	0.014274	0.0947609	BTF3L4
ENSG00000153933	341.172	0.012622	0.00515135	2.45023	0.0142765	0.0947609	DGKE
ENSG00000109684	35.3074	0.0554406	0.0226346	2.44937	0.0143106	0.0949261	CLNK
ENSG00000141551	215.345	-0.0154036	0.00629009	-2.44887	0.0143306	0.0949987	CSNK1D
ENSG00000171466	297.063	0.00669644	0.00273517	2.44827	0.0143543	0.095095	ZNF562
ENSG00000035928	677.608	0.00783257	0.00319953	2.44804	0.0143637	0.0950965	RFC1
ENSG00000139146	442.789	0.00958453	0.00391653	2.4472	0.0143971	0.0952119	SINHCAF
ENSG00000277224	47.8978	-0.0240309	0.00982059	-2.44699	0.0144055	0.0952119	HIST1H2BF
ENSG00000177707	40.1587	0.0218885	0.00894539	2.4469	0.0144089	0.0952119	NECTIN3
ENSG00000172264	82.6809	0.04876	0.0199295	2.44662	0.0144202	0.0952119	MACROD2
ENSG00000099875	221.38	-0.0185647	0.00758839	-2.44645	0.0144269	0.0952119	MKNK2
ENSG00000142065	315.162	0.0119874	0.00490432	2.44425	0.0145154	0.0956567	ZFP14
ENSG00000120129	1154.59	-0.0160749	0.00657764	-2.44388	0.0145304	0.0956567	DUSP1
ENSG00000008282	261.779	0.013254	0.00542411	2.44354	0.0145438	0.0956567	SYPL1
ENSG00000135002	172.486	0.0164458	0.0067309	2.44333	0.0145526	0.0956567	RFK
ENSG00000169490	143.683	0.00859492	0.00351786	2.44323	0.0145566	0.0956567	TM2D2
ENSG00000108175	147.916	-0.0141452	0.0057898	-2.44312	0.0145608	0.0956567	ZMIZ1
ENSG00000197619	195.542	0.011519	0.00471503	2.44304	0.0145641	0.0956567	ZNF615
ENSG00000154642	869.102	0.0141876	0.00580756	2.44295	0.0145678	0.0956567	C21orf91
ENSG00000198055	270.005	-0.0210083	0.00860305	-2.44196	0.0146079	0.0958393	GRK6
ENSG00000186625	137.691	0.0100607	0.00412018	2.4418	0.0146141	0.0958393	KATNA1
ENSG00000168802	296.009	-0.0127216	0.0052108	-2.44139	0.0146307	0.0958881	CHTF8
ENSG00000196663	585.359	-0.0155394	0.00636626	-2.44089	0.014651	0.0958919	TECPR2
ENSG00000125629	253.354	0.0111863	0.00458302	2.44081	0.0146543	0.0958919	INSIG2
ENSG00000125734	104.77	-0.0212657	0.00871297	-2.4407	0.014659	0.0958919	GPR108
ENSG00000197852	576.467	-0.0177316	0.00726573	-2.44045	0.0146691	0.0958979	FAM212B
ENSG00000132589	193.157	-0.0226896	0.00930042	-2.43963	0.0147023	0.0959724	FLOT2
ENSG00000163811	462.331	0.0125542	0.00514617	2.43952	0.0147067	0.0959724	WDR43
ENSG00000124207	618.758	0.0100737	0.00412943	2.43949	0.0147082	0.0959724	CSE1L
ENSG00000009844	391.92	0.0106334	0.00436097	2.4383	0.0147565	0.0961573	VTA1
ENSG00000079785	384.325	0.0104264	0.00427674	2.43794	0.0147713	0.0961573	DDX1
ENSG00000095574	295.927	0.0154647	0.00634388	2.43774	0.0147793	0.0961573	IKZF5
ENSG00000132436	178.227	0.014542	0.00596654	2.43727	0.0147987	0.0961573	FIGNL1
ENSG00000160654	372.24	0.0123112	0.00505166	2.43707	0.014807	0.0961573	CD3G
ENSG00000120594	2153.02	-0.0110374	0.0045291	-2.437	0.0148098	0.0961573	PLXDC2
ENSG00000163930	157.695	-0.0183595	0.00753368	-2.43698	0.0148104	0.0961573	BAP1
ENSG00000138095	932.693	0.0106855	0.00438473	2.43697	0.0148107	0.0961573	LRPPRC
ENSG00000234545	186.488	0.013178	0.00540799	2.43675	0.0148197	0.0961573	FAM133B
ENSG00000122694	881.919	-0.010969	0.00450338	-2.43572	0.0148622	0.0963726	GLIPR2
ENSG00000111269	771.231	0.0103014	0.00422999	2.43534	0.014878	0.096415	CREBL2
ENSG00000085382	192.549	0.0122528	0.00503236	2.43481	0.0148996	0.096477	HACE1
ENSG00000147535	174.319	0.0158196	0.00649769	2.43465	0.0149061	0.096477	PLPP5
ENSG00000171530	60.2993	0.0131681	0.00540919	2.43438	0.0149172	0.0964884	TBCA
ENSG00000167034	97.6303	-0.0636035	0.0261332	-2.43382	0.0149403	0.0965775	NKX3-1
ENSG00000107099	4968.69	-0.00933694	0.00383724	-2.43324	0.0149642	0.0965775	DOCK8
ENSG00000267481	76.1062	0.0118589	0.00487403	2.43308	0.0149712	0.0965775	AC011477.2
ENSG00000007341	105.471	0.00912872	0.00375234	2.43281	0.0149823	0.0965775	ST7L
ENSG00000170385	630.81	0.0148907	0.00612082	2.4328	0.0149824	0.0965775	SLC30A1
ENSG00000235505	91.2416	0.0173385	0.00712735	2.43268	0.0149877	0.0965775	AP002004.1
ENSG00000245149	56.6058	0.0123231	0.00506607	2.43248	0.0149959	0.0965775	RNF139-AS1
ENSG00000081307	330.365	0.0136992	0.00563349	2.43175	0.0150261	0.0967121	UBA5
ENSG00000135521	77.7249	0.0148168	0.00609496	2.43099	0.0150575	0.096854	LTV1
ENSG00000130024	580.565	0.0131447	0.00540798	2.43061	0.0150735	0.0968971	PHF10
ENSG00000130517	103.71	-0.0116549	0.00479681	-2.42972	0.0151105	0.0970747	PGPEP1
ENSG00000100060	142.99	-0.0170056	0.00700188	-2.42872	0.0151521	0.0971603	MFNG
ENSG00000084676	2168.59	-0.00948818	0.00390688	-2.42858	0.015158	0.0971603	NCOA1
ENSG00000139826	746.033	0.0141539	0.00582839	2.42844	0.0151639	0.0971603	ABHD13
ENSG00000180871	2756.98	-0.0152446	0.00627771	-2.42837	0.0151669	0.0971603	CXCR2
ENSG00000111300	406.689	0.00998236	0.00411087	2.42828	0.0151705	0.0971603	NAA25
ENSG00000114416	938.55	0.00940066	0.0038721	2.4278	0.0151909	0.0972309	FXR1
ENSG00000005436	195.625	0.014282	0.005884	2.42726	0.0152134	0.0972898	GCFC2
ENSG00000197321	669.468	-0.0145786	0.0060065	-2.42713	0.0152188	0.0972898	SVIL
ENSG00000153064	805.977	0.0212441	0.00875443	2.42667	0.0152383	0.0973069	BANK1
ENSG00000163634	126.424	0.011327	0.00466782	2.42662	0.0152402	0.0973069	THOC7
ENSG00000141968	671.788	-0.0177961	0.00733554	-2.42601	0.0152659	0.0974112	VAV1
ENSG00000103502	224.501	-0.0154243	0.00635904	-2.42556	0.0152847	0.0974715	CDIPT
ENSG00000141068	91.0637	-0.0190946	0.00787662	-2.42422	0.0153414	0.0976129	KSR1
ENSG00000167842	221.588	0.0115279	0.00475616	2.42379	0.0153594	0.0976129	MIS12
ENSG00000111196	123.585	0.0132783	0.00547884	2.42356	0.0153692	0.0976129	MAGOHB
ENSG00000251301	85.4315	0.0254423	0.0104983	2.42347	0.015373	0.0976129	LINC02384
ENSG00000146350	209.739	0.0160292	0.00661468	2.42327	0.0153813	0.0976129	TBC1D32
ENSG00000107937	275.769	0.00769296	0.00317493	2.42303	0.0153917	0.0976129	GTPBP4
ENSG00000157538	463.103	-0.00549286	0.00226708	-2.42288	0.0153979	0.0976129	DSCR3
ENSG00000188529	1553.96	0.0115639	0.00477369	2.42243	0.015417	0.0976129	SRSF10
ENSG00000112739	1413.59	0.00963129	0.00397626	2.4222	0.0154269	0.0976129	PRPF4B
ENSG00000239039	295.488	0.0207181	0.00855358	2.42216	0.0154287	0.0976129	SNORD13
ENSG00000132664	81.9093	0.0111874	0.0046189	2.42209	0.0154314	0.0976129	POLR3F
ENSG00000177853	1356.99	0.0120398	0.00497117	2.42192	0.0154388	0.0976129	ZNF518A
ENSG00000116273	55.172	-0.0135117	0.00557952	-2.42167	0.0154495	0.0976129	PHF13
ENSG00000156876	75.2049	0.0127767	0.00527649	2.42143	0.0154595	0.0976129	SASS6
ENSG00000273449	28.8903	0.0188236	0.00777374	2.42143	0.0154597	0.0976129	AC093788.1
ENSG00000197705	75.059	0.0279585	0.0115468	2.42131	0.0154647	0.0976129	KLHL14
ENSG00000163507	88.501	0.0156808	0.00647626	2.42127	0.0154664	0.0976129	CIP2A
ENSG00000131355	711.359	-0.0159146	0.0065747	-2.42058	0.0154956	0.0977382	ADGRE3
ENSG00000114316	967.329	-0.0111423	0.00460534	-2.41944	0.0155443	0.0979859	USP4
ENSG00000163714	1708.7	0.013401	0.00553997	2.41897	0.0155647	0.098055	U2SURP
ENSG00000175938	33.8641	-0.0162669	0.0067265	-2.41833	0.0155918	0.098082	ORAI3
ENSG00000113328	871.591	0.0114104	0.00471831	2.41832	0.0155924	0.098082	CCNG1
ENSG00000164919	95.8753	0.0139025	0.0057491	2.4182	0.0155973	0.098082	COX6C
ENSG00000082512	705.091	0.0113137	0.00468011	2.4174	0.0156319	0.0982284	TRAF5
ENSG00000151304	143.492	0.0134783	0.00557594	2.41722	0.0156395	0.0982284	SRFBP1
ENSG00000134321	1135.65	0.051959	0.0214976	2.41696	0.0156506	0.0982387	RSAD2
ENSG00000173588	160.378	0.0138201	0.00571994	2.41612	0.0156869	0.0984075	CEP83
ENSG00000165209	396.113	0.0157032	0.00650072	2.41562	0.0157086	0.0984842	STRBP
ENSG00000110435	135.72	0.00902058	0.00373499	2.41516	0.0157284	0.0984946	PDHX
ENSG00000181896	689.731	0.00912889	0.00378011	2.41498	0.015736	0.0984946	ZNF101
ENSG00000147439	125.303	-0.0142439	0.00589833	-2.4149	0.0157397	0.0984946	BIN3
ENSG00000143367	28.2423	-0.0171036	0.00708457	-2.41421	0.0157695	0.0984946	TUFT1
ENSG00000034693	132.359	0.0133125	0.00551427	2.41419	0.0157702	0.0984946	PEX3
ENSG00000257743	128.856	-0.0197721	0.00819042	-2.41405	0.0157763	0.0984946	MGAM2
ENSG00000252947	26.3446	0.0265026	0.0109808	2.41355	0.015798	0.0984946	SCARNA1
ENSG00000100564	103.847	0.0119239	0.00494061	2.41345	0.0158022	0.0984946	PIGH
ENSG00000145901	323.167	-0.0159082	0.00659167	-2.41338	0.0158052	0.0984946	TNIP1
ENSG00000142634	323.605	-0.0185777	0.00769822	-2.41325	0.0158112	0.0984946	EFHD2
ENSG00000186448	262.98	0.0123348	0.00511176	2.41302	0.0158211	0.0984946	ZNF197
ENSG00000068885	129.401	0.0132296	0.00548276	2.41295	0.0158239	0.0984946	IFT80
ENSG00000168234	526.427	0.0107493	0.00445618	2.41222	0.0158557	0.0986334	TTC39C
ENSG00000109929	150.249	0.0118673	0.00492073	2.41169	0.0158786	0.0987168	SC5D
ENSG00000116161	311.916	0.0141453	0.00586625	2.4113	0.0158956	0.0987633	CACYBP
ENSG00000162711	293.456	-0.013359	0.00554204	-2.41048	0.0159317	0.0988225	NLRP3
ENSG00000104695	180.539	0.0105363	0.00437123	2.41037	0.0159365	0.0988225	PPP2CB
ENSG00000120798	225.799	0.0119467	0.00495666	2.41023	0.0159424	0.0988225	NR2C1
ENSG00000105352	131.088	-0.0201246	0.00834971	-2.41022	0.0159431	0.0988225	CEACAM4
ENSG00000109536	147.901	0.012252	0.00508405	2.4099	0.015957	0.0988328	FRG1
ENSG00000163956	243.857	-0.0143919	0.0059724	-2.40974	0.0159638	0.0988328	LRPAP1
ENSG00000166189	39.8914	-0.0216189	0.00897284	-2.40937	0.01598	0.0988747	HPS6
ENSG00000164296	35.7184	0.0139066	0.00577243	2.40914	0.0159901	0.098878	TIGD6
ENSG00000175348	436.796	0.00940934	0.00390631	2.40875	0.0160071	0.0989243	TMEM9B
ENSG00000100532	113.005	0.0133224	0.00553207	2.40822	0.0160307	0.0989988	CGRRF1
ENSG00000124731	989.459	-0.0191179	0.00793919	-2.40805	0.0160382	0.0989988	TREM1
ENSG00000135316	1263.32	0.0123585	0.00513379	2.40729	0.0160714	0.0991002	SYNCRIP
ENSG00000116871	97.3943	-0.0174522	0.00725046	-2.40705	0.0160821	0.0991002	MAP7D1
ENSG00000172315	294.14	0.0104854	0.00435618	2.40702	0.0160832	0.0991002	TP53RK
ENSG00000186074	252.998	-0.0122826	0.00510348	-2.4067	0.0160973	0.0991286	CD300LF
ENSG00000183291	935.068	0.0121548	0.00505227	2.40581	0.0161368	0.0993132	SELENOF
ENSG00000170962	98.8039	0.0181604	0.00755168	2.40482	0.0161806	0.0995239	PDGFD
ENSG00000112561	82.4954	-0.0221251	0.00920542	-2.40348	0.0162398	0.0998286	TFEB

## Sheet: adj_density
	baseMean	log2FoldChange	lfcSE	stat	pvalue	padj	symbol
ENSG00000134049	97.1691	0.0316079	0.00624576	5.06069	4.17736e-07	0.00282084	IER3IP1
ENSG00000127337	77.9295	0.0310106	0.00622166	4.9843	6.2187e-07	0.00282084	YEATS4
ENSG00000155329	84.8223	0.0296272	0.00602572	4.91678	8.79771e-07	0.00282084	ZCCHC10
ENSG00000104324	893.854	-0.0174763	0.00397679	-4.39457	1.10991e-05	0.0256672	CPQ
ENSG00000197863	74.9134	0.026386	0.00608108	4.33904	1.43107e-05	0.0256672	ZNF790
ENSG00000142188	325.1	0.0215586	0.00503078	4.28535	1.82452e-05	0.0256672	TMEM50B
ENSG00000121578	192.201	0.0144783	0.00338269	4.28013	1.86787e-05	0.0256672	B4GALT4
ENSG00000153130	145.452	0.0280923	0.00696767	4.03181	5.53484e-05	0.0542352	SCOC
ENSG00000156467	243.425	0.0224216	0.00558423	4.01517	5.94034e-05	0.0542352	UQCRB
ENSG00000196562	776.86	-0.0204804	0.00512856	-3.9934	6.51315e-05	0.0542352	SULF2
ENSG00000196081	51.5814	0.0258888	0.00652808	3.96577	7.31606e-05	0.0542352	ZNF724
ENSG00000110848	153.938	0.0242757	0.00613567	3.95648	7.6062e-05	0.0542352	CD69
ENSG00000166927	792.962	0.0194104	0.00492165	3.94388	8.01747e-05	0.0542352	MS4A7
ENSG00000188171	118.62	0.0347119	0.00882464	3.93352	8.37107e-05	0.0542352	ZNF626
ENSG00000166797	180.754	0.0219077	0.00557299	3.93105	8.45752e-05	0.0542352	FAM96A
ENSG00000183386	44.2603	-0.0367607	0.00945435	-3.88823	0.000100976	0.0555871	FHL3
ENSG00000117054	238.388	0.021918	0.00563834	3.88732	0.000101359	0.0555871	ACADM
ENSG00000139679	741.322	0.0332209	0.00859694	3.86427	0.000111424	0.0555871	LPAR6
ENSG00000080824	1325.76	0.0222291	0.00577005	3.85249	0.000116922	0.0555871	HSP90AA1
ENSG00000231259	51.7385	-0.0206948	0.0053839	-3.84383	0.000121127	0.0555871	AC125232.1
ENSG00000232653	57.2675	0.0363348	0.00947238	3.83587	0.00012512	0.0555871	GOLGA8N
ENSG00000160336	140.191	0.0223864	0.00584204	3.83194	0.000127135	0.0555871	ZNF761
ENSG00000115541	42.4427	0.0265551	0.00696195	3.81432	0.00013656	0.0571118	HSPE1
ENSG00000137876	352.221	0.0321158	0.00846042	3.796	0.000147049	0.0573862	RSL24D1
ENSG00000104408	1579.09	0.0208894	0.00550811	3.79248	0.000149148	0.0573862	EIF3E
ENSG00000163376	175.897	0.0255952	0.00679383	3.76742	0.000164942	0.0610224	KBTBD8
ENSG00000163577	78.9702	0.0226396	0.00602742	3.7561	0.000172582	0.0614838	EIF5A2
ENSG00000165512	214.049	0.0237385	0.00633921	3.74471	0.000180605	0.0620443	ZNF22
ENSG00000143183	393.124	0.0208396	0.00563032	3.70132	0.000214484	0.0648622	TMCO1
ENSG00000152133	225.645	0.0197407	0.00534352	3.69432	0.000220474	0.0648622	GPATCH11
ENSG00000198521	302.81	0.0222156	0.00602575	3.68679	0.000227105	0.0648622	ZNF43
ENSG00000164346	401.742	0.0194093	0.00528941	3.66946	0.00024306	0.0648622	NSA2
ENSG00000075089	137.57	0.0234528	0.00639147	3.66939	0.000243133	0.0648622	ACTR6
ENSG00000279377	37.0968	0.0439685	0.011985	3.66862	0.000243861	0.0648622	AC003973.3
ENSG00000265972	32305.7	-0.0139729	0.0038123	-3.66521	0.00024714	0.0648622	TXNIP
ENSG00000163584	56.9598	0.0277003	0.00755887	3.6646	0.000247722	0.0648622	RPL22L1
ENSG00000083099	236.954	0.023491	0.00642415	3.65667	0.000255513	0.0648622	LYRM2
ENSG00000198440	83.3794	0.0250572	0.00685576	3.6549	0.000257277	0.0648622	ZNF583
ENSG00000163322	211.728	0.0235286	0.0064595	3.64248	0.00027002	0.0648622	ABRAXAS1
ENSG00000029725	844.866	0.0141212	0.00387949	3.63997	0.000272675	0.0648622	RABEP1
ENSG00000262370	97.5286	-0.0281101	0.00773019	-3.63641	0.000276468	0.0648622	AC108134.3
ENSG00000133818	169.439	0.0268264	0.00739017	3.63001	0.000283411	0.0649078	RRAS2
ENSG00000214194	48.47	0.0322059	0.0089186	3.61109	0.000304912	0.0663873	SMIM30
ENSG00000068912	282.419	0.0190106	0.00527284	3.60539	0.000311688	0.0663873	ERLEC1
ENSG00000146757	273.377	0.0279196	0.00775044	3.60232	0.000315393	0.0663873	ZNF92
ENSG00000163682	1324.91	0.0390338	0.0108409	3.60061	0.000317477	0.0663873	RPL9
ENSG00000138326	813.479	0.0229624	0.00638927	3.5939	0.000325759	0.0666698	RPS24
ENSG00000163512	429.531	0.0199609	0.00559749	3.56605	0.000362403	0.0684651	AZI2
ENSG00000155438	176.497	0.0195318	0.0054913	3.55686	0.000375312	0.0684651	NIFK
ENSG00000166200	561.248	0.0194507	0.0054801	3.54934	0.000386192	0.0684651	COPS2
ENSG00000073910	2268.64	-0.0164266	0.0046283	-3.54918	0.000386436	0.0684651	FRY
ENSG00000179841	55.9007	0.0305933	0.00862686	3.54629	0.0003907	0.0684651	AKAP5
ENSG00000152240	61.3591	0.0214059	0.00603634	3.54616	0.000390885	0.0684651	HAUS1
ENSG00000166275	109.581	0.0256407	0.00723558	3.5437	0.000394551	0.0684651	BORCS7
ENSG00000227403	50.6499	0.0341523	0.00965087	3.53878	0.000401985	0.0684651	LINC01806
ENSG00000205413	3845.8	0.0292394	0.0082679	3.5365	0.000405468	0.0684651	SAMD9
ENSG00000105514	591.506	-0.0214607	0.00607852	-3.53057	0.000414661	0.0684651	RAB3D
ENSG00000185869	71.3045	0.0246325	0.00697967	3.52918	0.000416852	0.0684651	ZNF829
ENSG00000196418	164.32	0.0188925	0.00536274	3.52292	0.000426822	0.0684651	ZNF124
ENSG00000106355	89.5203	0.0274541	0.00779333	3.52277	0.000427062	0.0684651	LSM5
ENSG00000161970	105.094	0.0327647	0.00933022	3.51167	0.000445296	0.0702181	RPL26
ENSG00000151292	419.564	0.0197727	0.00565132	3.49878	0.00046739	0.0709802	CSNK1G3
ENSG00000203326	256.137	0.0189129	0.00540915	3.49646	0.000471482	0.0709802	ZNF525
ENSG00000188725	264.369	0.0200165	0.00573294	3.49148	0.000480344	0.0709802	SMIM15
ENSG00000250312	142.432	0.0215238	0.00616829	3.48942	0.000484068	0.0709802	ZNF718
ENSG00000144034	61.8198	0.0207328	0.00594565	3.48706	0.000488364	0.0709802	TPRKB
ENSG00000183814	50.3301	0.0217402	0.00624442	3.48154	0.000498535	0.0709802	LIN9
ENSG00000134242	596.902	0.0156946	0.00451244	3.47807	0.000505029	0.0709802	PTPN22
ENSG00000142875	1437.92	0.0202178	0.00581723	3.4755	0.000509908	0.0709802	PRKACB
ENSG00000071082	658.764	0.0304644	0.00878245	3.46878	0.000522819	0.0709802	RPL31
ENSG00000160321	66.7781	0.0388414	0.0112101	3.46484	0.000530545	0.0709802	ZNF208
ENSG00000128708	222.147	0.0215056	0.00620749	3.46446	0.0005313	0.0709802	HAT1
ENSG00000153975	125.29	0.0174746	0.00505532	3.45668	0.000546865	0.0711639	ZUFSP
ENSG00000065882	1185.22	-0.0128278	0.00371378	-3.4541	0.000552132	0.0711639	TBC1D1
ENSG00000198168	328.568	0.0230864	0.00669459	3.44852	0.000563678	0.0711639	SVIP
ENSG00000067334	409.165	0.0222644	0.00646013	3.44643	0.000568052	0.0711639	DNTTIP2
ENSG00000176731	140.766	0.0223641	0.00649927	3.44102	0.000579518	0.0711639	C8orf59
ENSG00000169251	276.42	0.0216325	0.00628688	3.4409	0.000579782	0.0711639	NMD3
ENSG00000172262	414.753	0.0128955	0.00375396	3.43517	0.000592187	0.0711639	ZNF131
ENSG00000155330	72.4369	0.0198461	0.00577798	3.43479	0.000593015	0.0711639	C16orf87
ENSG00000067560	3546.32	-0.0122042	0.00356334	-3.42493	0.000614951	0.0711639	RHOA
ENSG00000140575	9155.89	-0.0129428	0.00377938	-3.42458	0.000615742	0.0711639	IQGAP1
ENSG00000133740	82.0686	0.0344693	0.0100942	3.41475	0.000638406	0.0711639	E2F5
ENSG00000137267	179.432	0.0881247	0.0258148	3.41373	0.000640796	0.0711639	TUBB2A
ENSG00000120805	214.175	0.014899	0.00436679	3.41188	0.000645169	0.0711639	ARL1
ENSG00000035664	332.386	-0.0304796	0.00893659	-3.41065	0.000648083	0.0711639	DAPK2
ENSG00000197372	219.635	0.0179996	0.00528659	3.40477	0.000662201	0.0711639	ZNF675
ENSG00000115514	193.207	0.0255442	0.00751018	3.40128	0.00067071	0.0711639	TXNDC9
ENSG00000181007	108.3	0.0183196	0.00539088	3.39826	0.000678147	0.0711639	ZFP82
ENSG00000068024	346.616	-0.0193558	0.00569686	-3.39763	0.000679715	0.0711639	HDAC4
ENSG00000106560	560.435	0.0227464	0.00670034	3.39481	0.000686765	0.0711639	GIMAP2
ENSG00000145337	182.76	0.0219916	0.00647817	3.39472	0.000686987	0.0711639	PYURF
ENSG00000180479	79.4711	0.0195796	0.00577119	3.39264	0.000692227	0.0711639	ZNF571
ENSG00000137714	126.847	0.0191353	0.00564234	3.39137	0.000695437	0.0711639	FDX1
ENSG00000197013	249.899	0.0252973	0.00747806	3.38287	0.000717323	0.0717719	ZNF429
ENSG00000145287	632.865	0.0125283	0.00370427	3.38213	0.000719263	0.0717719	PLAC8
ENSG00000122335	99.745	0.0161104	0.00477061	3.377	0.000732808	0.0717719	SERAC1
ENSG00000173145	290.163	0.0198921	0.00590089	3.37104	0.000748853	0.0717719	NOC3L
ENSG00000113643	398.292	0.0139691	0.00414437	3.37063	0.000749964	0.0717719	RARS
ENSG00000177156	1723.58	-0.0260448	0.00773054	-3.36908	0.000754199	0.0717719	TALDO1
ENSG00000253738	180.078	0.0253613	0.00753563	3.36552	0.00076399	0.0717719	OTUD6B-AS1
ENSG00000107745	191.359	-0.0157852	0.00469066	-3.36524	0.000764774	0.0717719	MICU1
ENSG00000023445	2973.8	0.0223561	0.0066459	3.36389	0.000768532	0.0717719	BIRC3
ENSG00000069869	141.309	0.0210364	0.00625914	3.36092	0.000776841	0.0718503	NEDD4
ENSG00000215417	143.308	0.0253839	0.00756222	3.35667	0.000788879	0.0722688	MIR17HG
ENSG00000109684	35.3074	0.0751303	0.0224376	3.34841	0.000812763	0.0735154	CLNK
ENSG00000182141	552.78	0.0223139	0.00667095	3.34494	0.000823014	0.0735154	ZNF708
ENSG00000109475	416.646	0.0342012	0.0102442	3.33858	0.000842069	0.0735154	RPL34
ENSG00000147654	146.642	0.0178732	0.00535572	3.33721	0.000846228	0.0735154	EBAG9
ENSG00000196417	263.036	0.0222903	0.00668308	3.33533	0.000851986	0.0735154	ZNF765
ENSG00000089048	166.743	0.0242707	0.00728602	3.33114	0.000864926	0.0735154	ESF1
ENSG00000143971	158.152	0.0266473	0.00800376	3.32935	0.00087049	0.0735154	ETAA1
ENSG00000100519	428.678	0.0173432	0.00520939	3.32922	0.00087089	0.0735154	PSMC6
ENSG00000035720	119.202	0.0306849	0.00922263	3.32714	0.000877435	0.0735154	STAP1
ENSG00000140006	183.851	0.0218568	0.00657018	3.32667	0.000878914	0.0735154	WDR89
ENSG00000171863	542.853	0.0303422	0.00913285	3.32231	0.000892742	0.0740284	RPS7
ENSG00000166411	199.231	0.0137556	0.00414495	3.31863	0.000904593	0.0743699	IDH3A
ENSG00000111796	220.276	0.0257614	0.00777527	3.31324	0.000922204	0.0751752	KLRB1
ENSG00000169599	60.1171	0.0190191	0.00574832	3.30863	0.000937548	0.0753929	NFU1
ENSG00000188243	69.4198	0.0331978	0.0100412	3.30618	0.000945788	0.0753929	COMMD6
ENSG00000170584	99.8019	0.0228549	0.00691608	3.30461	0.0009511	0.0753929	NUDCD2
ENSG00000169288	68.3616	0.0204852	0.00620693	3.30038	0.000965539	0.0753929	MRPL1
ENSG00000138663	179.074	0.0171249	0.00519011	3.29952	0.000968513	0.0753929	COPS4
ENSG00000254004	166.398	0.0230592	0.00701071	3.28913	0.00100496	0.0753929	ZNF260
ENSG00000108384	76.2463	0.0169875	0.00516958	3.28605	0.00101604	0.0753929	RAD51C
ENSG00000134516	4029.56	-0.0115167	0.00350579	-3.28504	0.00101969	0.0753929	DOCK2
ENSG00000166226	393.68	0.0157349	0.00479255	3.2832	0.00102634	0.0753929	CCT2
ENSG00000197081	5554.95	-0.0257694	0.00785061	-3.28247	0.00102902	0.0753929	IGF2R
ENSG00000111832	131.774	0.0200981	0.006125	3.28132	0.00103321	0.0753929	RWDD1
ENSG00000176396	65.9769	0.0221311	0.00674867	3.27933	0.00104055	0.0753929	EID2
ENSG00000111615	592.183	0.0191191	0.00583048	3.27917	0.00104113	0.0753929	KRR1
ENSG00000186017	101.418	0.0193107	0.00589276	3.27701	0.00104912	0.0753929	ZNF566
ENSG00000058729	217.476	0.019472	0.0059429	3.27651	0.001051	0.0753929	RIOK2
ENSG00000198464	250.55	0.02143	0.00654198	3.27577	0.00105376	0.0753929	ZNF480
ENSG00000136897	233.88	0.0215212	0.00657217	3.2746	0.00105812	0.0753929	MRPL50
ENSG00000124380	67.4215	0.0191724	0.00587028	3.26601	0.00109074	0.0765594	SNRNP27
ENSG00000055044	397.561	0.0193123	0.00591501	3.26497	0.00109475	0.0765594	NOP58
ENSG00000121864	275.537	0.016394	0.00502261	3.26404	0.00109837	0.0765594	ZNF639
ENSG00000204899	76.8281	0.0226749	0.00695212	3.26158	0.00110792	0.0766694	MZT1
ENSG00000172123	266.505	0.0190978	0.00586462	3.25644	0.00112817	0.0768821	SLFN12
ENSG00000135845	517.335	0.0277139	0.00851555	3.25451	0.0011359	0.0768821	PIGC
ENSG00000100442	156.249	0.0201797	0.00620224	3.25361	0.00113947	0.0768821	FKBP3
ENSG00000151881	84.7691	0.0214156	0.00658932	3.25005	0.00115386	0.0768821	TMEM267
ENSG00000115816	499.887	0.0209884	0.00646322	3.24737	0.00116477	0.0768821	CEBPZ
ENSG00000127184	254.605	0.0243228	0.00749813	3.24385	0.00117926	0.0768821	COX7C
ENSG00000070731	116.901	-0.0285606	0.00880456	-3.24385	0.00117928	0.0768821	ST6GALNAC2
ENSG00000117906	172.284	0.0218218	0.00672873	3.24308	0.00118247	0.0768821	RCN2
ENSG00000169567	244.102	0.0248752	0.00767106	3.24274	0.00118388	0.0768821	HINT1
ENSG00000169019	112.397	0.0293865	0.00906817	3.24062	0.00119269	0.0768821	COMMD8
ENSG00000130396	256.924	-0.0258413	0.00797784	-3.23914	0.00119891	0.0768821	AFDN
ENSG00000105750	78.4518	0.0256644	0.00794137	3.23173	0.00123041	0.0782909	ZNF85
ENSG00000151413	69.1291	0.0190692	0.00590712	3.22817	0.00124587	0.0782909	NUBPL
ENSG00000111142	313.683	0.0167258	0.00518252	3.22735	0.00124945	0.0782909	METAP2
ENSG00000111790	1176.03	0.0151219	0.0046883	3.22546	0.0012577	0.0782909	FGFR1OP2
ENSG00000120526	194.428	0.0189054	0.00586521	3.22331	0.00126718	0.0782909	NUDCD1
ENSG00000121851	119.548	0.0169908	0.00527217	3.22274	0.00126971	0.0782909	POLR3GL
ENSG00000180257	150.893	0.0236452	0.00734487	3.21929	0.0012851	0.0787351	ZNF816
ENSG00000185697	761.683	0.0232543	0.00724013	3.21187	0.00131876	0.0796068	MYBL1
ENSG00000167785	167.433	0.0155367	0.00483972	3.21025	0.00132622	0.0796068	ZNF558
ENSG00000139370	1023.12	-0.013352	0.00416079	-3.209	0.00133196	0.0796068	SLC15A4
ENSG00000126821	300.975	0.022724	0.00708156	3.2089	0.00133244	0.0796068	SGPP1
ENSG00000125691	720.793	0.0289326	0.00903096	3.20371	0.00135669	0.0805197	RPL23
ENSG00000113638	195.958	0.0171165	0.00534545	3.20207	0.00136446	0.0805197	TTC33
ENSG00000255529	232.495	0.0224536	0.00702405	3.19667	0.00139023	0.0815407	POLR2M
ENSG00000119682	1000.53	-0.011738	0.00367953	-3.19009	0.00142229	0.0828748	AREL1
ENSG00000145425	1304.19	0.0357862	0.0112236	3.18848	0.00143021	0.0828748	RPS3A
ENSG00000162813	101.757	0.0175591	0.00551163	3.18582	0.00144343	0.0831401	BPNT1
ENSG00000249850	118.616	-0.0207802	0.00653323	-3.18069	0.00146926	0.0841202	KRT18P31
ENSG00000101265	7100.06	-0.0171758	0.00540382	-3.17845	0.00148065	0.0841202	RASSF2
ENSG00000186687	288.699	0.0195513	0.00615348	3.17727	0.00148669	0.0841202	LYRM7
ENSG00000159339	214.293	-0.0400146	0.0126062	-3.17421	0.00150247	0.0845159	PADI4
ENSG00000113387	751.19	0.0175432	0.00553154	3.17149	0.0015166	0.0848151	SUB1
ENSG00000140367	348.768	0.0185853	0.00586999	3.16615	0.00154469	0.0849271	UBE2Q2
ENSG00000198551	135.223	0.0195378	0.00617295	3.16508	0.00155043	0.0849271	ZNF627
ENSG00000120675	323.02	0.0176171	0.00556618	3.16502	0.0015507	0.0849271	DNAJC15
ENSG00000005059	434.619	0.01561	0.0049331	3.16434	0.00155437	0.0849271	MCUB
ENSG00000038945	79.4537	0.0274942	0.00869382	3.1625	0.00156422	0.0849271	MSR1
ENSG00000223509	91.8571	0.0175743	0.00555949	3.16113	0.00157158	0.0849271	AC135983.2
ENSG00000123545	75.0934	0.0222481	0.0070456	3.15773	0.00159003	0.0854444	NDUFAF4
ENSG00000136603	652.09	0.017436	0.00552799	3.15413	0.00160976	0.0857959	SKIL
ENSG00000090612	287.554	0.0216788	0.00687498	3.15329	0.00161441	0.0857959	ZNF268
ENSG00000196911	411.981	0.0232809	0.00739541	3.14802	0.00164381	0.086878	KPNA5
ENSG00000074201	394.097	0.0147811	0.00469849	3.14592	0.00165564	0.0869939	CLNS1A
ENSG00000197961	698.948	0.0157134	0.00500157	3.14169	0.00167976	0.0869939	ZNF121
ENSG00000165527	1256.61	0.0151316	0.00481639	3.14168	0.00167979	0.0869939	ARF6
ENSG00000181904	298.624	0.0160227	0.0051007	3.14127	0.00168218	0.0869939	C5orf24
ENSG00000269893	46.5871	0.0279507	0.00890793	3.13773	0.00170262	0.0872901	SNHG8
ENSG00000177888	512.718	0.0221759	0.00707109	3.13614	0.00171187	0.0872901	ZBTB41
ENSG00000100567	163.051	0.0146184	0.00466346	3.13467	0.00172048	0.0872901	PSMA3
ENSG00000167088	96.6516	0.0193711	0.00618087	3.13403	0.0017242	0.0872901	SNRPD1
ENSG00000100906	849.701	-0.0170349	0.00543937	-3.13178	0.00173748	0.0875015	NFKBIA
ENSG00000197008	211.323	0.0192508	0.00615023	3.13009	0.0017475	0.0875481	ZNF138
ENSG00000183044	194.654	-0.0168024	0.00537359	-3.12686	0.00176687	0.0877363	ABAT
ENSG00000100522	111.911	0.020285	0.00649436	3.12349	0.00178723	0.0877363	GNPNAT1
ENSG00000115355	997.447	0.016064	0.00514697	3.12106	0.00180202	0.0877363	CCDC88A
ENSG00000112237	392.471	0.018464	0.00591625	3.1209	0.001803	0.0877363	CCNC
ENSG00000240857	63.8424	0.0228006	0.00730605	3.12078	0.0018037	0.0877363	RDH14
ENSG00000086065	252.377	0.0269073	0.0086254	3.11954	0.00181134	0.0877363	CHMP5
ENSG00000115866	552.694	0.0145901	0.00467794	3.11893	0.00181511	0.0877363	DARS
ENSG00000218510	52.9212	0.0184504	0.00593366	3.10945	0.00187439	0.0895835	LINC00339
ENSG00000114503	390.822	0.0146804	0.00472365	3.10784	0.00188457	0.0895835	NCBP2
ENSG00000196172	131.267	0.0243641	0.00784208	3.10684	0.00189099	0.0895835	ZNF681
ENSG00000196214	240.059	0.0148215	0.00477252	3.10559	0.001899	0.0895835	ZNF766
ENSG00000165629	425.129	0.0178034	0.00573659	3.10348	0.00191258	0.0895835	ATP5C1
ENSG00000100632	170.291	0.0225341	0.00726599	3.10131	0.00192664	0.0895835	ERH
ENSG00000134375	134.584	0.0167133	0.00539359	3.09873	0.0019435	0.0895835	TIMM17A
ENSG00000143742	659.11	0.0222953	0.00719766	3.09757	0.00195114	0.0895835	SRP9
ENSG00000162413	242.587	-0.0233203	0.00753334	-3.09561	0.00196407	0.0895835	KLHL21
ENSG00000147604	1413.54	0.0284082	0.00917769	3.09535	0.00196581	0.0895835	RPL7
ENSG00000155304	421.707	0.0187086	0.00604638	3.09419	0.00197353	0.0895835	HSPA13
ENSG00000150768	135.881	0.0152496	0.00492923	3.0937	0.00197676	0.0895835	DLAT
ENSG00000104064	544.929	0.0125827	0.00407082	3.09094	0.00199524	0.0895835	GABPB1
ENSG00000163938	271.66	0.0167565	0.00542174	3.09062	0.00199737	0.0895835	GNL3
ENSG00000169403	1713.37	-0.0233224	0.00755287	-3.08788	0.00201588	0.0895835	PTAFR
ENSG00000184007	2560.47	0.0109821	0.00355813	3.08648	0.00202542	0.0895835	PTP4A2
ENSG00000138182	207.109	0.0163875	0.00531442	3.08359	0.0020452	0.0895835	KIF20B
ENSG00000062282	647.893	-0.024741	0.0080256	-3.08276	0.00205087	0.0895835	DGAT2
ENSG00000203668	588.033	0.0218595	0.0070913	3.08258	0.00205217	0.0895835	CHML
ENSG00000181896	689.731	0.0118959	0.00385961	3.08217	0.002055	0.0895835	ZNF101
ENSG00000238741	792.947	0.0290269	0.00942023	3.08133	0.00206078	0.0895835	SCARNA7
ENSG00000142892	349.701	0.0207192	0.00672618	3.08038	0.00206737	0.0895835	PIGK
ENSG00000166822	410.636	0.014973	0.00486247	3.0793	0.00207491	0.0895835	TMEM170A
ENSG00000114520	177.058	0.0183104	0.00595061	3.07706	0.0020905	0.0895835	SNX4
ENSG00000153140	42.5385	0.0229748	0.00746793	3.07646	0.00209476	0.0895835	CETN3
ENSG00000052802	169.145	0.0169492	0.00550951	3.07636	0.00209547	0.0895835	MSMO1
ENSG00000162623	227.077	0.0177605	0.00577744	3.07412	0.00211125	0.089859	TYW3
ENSG00000198056	91.5626	0.0191081	0.00622064	3.07172	0.00212829	0.090185	PRIM1
ENSG00000168303	157.65	0.016443	0.00535769	3.06905	0.00214742	0.0905966	MPLKIP
ENSG00000183718	470.893	0.014654	0.00478157	3.06469	0.00217899	0.091527	TRIM52
ENSG00000233369	163.172	-0.020496	0.006692	-3.06276	0.00219303	0.0917162	GTF2IP4
ENSG00000137040	602.734	0.0193549	0.00632739	3.05891	0.00222145	0.0921606	RANBP6
ENSG00000128923	531.421	0.0155739	0.00509164	3.05872	0.00222282	0.0921606	MINDY2
ENSG00000145649	315.298	0.0270677	0.00886511	3.05328	0.00226351	0.0934452	GZMA
ENSG00000163536	35.049	0.0277628	0.00910931	3.04773	0.00230574	0.0947818	SERPINI1
ENSG00000126860	694.077	0.0323535	0.0106257	3.04484	0.00232806	0.0952382	EVI2A
ENSG00000128590	252.234	0.0189217	0.00621663	3.04373	0.00233665	0.0952382	DNAJB9
ENSG00000164163	624.718	0.019383	0.00638266	3.03683	0.00239084	0.0964806	ABCE1
ENSG00000239839	553.77	-0.129141	0.0425294	-3.03651	0.00239335	0.0964806	DEFA3
ENSG00000142556	177.007	0.0156442	0.00515286	3.03602	0.00239722	0.0964806	ZNF614
ENSG00000156017	287.398	0.0186595	0.00616035	3.02896	0.00245394	0.0980146	CARNMT1
ENSG00000064995	145.681	0.012352	0.0040792	3.02806	0.00246131	0.0980146	TAF11
ENSG00000198000	542.91	0.0116641	0.00385425	3.02629	0.00247574	0.0980146	NOL8
ENSG00000150045	247.662	0.0257667	0.00851444	3.02624	0.00247619	0.0980146	KLRF1
ENSG00000243609	36.975	-0.023886	0.00789618	-3.02501	0.00248628	0.0980146	RPS2P44
ENSG00000114686	245.365	0.0179507	0.00593668	3.02369	0.00249708	0.0980385	MRPL3
ENSG00000197044	303.761	0.0235349	0.00779743	3.01829	0.00254205	0.0982097	ZNF441
ENSG00000129480	67.7652	0.0214386	0.00710348	3.01804	0.00254418	0.0982097	DTD2
ENSG00000163626	162.951	0.0141843	0.00470086	3.01738	0.0025497	0.0982097	COX18
ENSG00000172086	256.564	0.0215194	0.00713344	3.01669	0.00255549	0.0982097	KRCC1
ENSG00000131127	504.49	0.0185479	0.00615644	3.01277	0.00258878	0.0982097	ZNF141
ENSG00000171236	205.631	-0.0283101	0.00939878	-3.0121	0.00259444	0.0982097	LRG1
ENSG00000168876	367.873	0.0206359	0.00685248	3.01145	0.00260006	0.0982097	ANKRD49
ENSG00000144895	604.454	0.0174125	0.00578228	3.01136	0.00260081	0.0982097	EIF2A
ENSG00000177932	201.501	0.021285	0.0070687	3.01116	0.00260255	0.0982097	ZNF354C
ENSG00000148943	550.259	0.0175425	0.00582607	3.01104	0.00260354	0.0982097	LIN7C
ENSG00000130818	274.366	0.015138	0.00503393	3.0072	0.00263667	0.0985504	ZNF426
ENSG00000182022	1968.9	-0.0172625	0.00574169	-3.00652	0.00264254	0.0985504	CHST15
ENSG00000221909	68.4409	0.0197579	0.00657187	3.00643	0.00264331	0.0985504	FAM200A
ENSG00000266709	44.0425	-0.0226349	0.00753265	-3.0049	0.00265669	0.0986666	AC005224.4
ENSG00000173535	1969.86	-0.0228975	0.0076343	-2.99929	0.00270609	0.0996086	TNFRSF10C
ENSG00000163319	185.332	0.0163164	0.0054412	2.99867	0.00271163	0.0996086	MRPS18C
ENSG00000138709	131.877	0.0139225	0.00464314	2.9985	0.00271312	0.0996086	LARP1B
ENSG00000170270	38.7604	0.0269344	0.0089883	2.99661	0.00273002	0.0998481	GON7

## Sheet: Pi10
	baseMean	log2FoldChange	lfcSE	stat	pvalue	padj	symbol
ENSG00000282692	5.92948	-16.2596	3.25839	-4.99006	6.03618e-07	0.0121007	AC129915.3

## Sheet: AWT
	baseMean	log2FoldChange	lfcSE	stat	pvalue	padj	symbol

[truncated: 1 more sheets: WallArea]
